# Supplementary material for: Quantifying the Single‐Cell Morphological Landscape of Cellular Transdifferentiation through Force Field Reconstruction
Source: Adv Sci (Weinh). 2025 Nov 7;13(1):e12325. doi: 10.1002/advs.202512325 (PMC12767054; doi:10.1002/advs.202512325)
Supplement: Supplementary file 2 — Supporting Information [file ADVS-13-e12325-s002.xlsx]

## Sheet: gene_expression 
st_gene_id	gene_id	gene_symbol	fpkm_con_HFF_1	fpkm_con_HFF_2	fpkm_con_HFF_3	fpkm_Day1_1	fpkm_Day1_2	fpkm_Day1_3	fpkm_Day6_1	fpkm_Day6_2	fpkm_Day6_3	fpkm_Day12_1	fpkm_Day12_2	fpkm_Day12_3	fpkm_Day18_1	fpkm_Day18_2	fpkm_Day18_3	tpm_con_HFF_1	tpm_con_HFF_2	tpm_con_HFF_3	tpm_Day1_1	tpm_Day1_2	tpm_Day1_3	tpm_Day6_1	tpm_Day6_2	tpm_Day6_3	tpm_Day12_1	tpm_Day12_2	tpm_Day12_3	tpm_Day18_1	tpm_Day18_2	tpm_Day18_3	read_count_con_HFF_1	read_count_con_HFF_2	read_count_con_HFF_3	read_count_Day1_1	read_count_Day1_2	read_count_Day1_3	read_count_Day6_1	read_count_Day6_2	read_count_Day6_3	read_count_Day12_1	read_count_Day12_2	read_count_Day12_3	read_count_Day18_1	read_count_Day18_2	read_count_Day18_3	norm_read_count_con_HFF_1	norm_read_count_con_HFF_2
147463	147463	ANKRD29	1.27	1.48	0.83	0.96	1.22	0.84	2.39	2.16	2.09	1.72	2.27	2.54	2.2	1.33	1.81	1.98	2.28	1.3	1.45	1.64	1.18	3.21	2.92	2.89	2.36	3.24	3.54	3.09	1.82	2.52	56	78	44	55	49	48	145	139	139	114	113	137	101	64	100	52.2630421224129	71.6390577475187
81532	81532	MOB2	14.37	12.45	12.43	18.7	18.93	16.2	11.18	10.3	10.17	10.94	9.21	11.39	12.92	12.73	12.27	22.42	19.12	19.29	28.28	25.52	22.76	14.96	13.91	14.07	15.06	13.18	15.83	18.14	17.46	17.07	348	295	301	453	453	395	263	246	247	259	215	268	316	297	301	324.777476046423	270.942590198949
25796	25796	PGLS	65.84	73.47	66.1	91.39	125.56	108.8	64.78	66.28	59.71	53.14	49.55	52.47	63.06	67.79	60.91	102.71	112.86	102.6	138.17	169.29	152.81	86.72	89.53	82.64	73.11	70.92	72.94	88.53	92.93	84.7	916	997	917	1267	1729	1516	878	903	833	721	662	705	888	905	860	854.874046145183	915.694109926617
3315	3315	HSPB1	467.51	440.15	490.11	463.43	608.74	540.1	194.66	187.08	174.93	150.83	141.07	140.04	192.55	205.2	191.66	729.32	676.07	760.66	700.62	820.8	758.52	260.56	252.7	242.12	207.52	201.92	194.66	270.3	281.32	266.53	4418	4039	4595	4342	5704	5076	1795	1714	1655	1383	1274	1268	1844	1851	1841	4123.18071601465	3709.61736207985
100101490	100101490	MCTS2	5.36	3.35	3.65	4.79	0.63	2.89	3.45	2.46	3.86	4.25	3.14	3.14	2.7	4.06	3.55	8.36	5.14	5.67	7.24	0.85	4.07	4.61	3.32	5.35	5.85	4.49	4.36	3.8	5.57	4.94	43	26	29	38	5	23	27	19	31	33	24	24	22	31	29	40.1305502011385	23.8796859158396
2057	2057	EPOR	4.27	5.22	4.56	8.21	8.03	7.79	11.24	9.9	11.3	9.01	8.27	8.67	8.52	8.35	7.87	6.66	8.01	7.08	12.42	10.82	10.94	15.04	13.37	15.65	12.4	11.84	12.05	11.96	11.44	10.95	175	210	188	338	325	323	448	403	466	363	328	347	353	331	327	163.32200663254	192.87438624332
7019	7019	TFAM	24.23	24.21	24.69	12.39	8.39	10.32	6.05	4.54	6.95	3.76	7.89	7.13	7.19	7.43	6.6	37.8	37.18	38.32	18.74	11.31	14.5	8.1	6.13	9.62	5.18	11.29	9.91	10.09	10.19	9.18	800	891	866	526	423	516	240	319	290	292	395	333	388	402	380	746.614887463042	818.338467346656
118471	118471	PRAP1	0	0	0	0	0	0	1.63	3.66	2.28	1.42	1.19	2.03	1.38	1.19	0.89	0	0	0	0	0	0	2.18	4.94	3.16	1.95	1.7	2.82	1.94	1.63	1.24	0	0	0	0	0	0	14	31	20	12	10	17	12.32	10	8	0	0
81556	81556	INTS14	20.24	20.51	17.83	19.32	19.05	19.17	8.6	9.02	8.71	8.45	9.62	8.51	8.78	10.15	9.64	31.57	31.5	27.67	29.2	25.68	26.92	11.51	12.18	12.06	11.63	13.77	11.84	12.32	13.91	13.4	807	801	724	773	702	761	332	356	352	337	380	336	359	384	390	753.147767728343	735.678016099519
390598	390598	SKOR1	0.03	0.05	0.07	0.06	0.12	0.06	0.11	0.09	0.15	0.2	0.23	0.14	0.18	0.14	0.03	0.05	0.07	0.12	0.09	0.16	0.08	0.14	0.12	0.21	0.27	0.33	0.19	0.25	0.19	0.04	2	3	5	4	8	4	7	6	10	13	15	9	12	9	2	1.8665372186576	2.75534837490457
100131187	100131187	TSTD1	0.32	0	0	0	0.61	0.19	0	0.86	0	0	0	0	0	0	0.18	0.5	0	0	0	0.82	0.27	0	1.16	0	0	0	0	0	0	0.25	1	0	0	0	3	1	0	3	0	0	0	0	0	0	1	0.933268609328802	0
81027	81027	TUBB1	0	0	0	0	0	0.02	0	0	0.02	0	0	0	0	0	0	0	0	0	0	0	0.02	0	0	0.02	0	0	0	0	0	0	0	0	0	0	0	1	0	0	1	0	0	0	0	0	0	0	0
2006	2006	ELN	9.48	7.38	8.83	171.69	176.59	172.29	68.5	78.44	67.35	14.16	12.65	13.02	9.01	8.57	9.42	14.79	11.34	13.7	259.56	238.11	241.97	91.69	105.95	93.21	19.48	18.11	18.1	12.65	11.74	13.1	554	424	518	10074	10178	10182	3878	4550	3954	812	714	745	529	481	555	517.030809568156	389.422570319845
7288	7288	TULP2	0.21	0.25	0.14	0.18	0.25	0.1	0.04	0.11	0.14	0	0.07	0.04	0.03	0.04	0.17	0.33	0.39	0.22	0.26	0.34	0.15	0.05	0.14	0.19	0	0.1	0.05	0.05	0.05	0.24	6	7	4	5	7	3	1	3	4	0	2	1	1	1	5	5.59961165597281	6.42914620811065
30819	30819	KCNIP2	0.66	0.76	0.77	1.35	1.83	1.42	12.98	10.9	13.28	36.71	33.42	32.71	36.24	37.24	36.38	1.03	1.17	1.2	2.04	2.47	2	17.38	14.72	18.39	50.51	47.83	45.47	50.87	51.06	50.59	23	27	28	48	67	51	460	403	480	1312	1183	1164	1346	1322	1335	21.4651780145625	24.7981353741411
4867	4867	NPHP1	1.86	1.42	1.48	1.26	1.2	1.38	1.56	1.69	1.47	1.54	1.84	1.69	1.99	1.85	1.8	2.91	2.18	2.3	1.91	1.61	1.93	2.08	2.29	2.03	2.12	2.64	2.35	2.8	2.54	2.51	70	47	55	50	53	57	67	73	63	64	77	67	85	70	81	65.3288026530162	43.1671245401715
27289	27289	RND1	0.23	0.15	0.26	0.23	0.23	0.15	0.62	0.61	0.45	1.01	0.83	0.74	3.11	3.54	3.03	0.35	0.24	0.41	0.34	0.31	0.21	0.84	0.83	0.63	1.38	1.18	1.03	4.37	4.85	4.22	6	4	7	6	6	4	16	16	12	26	21	19	83	90	81	5.59961165597281	3.67379783320609
10699	10699	CORIN	0.5	0.61	0.82	0.88	0.5	0.43	0.62	0.73	0.44	0.84	1.42	1.05	0.6	0.73	0.8	0.77	0.94	1.27	1.33	0.67	0.6	0.83	0.98	0.61	1.15	2.03	1.46	0.84	1	1.11	33	41	43	47	23	26	28	40	22	44	69	49	30	41	43	30.7978641078505	37.6564277903624
8027	8027	STAM	10.97	11.08	11.06	8.47	8.16	8.84	6.81	8.43	7.68	9.47	9.72	9.83	9.75	9.45	10.06	17.11	17.02	17.16	12.8	11	12.42	9.12	11.38	10.62	13.03	13.91	13.66	13.69	12.96	13.99	756	752	770	589	553	615	452	576	532	646	647	666	680	628	702	705.551068652575	690.673992642745
55343	55343	SLC35C1	16.69	14.74	16.54	14.05	13.51	14.42	17.38	16.45	16.08	14.88	13.75	14.42	16.45	16.94	16.44	26.03	22.64	25.68	21.24	18.22	20.25	23.26	22.22	22.25	20.48	19.68	20.04	23.1	23.22	22.86	909	808	904	765	714	789	944	916	893	841	766	800	940	904	949	848.341165879881	742.10716230763
8227	8227	AKAP17A	11.36	12.27	12.4	11.1	11.75	10.9	14.18	12.46	13.23	14.72	15.6	15.1	9.21	9.41	9.2	17.73	18.85	19.25	16.78	15.84	15.31	18.99	16.83	18.31	20.26	22.33	20.98	12.92	12.9	12.8	639	678	701	627	652	621	775	697	748	814	849	830	523	512	524	596.358641361105	622.708732728432
19	19	ABCA1	0.22	0.25	0.27	3.19	2.38	2.85	8.09	9.99	9.49	14.72	17.51	16.19	13.78	13.63	13.02	0.34	0.38	0.42	4.82	3.21	4	10.83	13.49	13.14	20.25	25.06	22.51	19.35	18.68	18.11	43	48	53	627	459	565	1536	1949	1867	2834	3319	3104	2720	2583	2576	40.1305502011385	44.0855739984731
11240	11240	PADI2	0	0	0	11.7	10.07	11.83	86.8	101.12	96.68	141.81	128.64	132.53	134.81	136.04	141.12	0	0	0	17.69	13.57	16.61	116.19	136.58	133.8	195.1	184.12	184.23	189.24	186.5	196.24	0	0	0	914	712	894	6398	7563	7481	10902	9718	10151	10449	10160	10832	0	0
3687	3687	ITGAX	0	0	0	0	0	0	0	0	0.01	0.03	0	0	0	0	0	0	0	0	0	0	0	0	0	0.02	0.04	0	0	0	0	0	0	0	0	0	0	0	0	0	1	1	0	0	0	0	0	0	0
282991	282991	BLOC1S2	15.08	17.2	14.85	15.71	17.29	17.69	11.66	12.92	12.56	13.68	13.44	13.55	14.91	14.59	14.79	23.52	26.42	23.05	23.76	23.31	24.85	15.6	17.45	17.38	18.82	19.24	18.83	20.94	20	20.56	682	763	676	713	773	811	513	579	571	607	587	597	681	637	678	636.489191562243	700.776936684061
339977	339977	LRRC66	0.29	0.26	0.34	0.51	0.54	0.62	0.51	0.48	0.39	0.37	0.29	0.32	0.1	0.1	0.06	0.46	0.4	0.52	0.77	0.72	0.87	0.68	0.65	0.54	0.51	0.41	0.45	0.14	0.14	0.08	25	23	30	40	29	46	34	30	30	29	18	28	11	6	6	23.3317152332201	21.124337540935
7545	7545	ZIC1	0.3	0.4	0.35	0.4	0.4	0.5	1.91	2.07	2.03	3.46	4.3	3.78	3.48	3.84	3.51	0.47	0.62	0.55	0.61	0.54	0.71	2.55	2.79	2.81	4.76	6.15	5.26	4.89	5.26	4.88	29	38	34	39	38	49	178	198	196	327	400	356	338	357	341	27.0647896705353	34.9010794154578
122622	122622	ADSS1	0.58	0.38	0.49	1.39	2.16	1.77	3.51	4	3.55	4.11	3.8	4.48	4.22	3.44	3.42	0.91	0.58	0.76	2.1	2.92	2.49	4.69	5.4	4.92	5.66	5.44	6.23	5.93	4.71	4.75	15	10	13	37	59	46	93	109	99	109	102	121	118	92	96	13.999029139932	9.18449458301522
389831	389831	LOC389831	28.16	33.79	31.34	36.94	29.85	35.43	33.49	39.84	36.35	40.53	44.02	39.86	31.41	31.28	31.59	43.93	51.9	48.65	55.85	40.24	49.76	44.82	53.81	50.3	55.76	63	55.4	44.1	42.89	43.93	1576	1872	1757	1973	1478	1836.11	1814.21	2181	2044	2307	2409	2262	1511.98	1427	1503	1470.83132830219	1719.33738594045
7923	7923	HSD17B8	1.05	2.08	1.28	1.89	1.67	1.88	5.17	5.37	5.62	5.55	4.77	4.9	5.79	7.05	7.25	1.64	3.2	1.99	2.85	2.25	2.63	6.91	7.26	7.78	7.63	6.83	6.82	8.12	9.66	10.08	14	27	17	25	22	25	67	70	75	72	61	63	78	90	98	13.0657605306032	24.7981353741411
9331	9331	B4GALT6	0.58	0.86	0.79	0.21	0.25	0.28	0.28	0.26	0.21	0.37	0.44	0.5	0.44	0.35	0.41	0.91	1.32	1.22	0.32	0.33	0.4	0.37	0.35	0.29	0.51	0.63	0.69	0.62	0.48	0.57	48	71	67	18	20	23	23.98	23	18	31	38	40	38	28	35	44.7968932477825	65.2099115394081
4693	4693	NDP	0.33	0.3	0.22	0.51	0.33	0.5	0.15	0	0.14	0.15	0.04	0.19	0.18	0.07	0.18	0.51	0.45	0.34	0.76	0.44	0.7	0.2	0	0.2	0.2	0.05	0.26	0.25	0.1	0.25	9	8	6	14	9	14	4	0	4	4	1	5	5	2	5	8.39941748395922	7.34759566641218
91851	91851	CHRDL1	2.67	2.48	2.41	1.71	1.83	1.79	1.26	1.75	1.26	0.65	0.84	0.8	0.48	0.77	0.69	4.17	3.81	3.75	2.59	2.46	2.52	1.68	2.36	1.75	0.89	1.2	1.11	0.67	1.05	0.96	186	169	168	119	122	127	84	120	89	44	56	54	33	51	48	173.587961335157	155.217958452957
55225	55225	RAVER2	1.34	1.87	1.41	1.13	1.32	1.05	1.18	1.32	1.34	1.81	2.02	1.81	1.7	1.84	1.77	2.09	2.88	2.19	1.71	1.78	1.47	1.58	1.78	1.86	2.49	2.89	2.51	2.39	2.52	2.46	106	146	112	90	103	84	91	104	107	141	155	140	136	141	142	98.926472588853	134.093620912022
51466	51466	EVL	21.61	24.48	23.24	37.4	46.61	34.39	57.7	50.24	52.67	35.79	34.82	35.53	38.85	37.51	40.89	33.71	37.61	36.07	56.54	62.85	48.29	77.24	67.86	72.9	49.24	49.84	49.39	54.53	51.42	56.86	646	718	684	1061	1278	999	1561	1439	1488	1028	993	1028	1105	1036	1197	602.891521626406	659.446711060493
5441	5441	POLR2L	295.53	272.9	283.12	216.02	272.57	215.57	188.49	166.34	167.85	139.13	127.5	131.81	169.46	158.69	164.04	461.03	419.17	439.41	326.59	367.51	302.75	252.3	224.68	232.31	191.42	182.49	183.23	237.89	217.56	228.12	3358	3018	3200	2440	3068	2445	2088	1842	1911	1538	1388	1441	1950	1726	1893	3133.91599012612	2771.88046515399
93377	93377	OPALIN	0	0	0	0	0	0	0	0	0.02	0.07	0.02	0.13	0.04	0.07	0	0	0	0	0	0	0	0	0	0.02	0.1	0.03	0.17	0.05	0.1	0	0	0	0	0	0	0	0	0	1	4	1	7	2	4	0	0	0
2729	2729	GCLC	4.04	4.7	4.14	4.82	3.87	4.37	5.42	5.86	5.8	6.17	6.89	6.42	6.11	6.16	6.02	6.3	7.23	6.42	7.28	5.22	6.13	7.26	7.91	8.03	8.49	9.87	8.92	8.58	8.45	8.38	273	312	281	327	258	299	356	394	394	410	451	424	417	403	412	254.782330346763	286.556230990075
7922	7922	SLC39A7	156.36	148.02	149.43	194.72	214.84	198.5	150.18	133.32	140.95	133.86	136.64	137.74	140.9	138.89	140.51	243.93	227.37	231.92	294.38	289.68	278.77	201.03	180.07	195.08	184.16	195.58	191.47	197.8	190.42	195.4	6052	5613	5784	7463	8066	7641	5663	5161	5537	5138	5183	5264	5582	5272	5589	5648.14162365791	5155.25680944644
124903544	124903544	LOC124903544	0	0.11	0	0.16	0.11	0.1	0.05	0.05	0.05	0	0.05	0.11	0	0	0.05	0	0.16	0	0.24	0.14	0.15	0.07	0.07	0.07	0	0.08	0.15	0	0	0.07	0	2	0	3	2	2	1	1	1	0	1	2	0	0	1	0	1.83689891660304
9647	9647	PPM1F	17.84	16.3	16.94	18.88	17.33	18.77	21.57	20.63	22.24	26.32	24.08	24.64	22.73	22.65	22.08	27.82	25.04	26.29	28.55	23.36	26.36	28.87	27.87	30.77	36.21	34.47	34.25	31.9	31.05	30.71	1675	1498	1593	1770	1557	1757	1947	1903	2072	2414	2182	2245	2135	2037	2049	1563.22492062574	1375.83728853568
6567	6567	SLC16A2	16.09	16.43	15.87	19.39	14.88	19.02	25.22	25.47	25.71	21.18	20.88	19.71	21.6	21.87	21.47	25.11	25.24	24.63	29.32	20.06	26.71	33.75	34.41	35.58	29.15	29.89	27.4	30.32	29.98	29.86	1194	1198	1184	1446	1089	1430	1817	1882	1918	1546	1500	1431	1618	1571	1612	1114.32271953859	1100.30245104522
8653	8653	DDX3Y	13.8	15.57	15.06	12.62	10.06	11.04	9.15	10.82	10.86	11.55	13.82	12.75	10.68	10.8	11.29	21.53	23.92	23.37	19.07	13.56	15.5	12.25	14.62	15.03	15.9	19.79	17.72	14.99	14.8	15.7	1102	1225	1218	1010	752	870	708	850	865	915	1070	1005	853	828	886	1028.46200748034	1125.10058641936
257019	257019	FRMD3	0.54	0.41	0.43	1.9	1.53	1.71	4.03	5.17	4.66	9.7	9.31	10.11	12.09	13.29	13.65	0.85	0.62	0.67	2.87	2.07	2.4	5.39	6.98	6.45	13.35	13.32	14.06	16.97	18.22	18.98	50	36	35	155	123	144	354	454	423	859	832	902	1097	1125	1219	46.6634304664401	33.0641804988548
6720	6720	SREBF1	17.68	18.29	18.89	17.34	15.52	14.69	58.64	45.32	49.86	36.09	32.21	33.84	32.6	34.48	33.8	27.58	28.09	29.32	26.22	20.92	20.62	78.49	61.21	69.01	49.65	46.1	47.05	45.76	47.27	47	1344	1376	1426	1366	1314	1235	4447	3567	3932	2673	2415	2545	2650	2683	2745	1254.31301093791	1263.78645462289
10160	10160	FARP1	21.15	19.41	20.09	16.25	15.55	15.94	20.62	19.88	20.77	23.43	23.01	23.7	25.25	25.11	25.53	33	29.82	31.19	24.57	20.97	22.39	27.6	26.85	28.75	32.23	32.94	32.94	35.45	34.42	35.5	3962	3652	3833	3046	2853	2986	3768	3732	3975	4358	4183	4355	4780	4563	4851	3697.61023016071	3354.17742171716
9785	9785	DHX38	24.23	23.69	23.18	17.99	15.56	15.42	14.93	12.87	14.66	14.71	14.47	14.85	14.63	16.4	14.26	37.8	36.39	35.97	27.19	20.98	21.65	19.98	17.39	20.29	20.24	20.71	20.64	20.54	22.48	19.83	1880	1801	1795	1399	1193	1211	1127	994	1141	1125	1082	1131	1147	1227	1112	1754.54498553815	1654.12747440104
54438	54438	GFOD1	0.54	0.44	0.58	0.75	0.94	0.83	8.64	8.45	8.51	5.34	6.08	5.63	5.86	6.84	5.75	0.85	0.68	0.9	1.13	1.27	1.16	11.56	11.41	11.78	7.35	8.7	7.83	8.23	9.38	8	61	54	65	59	71	72	435	425	425	351	361	358	347	358	343	56.9293851690569	49.5962707482822
57614	57614	RELCH	6.19	5.68	5.54	3.73	2.39	3.6	4.79	5.19	4.74	6.35	6.47	6.56	4.47	4.27	3.94	9.65	8.73	8.6	5.65	3.22	5.06	6.41	7.02	6.57	8.74	9.26	9.12	6.28	5.85	5.48	652	608	609	497	344	449	570	659	572	735	843	823	550	495	543	608.491133282379	558.417270647325
25766	25766	PRPF40B	4.3	4.6	4.51	5.46	5.66	5.05	7.62	6.6	7.11	10.73	10.38	10.59	10.55	11.49	10.9	6.7	7.07	7	8.26	7.63	7.09	10.19	8.91	9.84	14.77	14.86	14.72	14.81	15.75	15.15	234	243	248	298	302	279	403	359	393	574	549	562	582	605	605	218.38485458294	223.18321836727
2023	2023	ENO1	1529.56	1404.36	1463.22	845.56	950.3	916.96	585.46	557.58	573.57	581.94	577.45	583.61	619.61	649.43	618.8	2386.14	2157.11	2270.94	1278.33	1281.33	1287.78	783.66	753.12	793.85	800.64	826.52	811.25	869.81	890.34	860.52	44243	39813	42434	24530	27156	26794	16639	16091	16841	16641	16258	16550	18117	18132	18143	41290.6030825342	36566.2282833585
64132	64132	XYLT2	17.05	15.7	16.85	15.8	15.98	15.83	17.37	17.48	17.66	18.45	17.36	16.99	16.43	17.74	16.6	26.6	24.12	26.16	23.88	21.54	22.23	23.25	23.61	24.44	25.38	24.85	23.61	23.07	24.32	23.09	1117	1016	1107	1010	994	1008	1085	1108	1150	1171	1080	1081	1035	1071	1051	1042.46103662027	933.144649634346
27133	27133	KCNH5	0	0	0	0	0	0	0.03	0.08	0.08	0.33	0.41	0.35	0.45	0.33	0.49	0	0	0	0	0	0	0.04	0.11	0.11	0.45	0.58	0.49	0.63	0.45	0.68	0	0	0	0	0	0	2	6	6	40	54	38	80	60	64	0	0
22931	22931	RAB18	17.71	19.38	19.8	21.87	19.75	19.6	17.95	22.93	20.04	24	25.74	25.59	27.22	25.48	24.84	27.64	29.76	30.73	33.06	26.63	27.52	24.02	30.97	27.74	33.02	36.85	35.58	38.2	34.94	34.54	1570	1688	1765	1948	1727	1761	1545	2025	1786	2093	2210	2221	2436	2188	2228	1465.23171664622	1550.34268561297
8864	8864	PER2	1.34	1.26	1.53	1	0.76	0.87	1.3	1.48	1.24	1.66	1.68	1.54	1.72	1.83	1.37	2.1	1.93	2.37	1.51	1.03	1.22	1.74	2	1.71	2.28	2.41	2.14	2.41	2.51	1.91	156	144	179	118	87	103	147	174	145	189	190	176	202	207	162	145.589903055293	132.256721995419
22982	22982	DIP2C	5.26	4.93	4.83	4.06	3.64	3.82	5.31	5.88	5.61	7.53	7.61	8.06	7.39	7.22	7.35	8.2	7.57	7.5	6.14	4.9	5.37	7.1	7.94	7.76	10.36	10.89	11.2	10.37	9.9	10.22	741	676	692	528	427	479	657	731	743	1009	1023	1048	939	881	955	691.552039512643	620.871833811829
55658	55658	RNF126	38.89	37.63	38.31	25.81	27.84	28.37	34.33	28.18	30.15	30.89	29.06	30.71	32.73	36.35	34.6	60.67	57.8	59.46	39.03	37.54	39.84	45.95	38.07	41.73	42.5	41.59	42.69	45.94	49.84	48.12	912	928	979	670	698	712	825	716	760	756	691	728	847	881	884	851.140971707868	852.321097303812
9560	9560	CCL4L2	0	0	0	0	0	0	0.2	0	0	0	0	0	0	0	0	0	0	0	0	0	0	0.27	0	0	0	0	0	0	0	0	0	0	0	0	0	0	1	0	0	0	0	0	0	0	0	0	0
420	420	ART4	0	0	0	0.01	0	0	0	0	0	0	0	0	0	0	0	0	0	0	0.02	0	0	0	0	0	0	0	0	0	0	0	0	0	0	1	0	0	0	0	0	0	0	0	0	0	0	0	0
162681	162681	C18orf54	3.2	3.85	3.45	1.05	0.83	1.13	0.52	0.69	0.53	0.78	0.78	0.73	0.63	0.54	0.5	4.99	5.92	5.36	1.58	1.11	1.59	0.7	0.93	0.73	1.08	1.11	1.01	0.89	0.74	0.7	338	418	361	110	87	120	53	69	58	82	76	77	67	57	56	315.444789953135	383.911873570036
54903	54903	MKS1	6.89	7.26	7.01	6.83	7.09	6.14	4.61	3.86	4.21	4.97	5.06	4.31	5.15	5.51	5.53	10.74	11.15	10.88	10.32	9.55	8.63	6.17	5.21	5.83	6.84	7.25	5.99	7.23	7.55	7.69	249	231	245	248	268	244	146	139	153	179	178	165	182	201	208	232.383883722872	212.161824867652
107987269	107987269	LOC107987269	0.15	0.04	0.07	0	0	0	0	0.08	0.07	0	0.04	0	0	0	0	0.24	0.06	0.11	0	0	0	0	0.1	0.1	0	0.05	0	0	0	0	5.19	1.26	2.45	0	0	0	0	2.57	2.41	0	1.26	0	0	0	0	5.59961165597281	1.83689891660304
124905557	124905557	LOC124905557	15.77	19.86	16.01	7.66	6.4	7.55	6.69	8.79	8.02	8.48	8.48	9.08	12.04	9.28	7.86	24.6	30.51	24.84	11.58	8.64	10.6	8.96	11.88	11.1	11.66	12.13	12.61	16.9	12.72	10.93	376.83	464.77	383.12	183.17	151.27	181.8	155.57	207.59	192.45	198.5	195.42	210.89	290.92	213.88	190.42	351.842265716958	427.078998110208
79861	79861	TUBAL3	0	0	0	0	0	0	0.04	0	0	0	0	0.04	0	0	0	0	0	0	0	0	0	0.05	0	0	0	0	0.05	0	0	0	0	0	0	0	0	0	1	0	0	0	0	1	0	0	0	0	0
221458	221458	KIF6	0.5	0.19	0.41	0.29	0.59	0.36	0.35	0.33	0.57	0.34	0.26	0.2	0.51	0.51	0.39	0.78	0.29	0.63	0.44	0.79	0.51	0.47	0.44	0.79	0.47	0.37	0.28	0.71	0.71	0.55	16	8	14	15	25.22	16	11	17	19	11	10	10	22	20	16	14.9322977492608	7.34759566641218
2152	2152	F3	45.4	40.51	40.63	18.6	17.25	17.25	18.01	18.23	19.37	9.13	9.57	9.53	7.44	7.98	7.02	70.82	62.22	63.06	28.13	23.26	24.22	24.1	24.62	26.8	12.57	13.7	13.25	10.45	10.94	9.76	1758	1539	1581	723	658	674	675	699	753	345	356	358	288	296	274	1640.68621520003	1413.49371632604
57053	57053	CHRNA10	0.25	0.22	0.28	0.28	0.32	0.22	0.4	0.32	0.24	0.16	0.19	0.32	0.09	0.1	0.09	0.39	0.34	0.44	0.43	0.43	0.31	0.54	0.43	0.33	0.22	0.28	0.45	0.13	0.13	0.13	8	7	9	9	10	7	13	10	8	5	6	10	3	3	3	7.46614887463042	6.42914620811065
55737	55737	VPS35	20.38	21.04	20.42	15.98	13.17	16.03	12.46	14.39	13.67	15.24	15.56	14.89	16.44	15.87	16.42	31.79	32.33	31.69	24.16	17.75	22.51	16.68	19.44	18.92	20.96	22.28	20.7	23.08	21.76	22.84	2554	2592	2575	2014	1628	2039	1517	1800	1725	1883	1892	1830	2081	1928	2083	2383.56802822576	2380.62099591754
55170	55170	PRMT6	11.87	11.64	11.24	10.03	9.15	9.89	11.42	11.95	12.98	11.52	12.3	10.95	12.8	14.91	13.21	18.52	17.88	17.45	15.17	12.33	13.89	15.28	16.14	17.96	15.85	17.6	15.22	17.97	20.44	18.37	535	515	509	454	407	451	500	535	588	510	536	482	583	650	603	499.298705990909	473.001471025284
23339	23339	VPS39	19.27	18.75	18.57	23.07	21.3	21.33	21.22	22.24	21.04	22.6	21.2	19.86	17.32	18.45	18.53	30.06	28.8	28.82	34.88	28.72	29.95	28.41	30.04	29.12	31.09	30.35	27.61	24.31	25.3	25.77	1692	1619	1638	2037	1845	1895	1812	1949	1858	1954	1804	1709	1536	1571	1649	1579.09048698433	1486.96967299016
2791	2791	GNG11	30.29	31.73	34.27	36.27	47	39.61	34.9	36.96	34.95	27.81	28.48	26.53	32.93	32.22	33.4	47.25	48.74	53.19	54.84	63.38	55.63	46.71	49.92	48.38	38.25	40.76	36.87	46.23	44.18	46.45	1598	1644	1817	1922	2448	2116	1789	1939	1854	1442	1454	1368	1755	1645	1784	1491.36323770743	1509.9309094477
25940	25940	FAM98A	53.99	52.8	52.22	47.83	43.01	47.2	49.55	57.75	55.23	37.97	42.17	39.22	38.55	35.59	37.8	84.23	81.11	81.04	72.31	57.99	66.29	66.32	78.01	76.44	52.23	60.36	54.52	54.12	48.79	52.56	2568	2465	2496	2285	2016	2271	2291	2731	2642	1774	1940	1821	1852	1638	1821	2396.63378875636	2263.97791471325
27327	27327	TNRC6A	11.96	12.95	12.37	8.91	7.06	7.48	6.86	6.24	6.56	6.73	7.22	6.62	3.33	2.91	3.28	18.65	19.89	19.19	13.47	9.52	10.51	9.18	8.42	9.07	9.25	10.33	9.21	4.68	3.99	4.56	1794	1907	1865	1345	1035	1128	1002	933	988	992	1052	980	508	427	499	1674.28388513587	1751.48
400823	400823	FAM177B	0.05	0	0	0	0	0	0	0	0	0	0	0	0	0	0	0.07	0	0	0	0	0	0	0	0	0	0	0	0	0	0	1	0	0	0	0	0	0	0	0	0	0	0	0	0	0	0.933268609328802	0
1417	1417	CRYBB3	0	0	0	0	0	0	0	0	0	0	0	0	0	0.1	0	0	0	0	0	0	0	0	0	0	0	0	0	0	0.13	0	0	0	0	0	0	0	0	0	0	0	0	0	0	1	0	0	0
84294	84294	UTP23	4.53	5.48	5.49	4.25	3.46	3.22	3.5	4.7	4.32	3.98	4.47	4.39	4.27	4.28	3.9	7.06	8.42	8.52	6.42	4.66	4.52	4.68	6.35	5.98	5.48	6.4	6.11	6	5.87	5.42	296	352.04	361	279.02	223	213	222	306	284	256	283	281	282	271	258	276.247508361325	324.212658780437
11070	11070	TMEM115	33.8	33.1	34.4	41.91	44.95	43.17	39.2	39.05	36.05	39.83	34.92	34.05	39.23	44.3	43.63	52.74	50.85	53.38	63.36	60.61	60.63	52.47	52.75	49.89	54.8	49.99	47.33	55.07	60.73	60.67	1188	1141	1213	1477	1560	1533	1339	1361	1273	1374	1186	1167	1393	1504	1553	1108.72310788262	1047.95083192204
124402	124402	UBALD1	10.57	12.32	9.97	12.52	16.31	13.63	7.36	4.94	4.93	4.4	3.79	3.53	3.94	4.15	5.09	16.49	18.93	15.48	18.93	22	19.14	9.85	6.67	6.83	6.05	5.43	4.91	5.53	5.69	7.07	222	255	210	264	339	287	151	102	104	90	77	72	84	84	108	207.185631270994	234.204611866888
4015	4015	LOX	84.37	97.19	93.79	148.81	117.12	146.44	49.81	66.78	59.19	48.25	54.06	50.72	52.37	49.77	51.1	131.61	149.28	145.56	224.97	157.92	205.66	66.67	90.2	81.92	66.38	77.38	70.5	73.52	68.23	71.06	7773	8796	8667	13779	10590	13686	4450	6125	5495	4386	4806	4570	4867	4450	4760	7254.29690031278	8078.68143522019
63897	63897	HEATR6	5.69	5.35	5.57	4.63	4.1	4.87	2.83	3.13	3.02	3.27	2.86	3.05	2.97	3.13	3.09	8.88	8.21	8.64	6.99	5.53	6.85	3.79	4.23	4.17	4.5	4.1	4.24	4.17	4.29	4.3	640	591	630	523	455	556	309	351	341	362	312	336	337	341	352	597.291909970433	542.804
23457	23457	ABCB9	3.51	3.08	3.16	3.31	3.37	3.22	4.18	3.88	4.35	5.44	4.96	4.73	5	5.14	4.8	5.47	4.73	4.9	5	4.54	4.52	5.6	5.25	6.03	7.48	7.1	6.58	7.02	7.04	6.68	213	180	200.03	203	205	200	257	249	274	325	305	296	311	305	305	198.786213787035	165.320902494274
122786	122786	FRMD6	111.37	120.46	118.27	101.22	80.46	93.15	28.84	39.46	34.52	37.33	40.06	38.12	36.57	35.14	36.44	173.73	185.03	183.56	153.03	108.49	130.82	38.61	53.3	47.78	51.36	57.34	53	51.33	48.18	50.68	9212	9676	9975.01	8279	6329.06	7660	2307.04	3256.05	2893.22	3060	3193	3089	3010	2818	3064	8597.27042913693	8886.91695852553
163081	163081	ZNF567	2.11	2.72	2.74	2.1	1.6	2.49	1.55	1.76	1.32	1.45	2.01	2.25	1.59	1.36	1.44	3.29	4.18	4.24	3.17	2.16	3.5	2.08	2.38	1.83	1.99	2.87	3.12	2.23	1.86	2.01	102	134	133	102	78	122	71	82	65	69	93	105	80	66	72	95.1933981515378	123.072227412404
4913	4913	NTHL1	15.74	16.28	16.78	16.35	19.24	15.55	14.74	13.13	14.88	20.57	20.61	20.48	28.43	29.18	30.12	24.55	25	26.05	24.71	25.94	21.84	19.73	17.73	20.6	28.3	29.5	28.47	39.9	40	41.88	223	225	240	229	270	222	205	182	214	288	282	283	411	398	437	208.118899880323	206.651128117842
7353	7353	UFD1	58.09	54.53	55.97	47.82	56.08	54.15	62.48	63.57	58.46	61.89	58.75	59.24	61.85	67.96	68.21	90.63	83.75	86.87	72.29	75.62	76.04	83.63	85.86	80.91	85.15	84.08	82.35	86.82	93.17	94.85	1680	1548	1624	1388	1603	1583	1761	1824	1699	1754	1643	1670	1810	1902	2001	1567.89126367239	1421.75976145076
80086	80086	TUBA4B	0	0	0	0.05	0	0.05	0.05	0	0	0	0	0	0	0	0	0	0	0	0.07	0	0.07	0.06	0	0	0	0	0	0	0	0	0	0	0	1	0	1	1	0	0	0	0	0	0	0	0	0	0
126393	126393	HSPB6	93.44	106.52	99.07	74.02	79.26	71.07	40.27	34.76	28.06	14.93	12.32	12.95	16.99	17.82	19.65	145.77	163.61	153.76	111.9	106.87	99.82	53.9	46.95	38.84	20.54	17.64	18	23.85	24.44	27.33	2116	2361	2246	1677	1774	1621	887	777	638	331	269	285	389	389	451	1974.79637733975	2168.45917104989
654231	654231	OCM	0	0	0	0.18	0	0	0	0	0	0	0	0	0	0	0	0	0	0	0.27	0	0	0	0	0	0	0	0	0	0	0	0	0	0	1	0	0	0	0	0	0	0	0	0	0	0	0	0
51557	51557	LGSN	0.01	0	0.01	0.02	0.01	0.03	0.01	0.01	0.01	0	0	0	0	0	0	0.01	0	0.02	0.03	0.01	0.04	0.01	0.01	0.01	0	0	0	0	0	0	1.9	0	3.81	5.71	1.91	7.63	1.9	1.9	1.91	0	0	0	0	0	0	1.8665372186576	0
6392	6392	SDHD	88.01	94.22	91.69	84.83	82.76	86.83	47.33	64.77	52.07	53.03	54.71	53.81	64.4	63.21	62.45	137.3	144.72	142.3	128.25	111.59	121.94	63.36	87.48	72.06	72.96	78.31	74.8	90.41	86.66	86.85	1786	1869	1860	1720	1659	1773	935	1297	1059	1053	1070	1061	1321	1235	1286	1666.81773626124	1716.58203756554
81572	81572	PDRG1	11.54	10.69	11.32	11.26	12.43	11.64	14.83	16.06	14.23	20.07	19.42	18.36	21.24	25.59	22.53	18	16.42	17.56	17.02	16.76	16.34	19.86	21.69	19.69	27.61	27.8	25.52	29.81	35.09	31.34	372	338	366	364	396	379	465	513	461	635	605	577	692	797	736	347.175922670314	310.435916905914
51449	51449	PCYOX1	21.09	22.86	22.85	27.13	21.16	24.92	21.51	25.16	25.11	22.8	22.85	22.3	21.72	21.51	21.75	32.9	35.11	35.46	41.02	28.53	35	28.79	33.98	34.75	31.37	32.7	31	30.49	29.49	30.25	2058	2193	2237	2662	2036	2462	2038	2447	2464	2190	2160	2131	2129	2034	2148	1920.66679799868	2014.15966205524
6916	6916	TBXAS1	0.05	0.13	0.18	0.04	0	0.02	0.12	0.03	0.23	0.11	0.1	0	0.12	0	0	0.08	0.2	0.28	0.05	0	0.03	0.17	0.03	0.31	0.16	0.15	0	0.17	0	0	2	5	7	1	0	1	4	1	9	4	4	0	5	0	0	1.8665372186576	4.59224729150761
284428	284428	MBD3L5	0	0	0	0.11	0	0	0	0	0	0	0	0	0.12	0	0	0	0	0	0.16	0	0	0	0	0	0	0	0	0.17	0	0	0	0	0	1	0	0	0	0	0	0	0	0	1.15	0	0	0	0
79144	79144	PPDPF	186.38	177.99	196.87	143.61	168.01	136.53	174.06	183.72	157.58	157.38	139.68	120.69	178.27	181.24	195.64	290.76	273.39	305.55	217.11	226.53	191.75	232.99	248.16	218.09	216.53	199.93	167.77	250.25	248.47	272.06	1939	1800	2035	1484	1733	1415	1767	1860	1643	1591	1392	1207	1881	1804	2070	1809.60783348855	1653.20902494274
5101	5101	PCDH9	0.49	0.51	0.58	0.63	0.56	0.71	0.59	0.5	0.54	1.04	0.83	0.82	1.01	0.9	0.96	0.76	0.78	0.9	0.96	0.75	0.99	0.8	0.67	0.75	1.43	1.19	1.14	1.42	1.23	1.33	85	86.13	93	130	95	129	97	84	102	190	189	183	178	151	165	79.3278317929482	79.9051028722324
55768	55768	NGLY1	8.93	9.04	9.18	10.71	10.99	11.11	12.02	13	12.37	12.96	14.69	13.81	11.9	12.16	12.12	13.94	13.89	14.25	16.2	14.82	15.6	16.09	17.55	17.11	17.83	21.03	19.2	16.71	16.67	16.85	373	369	391	459	465	478	503	547	530	539	610	579	517	507	517	348.109191279643	338.907850113262
84895	84895	MIGA2	7.54	6.7	7.39	7.92	9.01	7.84	6.79	6.56	6.68	7.27	7.22	7.12	5.45	6.44	6.21	11.76	10.29	11.46	11.97	12.15	11.01	9.08	8.86	9.25	10.01	10.34	9.9	7.66	8.83	8.64	470	418	467	442	493	453	410	371	424	434	435	443	325	376	361	438.636246384537	383.911873570036
81029	81029	WNT5B	81.25	72.81	74.89	52.08	60.17	54.39	37.77	36.96	38.01	20.44	19.61	20.3	23.16	20.51	21.55	126.75	111.84	116.23	78.73	81.12	76.39	50.56	49.93	52.61	28.12	28.07	28.22	32.51	28.12	29.97	2986	2624	2770	1947	2195	2050	1361	1362	1421	740	697	732	861	729	803	2786.7400674558	2410.01137858319
606495	606495	CYB5RL	2.19	3.95	2.07	2.18	1.62	1.8	2.34	2.38	1.92	2.25	2.25	2.14	2.36	2.73	1.88	3.42	6.06	3.21	3.29	2.19	2.52	3.14	3.21	2.66	3.1	3.22	2.97	3.32	3.74	2.62	148	196	164	175	92	123	174	193	190	227	208	236	222	229	215	138.123754180663	180.016093827098
5789	5789	PTPRD	0.17	0.23	0.22	0.18	0.06	0.1	0.55	0.6	0.53	1.89	1.96	1.75	1.66	1.75	1.59	0.26	0.36	0.34	0.27	0.08	0.15	0.74	0.82	0.73	2.6	2.81	2.43	2.33	2.4	2.21	30	43	40	29	10	18	97	104	91	325	338	308	304	298	279	27.9980582798641	39.4933267069654
643866	643866	CBLN3	1.75	2.19	2.17	4.01	3.93	3.58	1.95	2.22	1.37	1.04	0.95	1.41	0.68	0.88	1.17	2.73	3.37	3.36	6.06	5.3	5.03	2.61	2.99	1.89	1.42	1.37	1.95	0.95	1.21	1.62	74	91	92	170	164	153	80	93	58	43	39	58	29	36	50	69.0618770903314	83.5789007054385
103910	103910	MYL12B	434.59	419.86	449.76	451.99	508.42	514.24	285.41	320.95	291.78	274.02	268.35	286.83	328.93	328.17	354.83	677.97	644.91	698.03	683.32	685.53	722.2	382.04	433.52	403.84	377	384.1	398.71	461.75	449.91	493.44	7341	6934	7596	7626	8493	8728.01	4693	5328	4949	4524	4365	4695	5623.01	5335	6083	6851.12486108274	6368.52854386275
79987	79987	SVEP1	10.34	10.06	10.85	15.71	12.48	14.35	2.89	2.95	3.18	1.42	1.46	1.48	1.15	1.16	1.14	16.13	15.45	16.84	23.75	16.83	20.16	3.87	3.98	4.4	1.95	2.09	2.06	1.61	1.59	1.58	2380	2279	2516	3639	2834	3355	646	678	736	322	326	335	267	259	265	2221.17929020255	2093.14631546917
91137	91137	SLC25A46	11.56	14.47	13.89	13.08	11.55	12.65	8.22	9.28	9.16	8.91	10.53	10.07	8.8	8.15	8.7	18.03	22.23	21.56	19.77	15.57	17.76	11	12.53	12.67	12.26	15.07	14	12.35	11.18	12.1	995	1225	1203	1132	981	1104	687	796	793	755	878	849	765	680	758	928.602266282158	1125.10058641936
3568	3568	IL5RA	0	0	0	0	0	0	0	0	0	0.01	0	0	0	0	0	0	0	0	0	0	0	0	0	0	0.01	0	0	0	0	0	0	0	0	0	0	0	0	0	0	1	0	0	0	0	0	0	0
226	226	ALDOA	930.24	883.57	934.28	757.23	893.4	816.77	1014.5	998.46	957.74	860.25	833.46	818.93	989.84	988.27	990.53	1451.18	1357.18	1450.02	1144.8	1204.6	1147.08	1357.95	1348.63	1325.56	1183.54	1192.95	1138.36	1389.54	1354.88	1377.46	21557.1	20053.6	21682.4	17576.4	20488.9	19090.6	22873.5	22849.5	22294.1	19523.7	18620	18442.3	23187	22076.4	23257.5	20119.4046799103	18418.5854367787
1967	1967	EIF2B1	26.43	25.19	27.89	22.77	22.62	19.8	22.27	23.26	21.34	22.82	22.36	21.65	26.09	26.1	24.5	41.23	38.68	43.29	34.43	30.5	27.81	29.81	31.42	29.54	31.39	32.01	30.09	36.62	35.78	34.07	1077	1007	1141	931	910	816	882	941	874	913	881	861	1074	1028	1011	1005.13029224712	924.878604509633
53833	53833	IL20RB	1.96	2.31	1.93	2.59	3.27	2.34	0.2	0.37	0.46	0.61	0.29	0.37	0.42	0.33	0.59	3.05	3.55	3	3.92	4.41	3.29	0.27	0.49	0.64	0.84	0.42	0.52	0.59	0.46	0.82	63	74	62	81	101	76	6	11	14	19	9	12	13	10	19	58.7959223877145	67.9652599143126
8559	8559	PRPF18	12.85	14.4	14.04	12.79	13.92	13.93	11.36	12.81	12.24	13.77	15.09	14.17	14.35	16.41	13.4	20.05	22.12	21.8	19.33	18.77	19.57	15.2	17.31	16.94	18.94	21.6	19.7	20.14	22.5	18.63	535.35	587	566.88	538	514.88	555	457	522	525.88	566	598	614	493	515	465	500.231974600238	539.129832022993
987	987	LRBA	6.14	5.83	5.77	7.88	7.09	7.12	6.52	7.43	6.97	8.32	8.86	9.26	9.77	9.71	9.51	9.58	8.95	8.95	11.91	9.56	10	8.73	10.04	9.65	11.45	12.69	12.88	13.72	13.31	13.22	683	635	655	743	548	647	635	741	731	964	988	1030	946	957	911	637.422460171572	583.215406021466
54936	54936	ADPRS	23.73	22.99	22.68	21.27	25.24	21.95	17.65	15.32	15.32	19.86	18.61	19.89	24.87	23.74	22.94	37.02	35.31	35.21	32.16	34.03	30.83	23.62	20.69	21.2	27.32	26.64	27.64	34.91	32.54	31.89	625	593	596	560	654	583	452	399	404	512	472	509	662	602	612	583.292880830501	544.640528772803
1407	1407	CRY1	10.63	10.49	10.27	7.45	6.47	8.1	7.83	8.68	9.12	13.21	15.77	14.72	15.45	14.48	15.39	16.58	16.11	15.94	11.26	8.72	11.38	10.49	11.72	12.62	18.17	22.58	20.46	21.7	19.84	21.4	516	509	506	370	285	382	367	415	444	641	722	706	737	664	734	481.566602413662	467.490774275475
163732	163732	CITED4	1.47	1.35	1.67	2.03	2.51	1.56	3.9	3.7	4.19	2.59	2.21	1.93	2.1	3	3.15	2.29	2.07	2.59	3.06	3.38	2.19	5.22	5	5.8	3.56	3.16	2.68	2.95	4.11	4.38	29	26	33	40	49	31	75	72	83	50	42	37	42	57	63	27.0647896705353	23.8796859158396
8342	8342	H2BC14	0	0	0.29	0	0.28	0	0	0	0	0	0	0	0	0	0	0	0	0.45	0	0.38	0	0	0	0	0	0	0	0	0	0	0	0	1	0	1	0	0	0	0	0	0	0	0	0	0	0	0
79174	79174	CRELD2	54.57	51.79	56.83	46.04	57.27	52.22	49.23	54.97	50.43	38.17	34.54	36.05	38.73	36.69	37.81	85.13	79.56	88.2	69.6	77.22	73.34	65.9	74.25	69.79	52.51	49.44	50.11	54.37	50.3	52.58	1207	1124	1258	1022	1253	1166	1061	1199	1121	836	743	779	872	787	855	1126.45521145986	1032.33719113091
54328	54328	GPR173	1.42	1.81	1.74	3.47	3.19	3.27	5.91	5.92	5.8	6.76	6.18	6.05	3.32	3.31	3.34	2.21	2.79	2.7	5.25	4.31	4.59	7.91	7.99	8.03	9.3	8.85	8.42	4.66	4.54	4.64	126	155	155	306	274	290	502	515	509	586	526	521	293	283	297	117.591844775429	142.359666036736
57720	57720	GPR107	19.07	17.97	19.13	21.08	17.7	18.55	17.3	17.56	18.84	19.24	18.29	19.44	16.38	16.13	16.73	29.75	27.6	29.69	31.87	23.86	26.05	23.16	23.72	26.07	26.47	26.18	27.02	23	22.11	23.26	2199	2141	2250	2602	2159	2327	2076	2168	2362	2339	2201	2352	2045	1938	2104	2052.25767191404	1966.40029022356
84436	84436	ZNF528	2.99	3.73	3.07	4.59	3.66	4.44	4.96	5.4	5.22	5.98	6.32	5.36	2.96	3.05	2.62	4.66	5.72	4.76	6.94	4.94	6.24	6.64	7.29	7.23	8.22	9.05	7.45	4.16	4.17	3.64	215	263	220	328	259	316	347	383	378	420	439	377	215	212	190	200.652751005692	241.552
79744	79744	ZNF419	2.63	2.45	2.37	4.25	4.02	4.02	2.99	3.07	2.53	3.3	3.2	3.9	3.26	2.7	3.55	4.11	3.76	3.68	6.43	5.42	5.65	4.01	4.14	3.5	4.54	4.58	5.42	4.57	3.7	4.94	164.4	156.99	149.44	273	255	214	188.68	200	167.1	212.46	200.99	219	179	144.45	159	153.989320539252	144.196564953339
401145	401145	CCSER1	0	0.01	0	0.01	0.01	0	0.06	0.03	0.02	0.06	0.04	0.06	0.03	0.04	0.09	0	0.01	0	0.01	0.01	0	0.08	0.04	0.02	0.08	0.06	0.08	0.05	0.05	0.12	1	3	0	3	4	0	7	7	8	15	8	10.99	10	8	20	0.933268609328802	2.75534837490457
10693	10693	CCT6B	0.72	0.68	0.77	2.13	1.88	1.69	0.56	0.58	0.64	0.55	0.45	0.51	0.72	0.41	0.46	1.13	1.05	1.2	3.22	2.54	2.38	0.75	0.79	0.89	0.76	0.64	0.71	1.01	0.57	0.65	21	19	22	61	53	51	15	17	18	16	13	15	22	12	13	19.5986407959048	17.4505397077289
57630	57630	SH3RF1	7.25	7.04	6.88	4.04	3.25	3.81	2.34	2.88	2.48	2.3	2.52	2.58	2.58	2.12	2.43	11.31	10.81	10.68	6.1	4.38	5.36	3.13	3.89	3.43	3.16	3.61	3.59	3.62	2.91	3.39	677	646	646	379	299	361	212	268	233	211	228	236	243	192	230	631.822848515599	593.318350062783
5989	5989	RFX1	4.72	3.96	4.42	2.91	3.43	3	2.02	1.77	1.79	1.78	1.82	1.68	1.53	1.83	1.74	7.37	6.09	6.86	4.4	4.63	4.21	2.7	2.4	2.48	2.45	2.6	2.33	2.15	2.51	2.42	362	301	343	228	260	232	151	134	138	136	136	129	122	138	137	337.843236577026	276.453286948758
100132565	100132565	GOLGA8F	0.02	0	0	0	0	0	0	0	0	0	0	0	0	0	0	0.03	0	0	0	0	0	0	0	0	0	0	0	0	0	0	2	0	0	0	0	0	0	0	0	0	0	0	0	0	0	1.8665372186576	0
25972	25972	UNC50	27.31	30.67	31.54	37.03	36.73	35.06	27.31	27.74	27.25	28.77	30.47	29.64	36.25	31.5	33.44	42.61	47.11	48.96	55.98	49.52	49.23	36.55	37.47	37.71	39.58	43.61	41.2	50.89	43.19	46.5	452	494	521	609	600	585	438	453	454	470	488	479	608	503	566	421.837411416619	453.714032400952
23378	23378	RRP8	3.78	3.64	3.54	2.34	2.54	2.24	2.15	2.03	2.01	1.99	1.82	1.74	1.87	1.66	1.93	5.9	5.6	5.5	3.54	3.43	3.14	2.88	2.74	2.78	2.73	2.61	2.42	2.63	2.28	2.69	458	434	432	285	304	275	253	245	245	237	214	207	229	195	237	427.437023072591	398.607064902861
203259	203259	FAM219A	8.44	7.33	7.76	7.86	7.61	7.35	14.62	12.81	12.85	19.89	19.88	19.93	21.08	20.55	20.96	13.16	11.25	12.05	11.89	10.26	10.32	19.56	17.3	17.78	27.37	28.45	27.7	29.59	28.17	29.15	542	464	501	509	485	480	911	820	832	1256	1236	1252	1369	1278	1364	505.831586256211	426.160548651906
84319	84319	CMSS1	7.25	7.19	6.8	2.01	2.58	2.21	4.14	4.53	4.54	5.98	6.23	6.02	7.18	7.07	6.91	11.31	11.04	10.55	3.05	3.48	3.11	5.54	6.12	6.28	8.23	8.92	8.37	10.08	9.69	9.61	562	548	530	157	197	174	312	350	354	456	468	457	562	531	542	524.496958442787	503.310303149234
65057	65057	ACD	20.03	17.48	19.73	8.9	11.56	10.39	7.77	7.17	7.29	8.53	7.07	7.94	9.44	9.6	9.54	31.24	26.85	30.62	13.45	15.58	14.59	10.41	9.69	10.09	11.73	10.11	11.03	13.25	13.16	13.26	472	404	466	210	269	247	178	167	173	197	161	182	225	218	228	440.502783603195	371.053581153815
84125	84125	LRRIQ1	0.05	0.03	0.06	0	0.03	0.03	0.12	0.1	0.05	0.18	0.09	0.18	0.08	0.14	0.09	0.08	0.05	0.1	0	0.04	0.04	0.17	0.13	0.07	0.24	0.13	0.26	0.12	0.19	0.12	6	3	6	0	3	3	9	8	4	16	8	16	7	12	8	5.59961165597281	2.75534837490457
3232	3232	HOXD3	0	0	0.04	0.02	0.02	0	0	0	0	0.03	0	0.02	0	0	0.08	0	0	0.07	0.04	0.03	0	0	0	0	0.05	0	0.03	0	0	0.11	0	0	2	1	1	0	0	0	0	1.59	0	1	0	0	4	0	0
8372	8372	HYAL3	3.23	3.86	3.33	3.42	3.45	3.46	5.31	5.28	5.87	2.7	2.8	2.65	2.65	2.9	2.76	5.04	5.93	5.16	5.17	4.65	4.85	7.1	7.13	8.12	3.71	4.01	3.69	3.72	3.97	3.84	78	94.8	82	86.29	101	94.22	140	141	163	73.41	75.39	73	71	77	76	72.7949515276466	87.2526985386446
200728	200728	TMEM17	1.16	1.32	1.59	1.62	1.3	1.19	0.82	0.65	0.95	1.01	0.98	0.35	1.13	0.93	1.5	1.81	2.03	2.46	2.45	1.76	1.67	1.1	0.88	1.31	1.39	1.4	0.49	1.59	1.28	2.09	30	34	42	40	34	29	21	17	25	15	25	9	25	21	23	27.9980582798641	31.2272815822517
1852	1852	DUSP9	0.03	0.08	0.08	0.05	0.03	0.05	0.17	0.05	0.08	0.03	0.03	0.03	0.05	0.05	0	0.04	0.12	0.12	0.08	0.03	0.07	0.23	0.07	0.11	0.04	0.04	0.04	0.07	0.07	0	1	3	3	2	1	2	7	2	3	1	1	1	2	2	0	0.933268609328802	2.75534837490457
55666	55666	NPLOC4	41.33	37.8	40.52	30.97	29.3	30.87	29.06	27.46	29.68	30.27	27.68	29.45	30.61	29.36	30.72	64.47	58.07	62.89	46.82	39.5	43.35	38.9	37.08	41.08	41.65	39.62	40.93	42.97	40.26	42.72	3216	2877	3144	2438	2236	2456	2210	2159	2341	2324	2109	2265	2432	2231	2439	3001.39184760143	2642.37909153348
1026	1026	CDKN1A	217.18	221.99	212.03	717.73	709.67	724.96	814.71	866.27	818.36	1039.44	1004.62	1015.35	1234.29	1297.04	1245.21	338.81	340.97	329.08	1085.07	956.88	1018.13	1090.52	1170.07	1132.65	1430.06	1437.93	1411.39	1732.7	1778.18	1731.62	7709	7729	7554	25529	24846	25987	28082	30455	29143	36195	34474	35143	44222	44436	44742	7194.56770931574	7098.69586321246
286527	286527	TMSB15B	4.09	4.61	4.62	3.69	3.74	2.32	5.72	6.08	4.52	5.69	6.43	5.52	6.25	7.72	6.07	6.39	7.08	7.18	5.58	5.04	3.25	7.65	8.21	6.25	7.83	9.21	7.68	8.78	10.58	8.45	40.74	51.8	56.09	47.67	34.43	30	67.08	56.65	58.63	65.74	76.93	71.56	72.47	90.48	80.47	38.2640129824809	47.7593718316791
267004	267004	PGBD3	0	0.42	0.09	1.02	2.32	1.44	0.25	0.2	0	0	0.64	0.3	0.17	0.56	0.61	0	0.64	0.14	1.54	3.13	2.02	0.34	0.27	0	0	0.92	0.42	0.24	0.76	0.85	0	15.67	3.36	39.01	87.51	55.63	9.43	7.51	0	0	23.82	11.36	6.63	20.52	23.63	0	14.6951913328244
64112	64112	MOAP1	5.96	5.23	6.15	11.12	9.62	9.11	16.74	17.03	16.55	21.96	20.82	21.49	26.93	25.62	23.88	9.3	8.03	9.55	16.82	12.98	12.79	22.41	23	22.91	30.21	29.8	29.88	37.81	35.12	33.21	244	210	253	457	389	377	666	692	681	883	824	859	1114	1014	990	227.717540676228	192.87438624332
8997	8997	KALRN	0.14	0.17	0.15	0.49	0.41	0.56	0.88	0.87	0.77	1.49	1.39	1.36	1.59	1.42	1.54	0.22	0.25	0.23	0.75	0.56	0.79	1.18	1.17	1.07	2.05	1.98	1.89	2.24	1.94	2.14	18	20	14	43	36	45	66	71	58	147	128	132	145	124	117	16.7988349679184	18.3689891660304
4761	4761	NEUROD2	0	0	0	0	0	0	0	0	0	0	0	0	0.02	0	0	0	0	0	0	0	0	0	0	0	0	0	0	0.03	0	0	0	0	0	0	0	0	0	0	0	0	0	0	1	0	0	0	0
134510	134510	UBLCP1	15.3	18.47	17.02	17.25	15.49	15.6	11.94	11.95	12.2	10.6	10.82	11.08	12.08	10.59	10.95	23.87	28.37	26.41	26.07	20.89	21.91	15.98	16.14	16.89	14.58	15.48	15.41	16.96	14.52	15.22	559	662	624	632	559	576	424	433	448	380	382	395	446	374	405	521.697152614801	608.013541395608
162515	162515	SLC16A11	0	0.07	0	0.11	0.04	0	0.51	0.36	0.5	0.24	0.16	0.14	0.18	0.11	0.14	0	0.11	0	0.16	0.05	0	0.69	0.49	0.69	0.33	0.23	0.2	0.25	0.15	0.2	0	2	0	3	1	0	14	10	15	7	5	4	5	3	4	0	1.83689891660304
1959	1959	EGR2	0.04	0.06	0	1.28	1.11	1.57	1.82	2.09	2	3.23	3.33	3.62	6.77	6.57	6.24	0.07	0.09	0	1.93	1.5	2.21	2.44	2.82	2.77	4.44	4.76	5.03	9.5	9.01	8.67	2	3	0	65	55	80	92	108	103	165	166	184	355	327	326	1.8665372186576	2.75534837490457
3386	3386	ICAM4	0.34	0.58	0.41	1.4	1.88	0.77	1.41	0.91	1.24	0.37	0.27	0.32	0.31	0.28	0.25	0.52	0.89	0.64	2.11	2.53	1.08	1.88	1.22	1.71	0.51	0.38	0.44	0.43	0.38	0.35	6	11	8	27	35	15	26	17	24	7	5	6	6	5	5	5.59961165597281	10.1029440413167
140890	140890	SREK1	8.9	11.88	10.7	9.25	7.56	7.6	4.81	5.7	5.41	6.36	6.68	6.72	4.31	4.02	3.59	13.88	18.24	16.6	13.98	10.2	10.67	6.44	7.7	7.49	8.75	9.57	9.34	6.05	5.51	4.99	1167	1315	1287	1118	924	987	575	704	673	694	772	755	543	419	454	1089.12446708671	1207.7610376665
121275	121275	OR10AD1	0.08	0	0	0	0	0	0	0	0	0	0	0	0	0	0	0.12	0	0	0	0	0	0	0	0	0	0	0	0	0	0	1	0	0	0	0	0	0	0	0	0	0	0	0	0	0	0.933268609328802	0
25953	25953	PNKD	76.82	79.06	79.9	81.38	96.08	83.33	82.78	79.76	72.42	82.27	78.4	78.37	103.23	104.57	100.58	119.83	121.44	124	123.03	129.55	117.03	110.8	107.74	100.23	113.19	112.22	108.93	144.92	143.36	139.86	848	884	888	1201	1183	1191	1029	965	913	826	807	810	1008	954	1015	791.411780710824	811.909321138545
60625	60625	DHX35	5.09	4.76	4.89	2.98	3.14	2.92	2.76	2.56	2.99	3.15	2.99	3.45	2.29	2.8	2.28	7.95	7.31	7.59	4.5	4.24	4.1	3.69	3.46	4.13	4.33	4.28	4.8	3.22	3.84	3.17	271	272	246	156	135	141	148	134	158	146	155	152	134	148	116	252.915793128105	249.818252658014
79901	79901	CYBRD1	45.57	51.55	46.62	46.59	35.02	40.86	12.74	13.92	14.02	11.98	13.51	12.35	13.69	12.91	12.94	71.09	79.19	72.35	70.43	47.22	57.38	17.05	18.81	19.4	16.48	19.34	17.16	19.21	17.69	17.99	3465	3851	3565	3563	2619	3144	943	1053	1071	895	991	914	1046	951	990	3233.7757313243	3536.94886391916
23469	23469	PHF3	2.75	3.8	3.4	2.85	2.47	2.6	1.61	1.47	1.76	1.61	1.87	2.29	1.53	1.48	1.32	4.28	5.83	5.27	4.3	3.33	3.65	2.15	1.99	2.44	2.21	2.68	3.18	2.15	2.02	1.84	841	1102	990	933	774	858	450	460	525	519	599	623	453	433	443	784.878900445523	1012.13130304828
375759	375759	C9orf50	0	0.12	0	0.04	0.04	0.08	0.12	0	0.08	0.04	0	0.04	0.04	0.11	0.04	0	0.18	0	0.06	0.05	0.11	0.16	0	0.11	0.06	0	0.06	0.05	0.16	0.05	0	3	0	1	1	2	3	0	2	1	0	1	1	3	1	0	2.75534837490457
79781	79781	IQCA1	0	0	0	0.02	0	0	0	0	0	0	0	0	0.02	0.02	0	0	0	0	0.03	0	0	0	0	0	0	0	0	0.03	0.03	0	0	0	0	1	0	0	0	0	0	0	0	0	1	1	0	0	0
11086	11086	ADAM29	0	0	0	0	0	0	0.02	0	0	0	0	0	0	0.02	0	0	0	0	0	0	0	0.03	0	0	0	0	0	0	0.03	0	0	0	0	0	0	0	1	0	0	0	0	0	0	1	0	0	0
124904102	124904102	LOC124904102	0.05	0.05	0	0	0	0	0.05	0	0.05	0	0	0	0.05	0	0.05	0.08	0.08	0	0	0	0	0.07	0	0.07	0	0	0	0.07	0	0.07	1	1	0	0	0	0	1	0	1	0	0	0	1	0	1	0.933268609328802	0.918449458301522
94032	94032	CAMK2N2	0.49	0.55	0.22	1.16	2.16	1.63	2.74	1.53	1.77	3.45	1.94	2.75	3.61	3.55	3.69	0.76	0.84	0.34	1.75	2.91	2.29	3.67	2.07	2.45	4.75	2.77	3.82	5.06	4.87	5.12	11	12	5	26	48	37	60	34	40	76	42	60	82	77	84	10.2659547026168	11.0213934996183
219287	219287	AMER2	0	0	0	0	0	0	0	0	0	0	0	0	0	0.01	0	0	0	0	0	0	0	0	0	0	0	0	0	0	0.01	0	0	0	0	0	0	0	0	0	0	0	0	0	0	1	0	0	0
7881	7881	KCNAB1	0	0.02	0	0.02	0.15	0.11	7.14	10.94	8.98	21.56	22.56	23.26	29.27	25	26.1	0	0.03	0	0.03	0.2	0.15	9.55	14.77	12.43	29.66	32.29	32.34	41.08	34.27	36.3	0	1	0	1	8	6	453	716	583	1408	1474	1524	1863	1571	1715	0	0.918449458301522
5157	5157	PDGFRL	6.53	7.33	6.4	17.47	15.8	18.02	43.88	44.12	42.67	37.86	36.17	38.19	50.23	52.37	50.36	10.19	11.25	9.93	26.41	21.3	25.31	58.74	59.59	59.06	52.09	51.77	53.09	70.52	71.8	70.03	156	172	155	418	376	434	1023	1047	1025	888	836	894	1215	1209	1217	145.589903055293	157.973306827862
374395	374395	TMEM179B	29.5	27.94	28.94	43.84	47.28	43.4	40.44	35.64	35.27	31.65	31.78	32.93	43.12	41.03	40.76	46.02	42.91	44.91	66.28	63.74	60.95	54.13	48.14	48.82	43.55	45.49	45.78	60.53	56.26	56.69	429	396	420	636	682	633	574	508	515	449	445	463	636	574	602	400.372233402056	363.705985487403
83440	83440	ADPGK	39.45	38.71	37.75	37.52	36.67	37.86	28.25	27.92	28.22	28.5	27.31	24.54	28.76	27.44	28.68	61.55	59.46	58.59	56.73	49.44	53.17	37.82	37.72	39.06	39.21	39.09	34.12	40.37	37.62	39.89	1679	1595	1633	1538	1399	1563	1137	1134	1179	1182	1098	1031	1235	1110	1212	1566.95799506306	1464.92688599093
947	947	CD34	0.56	0.66	0.6	1.74	2.66	1.6	0.75	0.82	0.8	0.51	0.35	0.48	0.84	0.87	1.18	0.88	1.02	0.93	2.64	3.58	2.25	1.01	1.11	1.11	0.7	0.5	0.67	1.18	1.2	1.64	35	37	37	98	141	91.94	38	41	44	30	22	26	44	46	59	32.6644013265081	33.9826299571563
5132	5132	PDC	0.17	0.47	0.38	0.11	0.12	0.06	0	0	0	0	0	0	0	0	0	0.27	0.72	0.59	0.17	0.16	0.08	0	0	0	0	0	0	0	0	0	3	8	7	2	2	1	0	0	0	0	0	0	0	0	0	2.79980582798641	7.34759566641218
819	819	CAMLG	14.85	16.34	14.34	25.27	28.43	26.64	30.35	31.89	29.6	27.53	28.35	28.34	30.91	28.88	29.06	23.17	25.1	22.26	38.2	38.34	37.42	40.63	43.08	40.96	37.88	40.58	39.39	43.39	39.59	40.42	540	582	522	920	1019	977	1071	1149	1080	982	995	1004	1134	1014	1069	503.965049037553	534.537584731486
65990	65990	ANTKMT	13.98	17.42	19.05	13.95	14.56	12.71	13.79	13.34	10.5	10.05	10.87	10.89	11.13	12.87	13.26	21.81	26.76	29.56	21.09	19.63	17.86	18.46	18.02	14.53	13.82	15.56	15.14	15.62	17.65	18.44	156	189	210	155	161	142	150	145	118	109	116	117	126	138	150	145.589903055293	173.586947618988
115572	115572	TENT5B	3.71	3.05	3.42	2.07	1.9	2.37	0.48	0.47	0.52	0.3	0.26	0.43	0.22	0.38	0.59	5.78	4.68	5.31	3.13	2.57	3.33	0.65	0.64	0.71	0.42	0.37	0.6	0.31	0.53	0.81	150	121	139	84	76	97	19	19	21	12	10	17	9	15	24	139.99029139932	111.132384454484
55161	55161	TMEM33	5.83	6.12	6.26	3.84	3.89	4.22	3.95	3.89	3.72	4.56	4.81	4.61	5.03	4.41	4.38	9.09	9.4	9.72	5.8	5.25	5.93	5.29	5.25	5.15	6.27	6.89	6.41	7.06	6.05	6.09	812	839	877	537	534	596	533	540	521	623	648	626	704	595	615	757.814110774988	770.579095514977
64924	64924	SLC30A5	20.43	21.08	22.18	20.63	18.52	18.47	14.84	16.21	16.07	13.32	15.23	14.77	13	11.79	12.07	31.88	32.38	34.42	31.18	24.97	25.94	19.87	21.9	22.25	18.33	21.8	20.53	18.25	16.17	16.78	1224	1255	1327	1288	1071	1122	832	932	942	801	892	885	801	683	727	1142.32077781845	1152.65407016841
9531	9531	BAG3	43.5	42.68	42.18	43.64	41.66	46.61	37.08	40.04	37.82	41.69	42.2	35.73	48.27	48.59	47.31	67.86	65.55	65.47	65.98	56.18	65.46	49.63	54.09	52.34	57.35	60.41	49.67	67.77	66.62	65.78	1910	1839	1860	1923	1806	2070	1582	1746	1669	1798	1792	1532	2141	2063	2103	1782.54304381801	1689.0285538165
1760	1760	DMPK	19.83	20.54	18.84	66.39	75.1	64.26	67.02	63.14	66.47	67.8	61.65	65.09	53.45	61.78	57.48	30.94	31.55	29.24	100.38	101.26	90.24	89.7	85.29	92	93.28	88.24	90.48	75.04	84.7	79.93	1001	1029	962	3244	3561	3131	3174	3055	3249	3242	2908	3109	2608	2857	2789	934.201877938131	945.084492592266
6614	6614	SIGLEC1	0	0	0	0.02	0.02	0.04	0.04	0.02	0.05	0	0	0.01	0.01	0.02	0	0	0	0	0.02	0.03	0.06	0.06	0.03	0.06	0	0	0.01	0.01	0.02	0	0	0	0	2	3	5	5	3	6	0	0	1	1	2	0	0	0
25901	25901	CCDC28A	8.15	8.88	7.83	9.39	11.13	10.36	3.77	3.56	3.17	3.53	3.86	3.39	4.7	3.53	3.4	12.71	13.64	12.15	14.2	15.01	14.55	5.05	4.81	4.38	4.86	5.53	4.71	6.59	4.84	4.73	151	161	145	174	204	193	68	65	59	64	69	61	88	63	64	140.923560008649	147.870362786545
6603	6603	SMARCD2	29.87	29.52	31.71	27.17	27.7	28.11	24.93	23.51	23.4	21.66	22.24	20.74	18.76	20.65	20.9	46.6	45.34	49.21	41.08	37.34	39.47	33.37	31.75	32.38	29.79	31.83	28.83	26.33	28.31	29.06	1249	1203	1322	1133	1136	1164	1010	966	966	892	898	832	782	807	875	1165.65249305167	1104.89469833673
4033	4033	IRAG2	0	0	0	0	0	0	0	0	0.03	0.03	0.25	0.21	0.17	0.11	0.31	0	0	0	0	0	0	0	0	0.05	0.05	0.35	0.29	0.24	0.14	0.44	0	0	0	0	0	0	0	0	1	1	7	7	7	3	13	0	0
9865	9865	TRIL	0.03	0.04	0.02	0.47	0.39	0.49	5.34	5.78	6.32	2.67	2.6	2.47	2.12	1.94	2.16	0.05	0.07	0.03	0.71	0.53	0.69	7.14	7.8	8.74	3.68	3.72	3.44	2.98	2.66	3.01	3	4	2	43	35	45	469	521	575	238	228	219	194	170	198	2.79980582798641	3.67379783320609
7617	7617	ZNF66	0.99	1.27	1.1	0.67	0.5	0.63	1.02	0.92	0.94	1.66	1.61	1.5	0.53	0.45	0.52	1.54	1.95	1.7	1.02	0.68	0.89	1.36	1.24	1.3	2.28	2.31	2.08	0.74	0.62	0.72	124.06	154.95	145.96	99.93	73.19	89.03	129.94	122.16	119.7	199.37	186.98	183.16	73.17	58.95	65.54	116.659	142.359666036736
5425	5425	POLD2	110.27	106.55	109.41	51.64	61.55	58.56	56.27	53.29	48.9	46.69	45.19	47.37	51.06	55.46	51.73	172.02	163.66	169.81	78.06	82.99	82.24	75.32	71.98	67.67	64.24	64.68	65.85	71.67	76.03	71.93	2890	2737	2874	1351	1595	1553	1442	1389	1304	1208	1152	1223	1349	1417	1387	2697.14628096024	2513.79616737127
716	716	C1S	59.88	66.17	64.76	163.31	163.71	149.59	222.91	232.63	240.99	159.07	166.24	161.11	149.81	150.79	147.16	93.42	101.63	100.5	246.89	220.74	210.08	298.37	314.22	333.54	218.85	237.94	223.95	210.3	206.73	204.64	2843	3083	3087	7783	7638	7174	10286	10959	11489	7429	7648	7484	7193	6922	7087	2653.28265632178	2831.57967994359
6171	6171	RPL41	4011.69	3896.82	4049.1	4159.07	5505.24	4932.03	3997.8	4100.8	4151.42	3854.88	3833.32	3931.69	4274.15	4650.5	4001.18	6258.3	5985.55	6284.27	6287.74	7422.94	6926.56	5351.2	5539	5745.73	5303.58	5486.7	5465.28	6000.07	6375.62	5564.14	21490	20097	21256	21777	29277	25758	20981	20848	22193	19904	19510	19884	23463	23607	21997	20055.942414476	18458.0787634857
29907	29907	SNX15	18.3	17.11	19.24	16.98	16.53	17.79	8.37	7.49	7.78	7.75	6.68	7.24	9.23	7.97	8.39	28.54	26.27	29.86	25.67	22.29	24.99	11.21	10.12	10.76	10.66	9.56	10.06	12.96	10.93	11.67	567	522	604	531	507	561	254	231	244	238	202	219	292	241	265	529.163301489431	479.430617233395
23287	23287	AGTPBP1	2.19	3.07	2.94	2.64	1.73	1.87	4.1	4.83	4.73	6.09	5.74	5.83	4.52	4.09	4.17	3.42	4.72	4.57	3.99	2.33	2.63	5.49	6.53	6.55	8.38	8.21	8.1	6.35	5.6	5.8	167	240	236	210	133	151	325	389	391	487	456	466	373	329	349	155.85585775791	220.427869992365
4324	4324	MMP15	0.64	0.46	0.68	1.27	1.33	1.25	5.99	6.93	6.94	14.65	13.55	13.85	13.11	13.17	13.12	1.01	0.71	1.06	1.92	1.8	1.75	8.01	9.36	9.61	20.16	19.4	19.25	18.4	18.06	18.24	47	33	50	93	96	92	424	503	509	1051	957	988	965	930	968	43.8636246384537	30.3088321239502
9066	9066	SYT7	0.03	0.02	0.06	0.1	0.05	0.05	1.9	1.68	1.94	2.03	1.6	2.04	1.63	1.5	1.52	0.04	0.03	0.09	0.15	0.07	0.07	2.55	2.27	2.68	2.8	2.29	2.84	2.28	2.06	2.12	1	2	7	5	6	6	212	176	205.87	222	179	227	186	168	181	0.933268609328802	1.83689891660304
124901373	124901373	LOC124901373	0.09	0.13	0.11	0.18	0.02	0.05	0.13	0.2	0.04	0.37	0.36	0.17	0.11	0.06	0.11	0.14	0.2	0.17	0.27	0.02	0.08	0.17	0.27	0.05	0.51	0.51	0.23	0.15	0.08	0.15	5	7	6	10	1	3	7	11	2	20	19	9	6	3	6	4.66634304664401	6.42914620811065
122526780	122526780	LOC122526780	0.35	0.29	0.22	0.06	0.02	0.08	0.13	0.03	0.17	0.08	0.18	0.13	0.03	0.07	0.03	0.55	0.45	0.34	0.1	0.02	0.11	0.18	0.04	0.24	0.11	0.26	0.18	0.04	0.09	0.04	22	18	14	4	1	5	8	2	11	5	11	8	2	4	2	20.5319094052337	16.5320902494274
29115	29115	SAP30BP	46.22	41.48	39.97	30.49	35.2	29.82	29.38	25.13	29.42	26.72	27.06	27.99	28.51	28.15	27.35	72.1	63.72	62.03	46.09	47.46	41.88	39.33	33.94	40.71	36.76	38.74	38.9	40.03	38.59	38.04	1565	1460	1498	1206	1353	1279	1175	1024	1166	1069	1043	1027	1214	1139	1152	1460.56537359958	1340.93620912022
79073	79073	TMEM109	73.18	70	74.78	42.25	47.77	46.02	28.58	27.44	27.03	29.87	28.16	28.45	33.75	35.97	35.53	114.17	107.52	116.05	63.87	64.41	64.63	38.25	37.07	37.41	41.1	40.31	39.55	47.38	49.31	49.41	2603	2442	2669	1507	1678	1654	988	968	966	1043	968	987	1213	1236	1280	2429.29819008287	2242.85357717232
5518	5518	PPP2R1A	66.59	63.82	64.29	65.95	76.35	67.74	66.09	63.31	61.56	66.52	63.91	63.44	74.18	75.74	76.02	103.88	98.03	99.77	99.7	102.95	95.13	88.46	85.51	85.2	91.52	91.48	88.18	104.14	103.83	105.72	6515	6138	6328	6487	7370	6721	6279	6174	6057	6405	6058	6078	7329	7179	7527	6080.24498977715	5637.44277505474
5409	5409	PNMT	0	0.08	0	0	0.08	0.08	0	0	0.08	0	0	0	0	0	0	0	0.12	0	0	0.11	0.11	0	0	0.11	0	0	0	0	0	0	0	1	0	0	1	1	0	0	1	0	0	0	0	0	0	0	0.918449458301522
63916	63916	ELMO2	16.76	16.23	16.52	11.86	11.29	12.51	15.21	15.41	15.98	23.53	24.07	22.96	22.13	21.8	23.06	26.15	24.93	25.63	17.93	15.22	17.57	20.37	20.82	22.11	32.37	34.46	31.91	31.07	29.89	32.07	1082	994	1059	719	639	758	896	937	976	1454	1465	1453	1385	1302	1420	1009.79663529376	912.938761551713
100131244	100131244	ANKRD63	0	0	0	0.04	0.04	0.06	0.01	0.02	0.02	0	0	0.01	0.03	0	0	0	0	0	0.05	0.05	0.08	0.02	0.03	0.03	0	0	0.02	0.05	0	0	0	0	0	3	3	5	1	2	2	0	0	1	3	0	0	0	0
146845	146845	CFAP52	0.06	0.04	0.03	0	0.03	0	0	0	0.03	0.06	0.04	0.07	0.12	0.03	0	0.1	0.06	0.05	0	0.04	0	0	0	0.04	0.09	0.05	0.1	0.16	0.04	0	2	1	1	0	1	0	0	0	1	2	1	2	3	1	0	1.8665372186576	0.918449458301522
63925	63925	ZNF335	7.1	6.79	6.99	6.24	5.36	5.54	6.19	5.06	5.47	4.59	4.41	4.75	3.63	3.06	3.44	11.08	10.43	10.84	9.43	7.23	7.78	8.29	6.84	7.57	6.31	6.31	6.6	5.09	4.19	4.78	586	547	570	513	427	450	493	409	442	363	357	378	296	239	284	546.895405066678	502.391853690933
8553	8553	BHLHE40	2.4	2.54	2.43	5.9	5.27	5.34	7.74	8.72	9.74	6.77	7.47	6.69	10.27	10.25	10.73	3.75	3.9	3.77	8.92	7.11	7.5	10.36	11.78	13.48	9.31	10.69	9.3	14.42	14.06	14.92	133	138	135	328	288	299	416	480	542	368	400	362	574	549	601	124.124725040731	126.74602524561
6764	6764	DENND2B	20.04	20.88	21.12	57.6	57.41	54.26	37.02	35.15	36.01	39.24	37.59	37.23	35.25	35.72	34.78	31.26	32.07	32.78	87.07	77.4	76.21	49.55	47.47	49.84	53.99	53.8	51.75	49.49	48.97	48.37	1384	1370	1438	3598	3113	3227	2377	2187	2428	2694	2573	2543	2288	2249	2291	1291.64375531106	1258.27575787309
107985876	107985876	LOC107985876	0.01	0.01	0	0.01	0	0	0.02	0	0	0	0.01	0	0	0	0	0.02	0.02	0	0.02	0	0	0.03	0	0	0	0.01	0	0	0	0	1	1	0	1	0	0	3	0	0	0	1	0	0	0	0	0.933268609328802	0.918449458301522
9227	9227	LRAT	0	0	0	0	0	0	0	0	0	0	0	0	0.01	0	0	0	0	0	0	0	0	0	0	0	0	0	0	0.02	0	0	0	0	0	0	0	0	0	0	0	0	0	0	1	0	0	0	0
3930	3930	LBR	25.7	25.57	25.62	19.77	14.95	17.78	9.14	11.28	10.53	8.18	10.18	9.85	7.78	8.46	7.92	40.1	39.27	39.77	29.88	20.16	24.97	12.24	15.23	14.57	11.26	14.57	13.7	10.92	11.59	11.01	1716	1677	1722	1326	982	1204	584	750	707	537	654	643	523	546	533	1601.48893360822	1540.23974157165
8000	8000	PSCA	1.27	0.92	1.2	1.12	3.01	2.83	3.44	2.44	2.16	1.68	0.85	1.85	1.47	1.48	1.47	1.98	1.41	1.86	1.7	4.06	3.98	4.61	3.29	2.99	2.32	1.22	2.58	2.07	2.02	2.04	17	12	16	15	40	38	45	32	29	22	11	24	20	19	20	15.8655663585896	11.0213934996183
10994	10994	ILVBL	31.42	31	30.92	30.74	36.62	29.83	29.8	26.98	27.93	32.99	30.11	28.71	37.03	39.01	38.77	49.01	47.62	47.99	46.48	49.38	41.89	39.89	36.44	38.65	45.39	43.09	39.91	51.99	53.48	53.92	1238	1210	1227	1217	1425	1185	1146	1065	1114	1293	1152	1120	1482	1495	1553	1155.38653834906	1111.32384454484
4074	4074	M6PR	43.76	43.24	45.23	34.56	30.32	34.24	44.69	45.23	44.42	46.67	46.17	47.72	51.1	51.22	51.01	68.26	66.42	70.2	52.25	40.88	48.08	59.82	61.09	61.48	64.21	66.08	66.33	71.73	70.22	70.93	1843	1790	1917	1456	1248	1449	1823	1879	1876	1924	1874	1961	2156	2066	2160	1720.01404699298	1644.02453035972
79791	79791	FBXO31	6.42	6.22	6.52	7.3	7.46	7.4	10.55	9.25	10.2	12.62	12.12	12.29	12.77	12.96	12.15	10.02	9.55	10.12	11.03	10.07	10.39	14.12	12.5	14.12	17.36	17.34	17.09	17.92	17.77	16.9	703	669	718	803	806	821	1121	1010	1123	1359	1285	1318	1411	1373	1346	656.087832358148	614.442687603718
2222	2222	FDFT1	146.44	129.86	146.59	120.17	107.89	116.81	95	96.55	92.07	47.97	46.14	47.11	54	54.96	53.46	228.45	199.46	227.5	181.68	145.47	164.05	127.16	130.42	127.43	66	66.04	65.48	75.81	75.35	74.35	5018	4400	5048	4148	3599	4068	3204	3312	3206	1652	1560	1605	1926	1864	1902	4683.14188161193	4041.1776165267
4798	4798	NFRKB	5.97	5.36	5.5	5.19	4.44	4.23	4.53	4.43	4.83	6.54	5.99	5.74	5	5.02	5.41	9.32	8.24	8.54	7.85	5.99	5.94	6.07	5.98	6.68	8.99	8.58	7.98	7.02	6.88	7.52	564	498	523	493	414	405	416	417	459	608	548	531	477	459	517	526.363495661445	457.387830234158
796	796	CALCA	0	0	0	0	0	0	2.93	2.38	2.66	5.4	4.69	5.07	5.35	5.11	4.79	0	0	0	0	0	0	3.92	3.21	3.68	7.43	6.71	7.05	7.51	7	6.66	0	0	0	0	0	0	36	30	34	66	58	62	68	61	62	0	0
100506564	100506564	THEGL	0.16	0.11	0.17	0.14	0.18	0.13	0.24	0.26	0.12	0.3	0.27	0.22	0.12	0.06	0.32	0.26	0.17	0.27	0.21	0.24	0.18	0.32	0.36	0.17	0.41	0.39	0.31	0.17	0.08	0.45	9	6	7	6	7	4	11	8	6	11	10	8	4	2	12	8.39941748395922	5.51069674980913
11132	11132	CAPN10	5.15	5.88	5.79	5.11	6.23	5.09	8.19	6.88	6.72	8.2	8.74	9.35	8.59	8.69	9.16	8.03	9.03	8.98	7.72	8.4	7.15	10.96	9.3	9.29	11.28	12.51	13	12.06	11.91	12.74	232	260	262	231	275	232	355	304	297	362	381	408	389	377	415	216.518317364282	238.796859158396
101060376	101060376	TBC1D3L	3.1	4.09	3.38	9.81	12.04	9.02	6.04	5.8	5.77	6.16	5.5	6.14	2.26	2.07	1.9	4.84	6.28	5.24	14.83	16.24	12.67	8.09	7.83	7.98	8.48	7.87	8.54	3.18	2.84	2.65	138.85	175.58	148.02	440.82	483.77	394.47	240.81	230.47	246.92	255.82	223.89	240.51	94.37	90.86	71.47	129.724336696704	161.647104661068
102724631	102724631	POTEB3	0	0	0	0	0.01	0	0	0	0	0	0.02	0.02	0.01	0.02	0	0	0	0	0	0.01	0	0	0	0	0	0.02	0.02	0.01	0.03	0	0	0	0	0	1	0	0	0	0	0	1.99	1.67	1.12	3	0	0	0
100287284	100287284	MANSC4	0	0	0	0	0.04	0	0	0	0	0	0.04	0	0	0	0	0	0	0	0	0.05	0	0	0	0	0	0.06	0	0	0	0	0	0	0	0	1	0	0	0	0	0	1	0	0	0	0	0	0
649	649	BMP1	23.67	23.32	23.95	37.37	37.76	36.28	49.87	50.38	51.42	41.97	38.94	38.56	39.37	40.39	38.48	36.92	35.82	37.18	56.49	50.91	50.96	66.75	68.05	71.17	57.75	55.74	53.59	55.27	55.37	53.51	1339	1288	1327	2008	2009	1997	2504	2581	2661	2043	1889	1872	1941	1902	1886	1249.64666789127	1182.96290229236
23012	23012	STK38L	2.53	2.95	3.17	3.69	2.93	3.25	3.49	5.36	4.38	6.03	6.99	6.62	6.09	5.92	5.88	3.94	4.54	4.93	5.58	3.95	4.56	4.68	7.24	6.06	8.29	10.01	9.21	8.55	8.11	8.18	228	262	288	335	261	297	306	482	397	535	611	585	555	517	537	212.785242926967	240.633758074999
222662	222662	LHFPL5	0	0	0	0	0	0	0	0	0	0.03	0.06	0.12	0.23	0.39	0.28	0	0	0	0	0	0	0	0	0	0.04	0.09	0.16	0.32	0.53	0.4	0	0	0	0	0	0	0	0	0	1	2	4	8	13	10	0	0
550631	550631	CCDC157	1.17	1.1	0.83	1.76	1.71	1.94	1.36	1.84	1.25	1.89	1.13	1.4	1.41	1.89	1.71	1.82	1.69	1.28	2.66	2.31	2.72	1.83	2.49	1.74	2.6	1.62	1.94	1.98	2.59	2.38	51	41.86	35.41	64	69.08	73	57.89	69	49.11	71	51.02	62.22	53	68	64	47.5966990757689	38.5748772486639
374393	374393	FAM111B	6.53	8.28	7.46	1.53	1.26	1.7	0.37	0.48	0.37	0.1	0.02	0.07	0	0	0.02	10.19	12.72	11.58	2.31	1.69	2.39	0.5	0.65	0.51	0.14	0.03	0.1	0	0	0.02	406	493	465	95	74	104	21	28	23	6	1	4	0	0	1	378.907055387494	452.79558294265
3093	3093	UBE2K	18.03	19.31	18.49	14.96	15.02	15.87	12	13.04	12.39	14.16	14.21	12.71	14.5	13.98	13.35	28.12	29.66	28.7	22.61	20.25	22.28	16.06	17.61	17.15	19.48	20.34	17.67	20.35	19.16	18.56	1693	1782	1746	1413	1393	1512	1095	1222	1171	1308	1294	1169	1374	1272	1269	1580.02375559366	1636.67693469331
9726	9726	ZNF646	3.28	2.97	3.26	2.2	2.01	2.14	2.57	2.29	2.74	3.06	3.11	2.87	1.86	2.08	2.04	5.12	4.56	5.06	3.33	2.71	3.01	3.45	3.09	3.79	4.22	4.45	3.99	2.61	2.85	2.84	425	375	422	284	255	279	321	296	357	390	390	361	242	261	265	396.639158964741	344.418546863071
8785	8785	MATN4	0.18	0.19	0.22	0.05	0.18	0.06	0.06	0.03	0.14	0.06	0.03	0.09	0	0.03	0	0.28	0.28	0.34	0.08	0.25	0.09	0.08	0.04	0.2	0.08	0.05	0.13	0	0.04	0	7	7	8	2	6	2	2	1	5	2	1	3	0	1	0	6.53288026530162	6.42914620811065
5479	5479	PPIB	1034.39	1001.02	1043.81	1468.54	1794.15	1616.2	2272.74	2122.43	2195.46	1516.54	1425.7	1476.22	1637.69	1681.18	1554.58	1613.66	1537.58	1620.01	2220.16	2419.13	2269.8	3042.15	2866.79	3038.61	2086.47	2040.63	2052.03	2299	2304.82	2161.84	12093	11394	12143	17073	20776	18870	25901	24200	25721	17255	15975	16614	19388	18821	18456	11286.0172926132	10464.8131278875
102723655	102723655	LOC102723655	0	0	0	0	0	0	0	0	0	0	0	0.26	0	0	0	0	0	0	0	0	0	0	0	0	0	0	0.36	0	0	0	0	0	0	0	0	0	0	0	0	0	0	0.8	0	0	0	0	0
204851	204851	HIPK1	6.76	6.97	6.95	5.66	3.77	5.07	3.73	4.54	4.62	5.76	6.46	6.03	4.88	5.02	5.35	10.54	10.71	10.79	8.56	5.09	7.11	5	6.13	6.39	7.92	9.24	8.38	6.84	6.89	7.44	950	951	965	758	482	673	485	609	626	776	843	816	655	649	708	886.605178862362	873.445434844747
93058	93058	COQ10A	3.67	3.5	3.67	9.51	8.33	7.46	6.88	7.99	6.85	8.36	6.56	7.58	9.33	10.71	10.18	5.72	5.37	5.69	14.38	11.23	10.48	9.2	10.8	9.49	11.5	9.39	10.54	13.09	14.69	14.16	84	80	82	213	191	168	147	169	148	175	137	159	204	222	219	78.3945631836194	73.4759566641218
150709	150709	ANKAR	0.11	0.28	0.28	0.32	0.17	0.14	0.23	0.19	0.09	0.1	0.08	0.12	0.04	0.13	0.12	0.17	0.43	0.44	0.49	0.23	0.2	0.31	0.25	0.12	0.13	0.12	0.17	0.06	0.18	0.17	8	17	21	23	12	11	13	12	7	6	6	8	3	8	8	7.46614887463042	15.6136407911259
83899	83899	KRTAP9-2	0	0	0	0	0	0	0	0	0	0.08	0	0	0.07	0	0	0	0	0	0	0	0	0	0	0	0.1	0	0	0.1	0	0	0	0	0	0	0	0	0	0	0	1	0	0	1	0	0	0	0
57647	57647	DHX37	10.5	9.83	10.42	3.97	3.8	3.43	4	3.73	4.08	3.98	4.47	4.41	4.19	3.82	4.18	16.38	15.1	16.18	6	5.12	4.82	5.35	5.03	5.65	5.47	6.39	6.13	5.88	5.23	5.81	838	769	865	329	309	287	318	304	333	323	346	348	344	305	349	782.079094617536	706.28763343387
4130	4130	MAP1A	21.89	22.07	20.93	43.5	38.77	42	40.25	38.35	41.61	40.41	37.72	39.17	30.08	29.19	30.4	34.15	33.9	32.48	65.76	52.28	58.99	53.88	51.79	57.59	55.59	53.98	54.45	42.23	40.01	42.27	4224	4186	4063	8438	7373	8220	7534	7379	8074	7677	7052	7409	5856	5456	5929	3942.12660580486	3844.62943245017
152816	152816	ODAPH	0	0	0	0	0	0	0	0	0	0	0.11	0	0	0	0	0	0	0	0	0	0	0	0	0	0	0.15	0	0	0	0	0	0	0	0	0	0	0	0	0	0	1	0	0	0	0	0	0
10099	10099	TSPAN3	26.11	25.75	25.57	36.65	39.32	38.45	48.27	50.26	49.19	43.39	43.47	43.11	45.51	46.21	44.7	40.74	39.55	39.68	55.41	53.02	54	64.61	67.89	68.08	59.69	62.22	59.92	63.88	63.35	62.16	3057	2964	3012	4315	4541	4567	5487	5868	5792	5000	4932	4944	5379	5242	5295	2853.00213871815	2722.28419440571
114971	114971	PTPMT1	10.35	10.08	11.04	12.54	14.64	13.83	13.56	13.56	11.38	13.23	13.36	13.33	18.49	17.69	16.76	16.14	15.48	17.13	18.95	19.74	19.43	18.15	18.32	15.75	18.2	19.13	18.53	25.95	24.25	23.31	430	411	461	524	601	583	548	562	476	542	538	542	777	713	706	401.305502011385	377.482727361926
57176	57176	VARS2	9.66	9.85	9.31	10.33	10.65	9.93	8.05	6.36	7.29	7.61	6.68	7.23	5.21	5.97	5.28	15.07	15.13	14.44	15.62	14.36	13.94	10.78	8.59	10.09	10.47	9.56	10.06	7.31	8.19	7.35	619	603	595	656	656	631	501	403	467	478	405	450	327	366	339	577.693269174529	553.825023355818
1579	1579	CYP4A11	0	0	0	0	0	0	0.05	0	0	0	0	0	0.03	0	0	0	0	0	0	0	0	0.07	0	0	0	0	0	0.04	0	0	0	0	0	0	0	0	2	0	0	0	0	0	1	0	0	0	0
55709	55709	KBTBD4	11.67	11.91	11.58	10.64	9.64	10.81	3.95	4.69	3.81	4.36	4.56	4.63	5.05	6.09	4.96	18.21	18.3	17.98	16.09	13	15.18	5.29	6.34	5.27	6	6.52	6.44	7.09	8.35	6.9	474	477	471	433	383	443	158	188	155	173	178	183	206	238	207	442.369320821852	438.100391609826
54465	54465	ETAA1	2.77	3.65	3.81	3.91	3.43	3.17	1.51	1.96	1.75	2.23	2.53	2.34	1.5	1.51	1.68	4.32	5.61	5.91	5.91	4.62	4.45	2.02	2.65	2.43	3.07	3.62	3.25	2.1	2.07	2.34	250	325	347	355	306	291	134	177	161	199	222	208	136	132	153	233.317152332201	298.496073947995
27329	27329	ANGPTL3	0	0	0	0	0	0	0	0	0	0.02	0	0	0	0	0	0	0	0	0	0	0	0	0	0	0.03	0	0	0	0	0	0	0	0	0	0	0	0	0	0	1	0	0	0	0	0	0	0
261729	261729	STEAP2	1.48	1.47	1.59	1.19	1.25	1.42	1.93	2.17	1.69	3.07	3.35	3.07	3.12	2.49	2.57	2.31	2.25	2.47	1.79	1.68	1.99	2.58	2.93	2.35	4.22	4.79	4.27	4.38	3.41	3.58	148	177	180	124	100	118	191	218	185	353	387	359	301	262	282	138.123754180663	162.565554119369
27035	27035	NOX1	0	0	0	0	0.03	0.05	0.03	0.03	0.03	0.19	0.17	0.14	0.35	0.42	0.3	0	0	0	0	0.04	0.08	0.04	0.04	0.04	0.26	0.24	0.2	0.49	0.58	0.41	0	0	0	0	1	2	1	1	1	8	6	5	13	16	11	0	0
5581	5581	PRKCE	2.49	2.62	2.39	2.07	1.64	2.11	4.12	5	4.86	8.94	9.46	9.14	10.12	9.38	9.03	3.88	4.03	3.71	3.13	2.21	2.97	5.52	6.76	6.73	12.3	13.54	12.71	14.21	12.87	12.55	246	258	243	200	153	201	392	478	474	870	921	911	971	891	876	229.584077894885	236.959960241793
285598	285598	ARL10	3.47	3.38	3.34	2.6	2.27	2.25	3.16	2.89	3.08	4.45	5.05	5.23	3.72	4.05	4.24	5.41	5.19	5.18	3.93	3.06	3.16	4.23	3.9	4.27	6.13	7.23	7.27	5.22	5.56	5.9	592.99	580	567	448	386	374	493	474	488	773	815	858	663	634.98	692	553.42828533198	532.700685814883
1298	1298	COL9A2	0.4	0.22	0.19	1.46	1.93	1.69	3.31	2.78	2.84	0.8	0.52	0.72	0.7	0.74	1.1	0.62	0.34	0.29	2.21	2.61	2.38	4.44	3.75	3.93	1.1	0.75	1	0.98	1.02	1.54	20	11	9	72	93	84	159	137	141	39	25	34	35	36	55	18.665372186576	10.1029440413167
747	747	DAGLA	1.28	1.33	1.63	1.05	0.9	0.92	1.86	1.77	2.19	1.58	1.81	2.19	1.59	1.56	1.57	2	2.04	2.52	1.59	1.21	1.3	2.49	2.38	3.03	2.17	2.59	3.04	2.23	2.14	2.18	136	140	170	113	94	100	193	179	226	167	180	210	170	150	165	126.924530868717	128.582924162213
10926	10926	DBF4	6.91	8.97	8.57	2.68	2.4	2.46	0.77	0.82	0.83	0.93	0.99	0.82	0.88	0.94	0.88	10.78	13.78	13.3	4.06	3.24	3.46	1.03	1.11	1.15	1.28	1.41	1.14	1.23	1.29	1.22	448	572	558	175	154	162	48	53	54	59	62	52	57	59	58	418.104336979303	525.353090148471
115290	115290	FBXO17	11.24	10.97	11.3	8.74	8.15	7.51	5.47	6.14	5.55	8.71	7.69	7.42	7.7	8.44	8.02	17.53	16.84	17.54	13.22	10.99	10.55	7.32	8.29	7.68	11.99	11	10.32	10.81	11.57	11.16	419	401	423	327	300	283	198	227	208	319	277	270	290	304	303	391.039547308768	368.29823277891
81857	81857	MED25	14.47	14.63	15.68	15.38	15.79	14.76	11.48	10.73	10.51	9.85	9.63	9.25	10.1	11.59	10.32	22.57	22.48	24.34	23.25	21.29	20.73	15.36	14.5	14.54	13.55	13.79	12.86	14.18	15.89	14.35	845	846	898	903	906	902	547	547	517	503	476	477	502	530	524	788.611974882838	777.008241723088
1410	1410	CRYAB	36.92	40.82	40.82	46.86	58.87	48.67	12.79	12.86	12.56	7.65	6.96	7.43	9.26	9.51	8.44	57.59	62.7	63.35	70.84	79.38	68.35	17.12	17.37	17.38	10.53	9.97	10.33	12.99	13.03	11.74	482	518	529	610	759	634	163	163	163	93	87	92	121	117	111	449.835469696483	475.756819400188
57326	57326	PBXIP1	12.68	12.28	11.87	53.23	59.47	49.28	117.44	115.76	118.66	126.75	120.65	124.75	104.78	99.99	103.64	19.78	18.86	18.43	80.47	80.18	69.22	157.2	156.36	164.24	174.38	172.69	173.41	147.1	137.08	144.13	715	670	673	2974	3158	2797	6434	6441	6728	7026	6585	6878	5864	5436	5803	667.287055670094	615.36113706202
2494	2494	NR5A2	0.05	0	0	0	0	0.01	0.08	0.06	0.15	0.15	0.08	0.08	0.15	0.11	0.14	0.07	0	0	0	0	0.02	0.11	0.08	0.2	0.21	0.12	0.11	0.21	0.15	0.19	4	0	0	0	0	1	7	5	13	13	7	7	13	9	12	3.73307443731521	0
64081	64081	PBLD	2.15	2.43	2.87	3.07	3.13	3.52	0.46	0.54	0.43	0.32	0.37	0.48	0.45	0.43	0.2	3.35	3.74	4.45	4.65	4.22	4.95	0.62	0.73	0.6	0.44	0.54	0.67	0.63	0.59	0.28	92	106	122	137	124	158	20	24	19	14	14	21	20	15	9	85.8607120582498	97.3556425799613
51101	51101	ZC2HC1A	2.96	3.51	3.78	2.78	2.27	2.53	2	2.79	1.83	3.49	4.06	3.84	3.21	2.74	2.74	4.61	5.39	5.87	4.21	3.06	3.55	2.68	3.77	2.53	4.8	5.81	5.34	4.5	3.75	3.81	181	215	233	170	134	152	118	170	111	213	239	227	191	156	163	168.921618288513	197.466633534827
374897	374897	SBSN	1.59	1.48	2.35	1.83	2.21	1.76	0.67	0.89	0.54	0	0.09	0.03	0	0	0	2.48	2.28	3.65	2.77	2.98	2.47	0.9	1.2	0.74	0	0.12	0.05	0	0	0	32	30	47	45	45	36	16	15	10	0	1	1	0	0	0	29.8645954985217	27.5534837490457
50848	50848	F11R	0.05	0.06	0.08	0.91	0.98	1.15	2.73	2.89	2.77	6.08	6.15	5.48	6.97	6.41	7.14	0.08	0.1	0.13	1.38	1.32	1.62	3.66	3.9	3.83	8.37	8.81	7.62	9.79	8.79	9.92	4	5	7	77	81	98	223	242	234	503	501	451	592	522	607	3.73307443731521	4.59224729150761
401251	401251	SAPCD1	2.14	2.9	2.52	0.91	1.3	1.22	1.21	1.09	0.85	1.04	0.72	0.99	0.21	0.11	0.05	3.34	4.46	3.9	1.38	1.75	1.72	1.62	1.47	1.18	1.43	1.03	1.38	0.3	0.15	0.07	40	53	47	17	24	23	22	20	16	19	13	18	4	2	1	37.3307443731521	48.6778212899807
2035	2035	EPB41	1.31	1.5	1.33	4.9	3.99	3.95	11.66	12.08	11.98	18.35	19.1	19.32	15.27	14.85	15.53	2.05	2.31	2.07	7.41	5.39	5.55	15.61	16.32	16.58	25.24	27.33	26.85	21.43	20.36	21.6	144	160	145	533.98	430	436	1234	1311	1306	1956	2004	2047	1669	1562	1703	134.390679743348	146.951913328244
10294	10294	DNAJA2	32.54	30.68	30.26	29.35	27.92	28.95	26.79	30.56	29.66	33.84	35.54	35.59	39.53	37.9	37.48	50.76	47.12	46.97	44.38	37.64	40.65	35.87	41.28	41.05	46.56	50.87	49.47	55.49	51.96	52.12	1710	1583	1598	1549	1448	1540	1368	1597	1567	1748	1807	1828	2098	1927	1994	1595.88932195225	1453.90549249131
5373	5373	PMM2	28.67	26.63	27.22	35.72	39.16	36.83	42.65	41.4	41.34	28.84	28.33	29.43	28.61	28.16	28.29	44.72	40.9	42.24	54.01	52.8	51.73	57.08	55.92	57.21	39.68	40.54	40.91	40.17	38.6	39.34	1101	1006	1048	1370	1481	1434	1593	1585	1599	1087	1055	1108	1105	1048	1104	1027.52873887101	923.960155051331
401565	401565	FAM166A	0.02	0.1	0.03	0.03	0.04	0.07	0.12	0.01	0.08	0.09	0.11	0.07	0.02	0	0.01	0.03	0.15	0.05	0.04	0.05	0.1	0.16	0.01	0.11	0.13	0.15	0.09	0.03	0	0.01	2	6	3	3	4	8	4	1	8	4	11	7	2	0	1	1.8665372186576	5.51069674980913
9044	9044	BTAF1	6.25	6.42	6.17	4.68	3.36	4.12	7.11	8.15	7.54	9.28	11.07	10.22	3.99	3.97	4.36	9.75	9.86	9.57	7.08	4.54	5.78	9.51	11.01	10.43	12.76	15.85	14.2	5.6	5.44	6.07	921	945	913	667	457	577	991	1155	1096	1333	1553	1455	577	557	621	859.540389191827	867.934738094938
23224	23224	SYNE2	3.11	3.87	3.48	2.5	2.03	1.76	1.79	2.12	1.51	3.22	3.54	3.42	2.39	2.43	2.48	4.86	5.94	5.4	3.77	2.74	2.47	2.4	2.86	2.08	4.43	5.07	4.75	3.35	3.33	3.45	387	433	448	188	139	133	172	188	156	357	363	362	222	196	223	361.174951810247	397.688615444559
124909494	124909494	LOC124909494	0	0	0	0	0	0	0	0	0	0	0.01	0	0	0	0	0	0	0	0	0	0	0	0	0	0	0.01	0	0	0	0	0	0	0	0	0	0	0	0	0	0	1	0	0	0	0	0	0
2967	2967	GTF2H3	14.5	17.9	16.71	10.6	8.28	9.13	4.96	6.65	6.49	5.89	6.26	6.01	5.83	6.15	5.37	22.62	27.49	25.93	16.03	11.17	12.83	6.65	8.98	8.99	8.1	8.96	8.36	8.19	8.43	7.46	848	1027	984	625	480	540	281	386	383	340	355	345	345	347	319	791.411780710824	943.247593675663
5949	5949	RBP3	0	0	0	0	0	0	0.05	0.04	0.04	0	0	0.01	0	0	0	0	0	0	0	0	0	0.07	0.05	0.05	0	0	0.02	0	0	0	0	0	0	0	0	0	4	3	3	0	0	1	0	0	0	0	0
643707	643707	GOLGA6L4	1.14	1.39	1.49	2.33	1.38	1.92	2.13	2	2.1	2.71	2.23	2.6	0.77	0.59	0.79	1.78	2.14	2.31	3.52	1.87	2.7	2.85	2.7	2.9	3.73	3.19	3.61	1.08	0.8	1.1	92.69	107.16	118.82	188.73	109.76	156.76	164.63	160.23	169.5	213.73	175.1	202.99	62.9	45.96	64.91	86.7939806675786	99.1925414965644
80298	80298	MTERF2	2.9	2.55	2.9	4.22	4.4	3.96	5.04	4.72	4.42	6.78	5.52	6.14	4.9	3.66	4.3	4.52	3.92	4.5	6.39	5.94	5.56	6.75	6.38	6.12	9.33	7.89	8.53	6.88	5.01	5.98	98	86	95	151	142	132	173	161	162	229	191	211	159	115	141	91.4603237142226	78.9866534139309
2982	2982	GUCY1A1	0.02	0.01	0.02	2.21	1.49	1.58	5.15	5.36	5.43	6.69	7.95	6.78	6.86	6.66	6.55	0.03	0.01	0.03	3.33	2.01	2.22	6.9	7.24	7.52	9.21	11.39	9.43	9.63	9.13	9.11	2	1	2	323	211	242	672	753	754	943	1081	964	964	883	948	1.8665372186576	0.918449458301522
1201	1201	CLN3	23.04	24.59	23.95	32.27	35.62	31.74	26.28	21.82	23.47	17.92	18.35	17.37	20.18	22.97	21.79	35.94	37.77	37.18	48.79	48.03	44.57	35.17	29.47	32.49	24.65	26.26	24.15	28.33	31.5	30.3	662	692	690	936.2	1021	919	761	642	691	519	518	500	605	649	636	617.823819375667	635.567025144653
81629	81629	TSSK3	0.07	0.07	0	0.14	0.14	0.21	0.36	0.07	0.21	0	0.15	0.29	0.28	0.37	0.14	0.11	0.11	0	0.21	0.19	0.29	0.48	0.1	0.29	0	0.21	0.4	0.39	0.5	0.19	1	1	0	2	2	3	5	1	3	0	2	4	4	5	2	0.933268609328802	0.918449458301522
25894	25894	PLEKHG4	9.22	10.36	9.97	7.34	6.71	6.69	3.93	3.32	3.64	1.96	2.48	2.24	1.19	1.53	1.33	14.38	15.91	15.48	11.1	9.05	9.4	5.26	4.48	5.04	2.69	3.55	3.11	1.68	2.1	1.85	744	818	809	603	540	554	308	270	294	156	197	175	99	121	110	694.351845340629	751.291656890645
151835	151835	CPNE9	0	0	0	0.1	0.08	0.12	0.46	0.56	0.8	0.46	0.32	0.25	0.58	0.3	0.33	0	0	0	0.14	0.11	0.18	0.61	0.76	1.11	0.63	0.46	0.35	0.81	0.41	0.46	0	0	0	2	2	3	15	10	23	9	9	5	12	8	6	0	0
8447	8447	DOC2B	0.01	0.01	0	9.45	8.02	8.78	41.21	37.97	42.62	50.07	48.08	48.04	37.46	37.91	38.67	0.01	0.01	0	14.29	10.81	12.33	55.16	51.29	58.99	68.89	68.82	66.77	52.59	51.98	53.77	1	1	0	1053	880	993	4436	4199	4774	5446	5163	5228	4209	4087	4333	0.933268609328802	0.918449458301522
143162	143162	FRMPD2	0	0	0	0.02	0.02	0	0.01	0	0	0	0	0	0	0	0.01	0	0	0	0.02	0.03	0	0.02	0	0	0	0	0	0	0	0.02	0	0	0	1	2	0	1	0	0	0	0	0	0	0	1	0	0
55003	55003	PAK1IP1	21.01	23.34	23.91	12.55	12.33	12.39	10.3	10.52	10.79	9.66	10.26	10.19	10.57	9.91	9.49	32.77	35.85	37.11	18.97	16.62	17.4	13.78	14.2	14.93	13.29	14.68	14.17	14.83	13.58	13.19	507	552	579	303	294	301	241	249	262	228	238	238	258	230	231	473.167184929703	506.98410098244
168620	168620	BHLHA15	0.21	0.11	0.1	0.09	0.11	0.03	0.64	0.63	0.62	0.64	0.38	0.41	0.65	0.85	0.83	0.33	0.16	0.16	0.13	0.14	0.05	0.86	0.85	0.86	0.88	0.54	0.57	0.92	1.16	1.15	12	6	6	5	6	2	36	36	36	36	21	23	38	47	48	11.1992233119456	5.51069674980913
57475	57475	PLEKHH1	0.03	0.04	0.03	0.02	0.03	0.04	0.12	0.16	0.12	0.34	0.25	0.21	0.2	0.18	0.2	0.05	0.06	0.05	0.02	0.04	0.06	0.16	0.22	0.17	0.47	0.35	0.3	0.28	0.25	0.28	3	5	5	2	3	5	14	20	16	42	30	26	25	21	25	2.79980582798641	4.59224729150761
2697	2697	GJA1	67.52	80.35	75.56	110.81	86.25	103.93	76.13	86.41	84.49	76.43	84.45	75.9	88.04	83.44	83.4	105.33	123.42	117.26	167.52	116.29	145.96	101.91	116.71	116.94	105.16	120.88	105.5	123.59	114.4	115.98	3646	4261	4100	6009	4597	5682	3994	4640	4587	4057	4413	4006	4802	4360	4559	3402.69734961281	3913.51314182279
63915	63915	BLOC1S5	6.39	7.74	7.52	7.07	6.8	6.68	3.11	3.61	3.7	4.06	4.1	4.12	4.47	5.41	4.5	9.97	11.89	11.67	10.69	9.17	9.39	4.16	4.87	5.12	5.59	5.86	5.73	6.28	7.41	6.26	291	347	345	324	305	307	137	164	170	182	181	184	207	239	209	271.581165314681	318.701962030628
84691	84691	GARIN1B	0	0	0	0	0	0	0	0.04	0	0	0	0	0	0	0	0	0	0	0	0	0	0	0.05	0	0	0	0	0	0	0	0	0	0	0	0	0	0	1	0	0	0	0	0	0	0	0	0
54505	54505	DHX29	10.69	12.41	12.05	9.18	8.56	9.05	7.85	8.33	8.47	7.12	8.17	7.83	7.05	6.22	6.18	16.68	19.06	18.7	13.88	11.55	12.71	10.51	11.26	11.72	9.79	11.7	10.88	9.89	8.52	8.59	903	1031	1024	778	713	776	643	701	719	591	669	647	601	508	528	842.741554223908	946.921391508869
112714	112714	TUBA3E	0	0	0	0	0.13	0.04	0.35	0.11	0.13	0.26	0.26	0.17	0.17	0.13	0.25	0	0	0	0	0.17	0.06	0.46	0.15	0.17	0.35	0.37	0.24	0.23	0.18	0.35	0	0	0	0	3	1	8	2.54	3	6	6	4	4	3	6	0	0
4082	4082	MARCKS	95.49	98.03	86.25	110.46	113.79	104.52	169.89	175.57	162.48	165.01	168.25	148.44	180.27	149.71	173.66	148.97	150.58	133.86	167	153.42	146.78	227.41	237.14	224.88	227.02	240.82	206.33	253.06	205.25	241.49	7394	7460	6717	8597	8694	8203	12777	13541	12652	12570	12617	11249	14096	11227	13609	6900.58809737716	6851.63295892935
340252	340252	ZNF680	1.4	2.21	1.78	1.82	1.66	1.67	1.71	2	1.75	2.37	3.32	2.93	1.98	2.09	2.15	2.19	3.4	2.76	2.75	2.24	2.34	2.29	2.7	2.42	3.26	4.76	4.08	2.78	2.87	2.99	70	104.82	87	89	81	82	83	95.01	82	117.99	158	141.95	95	97	106	65.3288026530162	96.4371931216598
80705	80705	TSGA10	0.06	0.09	0.06	0.12	0.13	0.06	0.22	0.2	0.2	0.49	0.49	0.42	0.37	0.35	0.36	0.1	0.13	0.09	0.17	0.17	0.09	0.3	0.28	0.28	0.68	0.71	0.59	0.51	0.48	0.5	4	6	4	8	8	4	14	14	11	31	27	27	22	21	25	3.73307443731521	5.51069674980913
84987	84987	COX14	55.25	63.28	53.84	89.71	112.32	101.28	125.17	141.67	136.13	139.56	129.71	133.45	173.5	172.74	166.46	86.18	97.21	83.56	135.62	151.44	142.23	167.55	191.35	188.41	192.01	185.66	185.51	243.56	236.82	231.49	213	231	201	337	431	379	474	507	524	510	468	478	681	623	655	198.786213787035	212.161824867652
10231	10231	RCAN2	1.19	1.15	1.03	1.4	1.46	1.56	0.48	0.61	0.56	0.86	0.78	0.81	1	1.37	1.25	1.86	1.76	1.6	2.12	1.97	2.19	0.64	0.82	0.77	1.18	1.12	1.12	1.4	1.88	1.74	71	68	61	85	85	93	28	36	34	50	45	47	60	79	74	66.262071262345	62.4545631645035
23423	23423	TMED3	91.48	92.14	96.13	203.42	227.95	217.54	398.45	391.43	364.14	321.4	292.35	308.18	376.91	377.42	377.73	142.71	141.53	149.19	307.53	307.35	305.52	533.35	528.71	503.98	442.19	418.45	428.39	529.11	517.43	525.28	2043	2012	2150	4499	4962.1	4830.02	8532.92	8487	8036	6946.38	6209.11	6586	8374.5	7988.17	8422	1906.66776885874	1847.92031010266
2289	2289	FKBP5	21.86	21.11	19.86	13.82	10.72	12.21	10.92	12.4	12.21	8.76	8.89	8.67	8.94	8.91	8.08	34.1	32.42	30.82	20.9	14.45	17.15	14.61	16.74	16.9	12.06	12.73	12.05	12.55	12.21	11.24	1466	1392	1343	933	708	830	712	828	825	581	579	569	605	578	547	1368.17178127602	1278.48164595572
146562	146562	DNAAF8	0.07	0.15	0.17	0.26	0.24	0.28	0.42	0.51	0.43	0.24	0.32	0.24	0.35	0.21	0.38	0.11	0.22	0.26	0.39	0.33	0.4	0.56	0.69	0.6	0.33	0.46	0.34	0.5	0.28	0.52	3	6	7	11	10	12	17	21	18	10	13	10	15	8	16	2.79980582798641	5.51069674980913
8671	8671	SLC4A4	0.62	0.65	0.59	0.67	0.48	0.73	0.42	0.47	0.46	0.43	0.6	0.47	0.43	0.58	0.41	0.96	1.01	0.92	1.02	0.64	1.02	0.56	0.64	0.64	0.59	0.86	0.65	0.61	0.8	0.58	90	89	84	96	67	104	59	68	67	61	81	64	63	81	60	83.9941748395922	81.7420017888355
284040	284040	CDRT4	0.04	0.89	0.93	6.86	6.81	6.18	6.58	3.68	2.8	5.01	2.47	3.38	0.58	2.63	2.16	0.07	1.37	1.44	10.37	9.18	8.68	8.81	4.97	3.87	6.9	3.53	4.7	0.81	3.61	3	1.88	37.58	40.07	295.2	288.44	268.27	274.18	156.62	120.56	211.17	102.37	141.5	25.15	109.06	93.78	1.8665372186576	34.9010794154578
222255	222255	ATXN7L1	2.16	1.91	2	2.34	1.91	1.64	1.64	1.75	1.88	2.57	2.7	2.37	2.42	2.13	1.98	3.37	2.94	3.1	3.54	2.57	2.31	2.19	2.37	2.6	3.53	3.87	3.29	3.39	2.91	2.75	121	121	117	150	112	117	109	124	124	163	168	161	144	117	131	112.925501728785	111.132384454484
116028	116028	RMI2	16.77	15.6	14.16	5.27	5.84	4.33	1.07	1.52	1.36	0.65	0.52	0.7	0.36	0.47	0.58	26.16	23.96	21.98	7.97	7.87	6.08	1.44	2.05	1.88	0.89	0.74	0.98	0.5	0.65	0.81	369	336	312	116	127	96	23	33	30	14	11	15	8	10	13	344.376116842328	308.599017989311
83982	83982	IFI27L2	125.43	153.07	142.46	172.65	257.11	195.16	178.58	169.37	163.06	129.1	123.53	123.84	150.21	145.74	156.36	195.68	235.12	221.1	261.01	346.67	274.08	239.03	228.77	225.68	177.61	176.81	172.15	210.87	199.8	217.43	404	468	442	535	826	600	566	499	521	392	371	366	493	435	515	377.040518168836	429.834346485112
23042	23042	PDXDC1	24.88	26.5	25.32	35.56	30.1	34.42	28.18	29.98	27.96	34.03	34.43	33.33	34.47	34.78	34.87	38.81	40.71	39.29	53.77	40.59	48.34	37.72	40.49	38.7	46.82	49.28	46.33	48.39	47.68	48.49	1892.34	1904.01	1870.4	2651.76	2204.63	2600.81	2025.29	2212.34	2096.96	2416.98	2404.76	2359.65	2572.53	2488.7	2559.25	1766.67747745942	1749.6462180644
140738	140738	TMEM37	0	0.11	0	0.04	0.07	0.11	0.34	0.26	0.26	0.3	0.31	0.11	0.66	0.73	0.44	0	0.17	0	0.06	0.1	0.15	0.46	0.35	0.36	0.42	0.44	0.16	0.92	1	0.61	0	3	0	1	2	3	9	7	7	8	8	3	18	19	12	0	2.75534837490457
9278	9278	ZBTB22	6.83	7.42	7.56	8.98	9.11	9.04	6.15	5.8	6.01	7.41	7.61	7.48	7.91	7.83	8.09	10.66	11.4	11.73	13.58	12.28	12.69	8.24	7.84	8.32	10.19	10.89	10.4	11.1	10.73	11.25	313	334	348	413	412	419	274	264	277	333	337	335	366	347	375	292.113074719915	306.762119072708
5586	5586	PKN2	9.8	11.88	10.57	11.69	8.94	11.57	5.15	6.75	6.39	6.99	7.98	8.01	5.95	5.55	5.09	15.29	18.25	16.41	17.67	12.05	16.25	6.89	9.12	8.85	9.62	11.42	11.13	8.35	7.61	7.08	1017	1215	1111	1149	830	1120	509	676	639	691	796	784	603	531	526	949.134175687392	1115.91609183635
83479	83479	DDX59	6.5	7.22	7.25	5.98	5.7	5.55	3.5	3.53	3.47	4.52	4.27	4.03	4.88	3.89	3.56	10.14	11.09	11.25	9.04	7.69	7.8	4.69	4.77	4.8	6.22	6.12	5.6	6.85	5.34	4.95	236	260	267	218	207	206	127	129	127	161	152	145	181	140	134	220.251391801597	238.796859158396
101927180	101927180	LOC101927180	0	0.02	0	0	0	0	0	0.02	0.02	0.02	0.02	0	0.02	0.04	0.02	0	0.03	0	0	0	0	0	0.03	0.03	0.03	0.03	0	0.03	0.06	0.03	0	1	0	0	0	0	0	1	1	1	1	0	1	2	1	0	0.918449458301522
91156	91156	IGFN1	0.09	0.03	0.02	0.01	0.09	0.04	0.04	0.04	0.04	0.01	0.01	0.01	0	0	0.01	0.14	0.04	0.04	0.02	0.12	0.05	0.05	0.05	0.05	0.01	0.02	0.01	0.01	0	0.02	10	5	4	1	8	4	5	4	4	1	2	1	1	0	1	9.33268609328802	4.59224729150761
7042	7042	TGFB2	0.98	0.98	1.1	3.47	2.75	3.42	14.03	18.23	16.82	14.81	16.67	16.53	13.18	12.71	13.35	1.53	1.5	1.7	5.25	3.7	4.81	18.78	24.62	23.28	20.37	23.86	22.98	18.5	17.42	18.57	106	104	119	377	292	375	1470	1962	1826	1572	1742	1747	1435	1329	1458	98.926472588853	95.5187436633583
79066	79066	METTL16	5.38	5.26	5.03	3.64	3.48	3.05	3.12	2.58	3.05	2.97	3.2	2.74	3.06	2.67	3.17	8.4	8.08	7.81	5.51	4.69	4.29	4.18	3.49	4.22	4.09	4.58	3.81	4.29	3.66	4.41	564	544	533	383	329	316	309	271	323	308	324	283	309	262	323	526.363495661445	499.636505316028
27043	27043	PELP1	11.59	11.17	10.81	7.43	7.58	6.58	8.75	6.7	8.45	8.98	8.32	8.96	9.01	9.52	8.94	18.08	17.15	16.78	11.23	10.22	9.24	11.71	9.05	11.69	12.36	11.91	12.46	12.65	13.04	12.43	1074	1017	1008	692	693	618	787	619	787	819	747	813	843	854	838	1002.33048641913	934.063099092648
55970	55970	GNG12	69.89	75.64	75.68	49.06	38.82	44.28	17.5	22.91	20.71	22.92	25.66	23.88	23.34	23.5	22.68	109.04	116.18	117.46	74.17	52.34	62.19	23.43	30.94	28.67	31.53	36.73	33.19	32.77	32.22	31.55	5552	5904	6047	3919	3043	3564	1349	1812	1654	1791	1974	1855	1872	1807	1822	5181.50731899351	5422.52560181219
340371	340371	NRBP2	8.72	9.16	9.02	7.49	6.13	6.31	5.55	5.67	5.45	4.2	4.61	4.75	2.09	1.97	1.96	13.61	14.07	14	11.32	8.26	8.86	7.42	7.66	7.54	5.77	6.59	6.6	2.93	2.71	2.73	582	600	605	502	403	425	356	375	364	273	297	309	139	127	132	543.162330629363	551.069674980913
27304	27304	MOCS3	2.82	2.64	3.12	2.13	1.74	1.87	1.25	1.5	1.25	1.46	1.22	1.68	1.57	1.56	1.45	4.4	4.06	4.85	3.22	2.35	2.63	1.67	2.02	1.73	2.01	1.74	2.33	2.21	2.14	2.02	263	242	293	199.45	160	177	113	139	117	134	110	153	148	141	137	245.449644253475	222.264768908968
79710	79710	MORC4	10.39	10.07	8.55	11.88	11.06	11.5	6.29	6.96	6.68	5.75	6.38	5.87	5.84	5.16	5.29	16.21	15.46	13.27	17.96	14.91	16.15	8.41	9.4	9.24	7.91	9.13	8.16	8.19	7.08	7.35	699	667	580	804	736	786	412	467	453	381	416	387	397	337	361	652.354757920833	612.605788687115
2760	2760	GM2A	16.5	17.04	15.56	15.7	15.6	17.08	23.6	25.1	25.65	21.05	22.4	20.91	23.55	23.11	24.87	25.75	26.17	24.15	23.73	21.03	23.99	31.59	33.9	35.51	28.97	32.07	29.07	33.05	31.69	34.58	1057	1072	1002	1010	986	1107	1468	1600	1652	1326	1389	1310	1523	1433	1612	986.464920060544	984.577819299232
84448	84448	ABLIM2	0	0.06	0	0.07	0.02	0.05	0.37	0.41	0.28	0.63	0.51	0.66	0.69	0.75	0.87	0	0.09	0	0.1	0.03	0.06	0.5	0.56	0.39	0.86	0.72	0.92	0.97	1.02	1.21	0	2	0	3	1	2	19	22	17	36	27	35	40	42	50	0	1.83689891660304
55172	55172	DNAAF2	3.34	4.66	4.26	4.4	5.43	4.94	5.37	5.69	4.11	5.92	7.53	6.23	7.33	6.69	6.19	5.22	7.16	6.62	6.65	7.32	6.94	7.19	7.69	5.68	8.14	10.78	8.67	10.3	9.17	8.61	146	209	174	160	196	205	192	222	177	245	281	257	291	252	248	136.257216962005	191.955936785018
6904	6904	TBCD	26.39	22.01	25.12	12.29	11.47	11.06	18.31	17.37	20.57	22.83	22.51	23.29	22.61	23.5	20.65	41.17	33.81	38.98	18.58	15.46	15.53	24.51	23.46	28.47	31.4	32.22	32.37	31.74	32.21	28.72	1752	1516	1712	926	872	848	1299	1284	1458	1552	1481	1585	1642	1669	1529	1635.08660354406	1392.36937878511
55884	55884	WSB2	40.96	36.95	39.54	34.6	36.15	37.4	34	38.4	35.71	35.73	36.68	36.51	41.14	42.37	40.19	63.89	56.75	61.37	52.3	48.74	52.53	45.52	51.87	49.42	49.15	52.5	50.74	57.75	58.08	55.89	2027	1797	1968	1720	1764	1873	1636	1889	1777	1740	1756	1769	2061	2022	2018	1891.73547110948	1650.45367656784
590	590	BCHE	0	0	0	0	0	0	0	0	0	0.02	0.05	0.03	0.27	0.23	0.22	0	0	0	0	0	0	0	0	0	0.03	0.07	0.03	0.37	0.31	0.3	0	0	0	0	0	0	0	0	0	1	2	1	11	9	9	0	0
10097	10097	ACTR2	139.93	155.18	146.07	96.32	71.64	87.63	54.16	73.76	67.57	72.77	80.34	72.75	74.01	68.19	72.08	218.29	238.36	226.71	145.62	96.6	123.07	72.49	99.63	93.53	100.12	114.99	101.13	103.9	93.49	100.23	9448	10295	9917	6535	4774	5995	3552	4958	4588	4833	5252	4806	5047	4458	4926	8817.52182093852	9455.43717321417
4071	4071	TM4SF1	64.39	59.97	62.61	47.58	44.66	44.02	17.84	16.66	17.42	9.17	10.98	12.55	10.83	10.89	10.28	100.45	92.12	97.16	71.94	60.21	61.83	23.88	22.5	24.11	12.62	15.72	17.45	15.2	14.93	14.29	1546	1426	1483	1161	1061	1075	420	403	424	220	253	294	268	253	255	1442.83327002233	1309.70892753797
25884	25884	CHRDL2	0	0	0	0.19	0.19	0.16	1.38	1.46	1.15	1.98	1.77	2.07	1.22	1.22	0.96	0	0	0	0.29	0.26	0.22	1.84	1.97	1.6	2.72	2.54	2.88	1.72	1.67	1.33	0	0	0	6	6	5	43	46	37	62	55	65	40	38	31	0	0
7029	7029	TFDP2	4.36	4.62	4.83	9.13	9.37	7.78	6.5	6.27	6.82	7.28	7.69	6.86	7.71	7.25	7.37	6.81	7.1	7.5	13.81	12.63	10.92	8.71	8.47	9.44	10.01	11.01	9.53	10.83	9.94	10.26	539.99	570	604	1026	823.87	865.77	581.99	582	604	710	761	710	716	674	694	503.965049037553	523.516191231868
751071	751071	CSKMT	2.62	2.19	2.48	2.71	3.04	2.56	1.71	1.11	1.31	1.07	1.06	1.06	1.21	2.03	1.27	4.08	3.37	3.84	4.1	4.09	3.6	2.29	1.5	1.81	1.47	1.52	1.48	1.7	2.78	1.76	93	77	87	93	104	89	61	40	48	38	36	37	44	67	46	86.7939806675786	70.7206082892172
200373	200373	CFAP221	0	0	0	0	0	0	0.04	0.04	0	0.08	0.04	0	0.05	0	0.02	0	0	0	0	0	0	0.05	0.05	0	0.11	0.06	0	0.08	0	0.02	0	0	0	0	0	0	1	1	0	3	1	0	2	0	1	0	0
4008	4008	LMO7	31.68	32.53	32.47	27.05	23.03	25.81	9.45	11.46	9.6	5.18	5.12	5.32	3.04	3.14	2.95	49.42	49.96	50.4	40.9	31.05	36.25	12.64	15.49	13.28	7.13	7.32	7.4	4.27	4.31	4.1	3464	3492	3564	2952	2462	2848	1015	1253	1058	561	552	585	344	336	331	3232.84246271497	3207.22550838891
23279	23279	NUP160	15.33	13.73	14.09	7.59	5.64	6.67	6.53	7.51	7.23	8.39	9.36	7.56	8.73	8.34	9.11	23.92	21.09	21.86	11.47	7.6	9.37	8.74	10.14	10	11.54	13.4	10.51	12.25	11.44	12.67	1391	1230	1308	669	483	605	550	647	623	765	801	682	811	724	813	1298.17663557636	1129.69283371087
27319	27319	BHLHE22	0	0	0	0.02	0.02	0	0.07	0.03	0.07	0.14	0.04	0.14	0.28	0.32	0.14	0	0	0	0.03	0.02	0	0.1	0.05	0.1	0.19	0.05	0.2	0.39	0.44	0.19	0	0	0	1	1	0	4	2	4	8	2	8	16	18	8	0	0
3958	3958	LGALS3	273.82	287.6	299.88	574.83	646.07	583.97	759.4	790.26	790.42	581.23	581.2	581.15	686.25	684.73	658.18	427.16	441.76	465.41	869.04	871.12	820.13	1016.48	1067.41	1093.97	799.66	831.88	807.84	963.36	938.73	915.29	3546	3631	3870	7413	8286	7566	9584	10006	10262	7336	7223	7261	8998	8504	8653	3309.37048867993	3334.88998309283
9315	9315	NREP	49.09	50.39	48.47	85.34	76.98	88.15	42.29	46.98	45.53	50.92	51.86	48.64	59.92	57	60.65	76.58	77.4	75.23	129.02	103.79	123.79	56.61	63.45	63.02	70.06	74.23	67.61	84.12	78.15	84.34	1636	1678	1635	2820	2531	2941	1377	1572	1536	1684	1675	1605	2030	1845	2044	1526.82744486192	1541.15819102995
274	274	BIN1	23.22	25.28	24.67	47.21	51.81	44.4	90.57	85	84.12	92.99	84.14	87.45	87.12	93.06	85.19	36.22	38.83	38.28	71.37	69.85	62.36	121.23	114.8	116.43	127.94	120.43	121.56	122.3	127.58	118.47	797	853	848	1629	1772	1547	3060	2923	2936	3244	2902	3028	3165	3222	3107	743.815081635055	783.437387931198
4043	4043	LRPAP1	8.53	8.22	8.81	15.34	17.77	16.09	27.26	26.12	24.39	26.93	26.22	23.13	34.78	33.51	35.3	13.3	12.63	13.67	23.19	23.96	22.6	36.49	35.28	33.76	37.05	37.52	32.15	48.82	45.95	49.09	1673	1587.13	1740	3029	3439	3206	5194	5117	4815	5205	4988	4450	6890	6377	7008	1561.35838340709	1458.49773978282
79670	79670	TUT7	4.66	5.29	5.18	5.22	4.34	4.63	4.39	4.6	4.49	4.71	5.7	5.51	4.04	3.47	3.94	7.28	8.12	8.04	7.88	5.85	6.5	5.87	6.22	6.21	6.48	8.15	7.67	5.67	4.76	5.48	533	598	615	613	478	548	494	544	515	545	645	620	465	401	456	497.432168772252	549.23277606431
474381	474381	H2AB2	0	0	0	0	0	0	0	0	0	0.09	0	0	0	0	0	0	0	0	0	0	0	0	0	0	0.12	0	0	0	0	0	0	0	0	0	0	0	0	0	0	0.5	0	0	0	0	0	0	0
64328	64328	XPO4	4.91	5.36	5.01	2.7	1.75	2.26	1.86	2.08	1.95	2.57	2.43	2.32	1.83	1.65	1.64	7.65	8.23	7.77	4.08	2.36	3.18	2.49	2.81	2.7	3.53	3.48	3.23	2.57	2.26	2.29	900	966	925	492	312	415	326	374	357	438	432	415	309	288	304	839.941748395922	887.22217671927
5106	5106	PCK2	22.86	21.44	23.31	29.84	33.04	32.52	7.06	7.81	7.42	7.65	5.85	6.81	6.17	6.93	6.38	35.67	32.92	36.18	45.11	44.54	45.67	9.46	10.54	10.27	10.53	8.38	9.47	8.66	9.51	8.87	828	766	849	1090	1185	1191	249	280	272	275	203	240	223	244	235	772.746408524248	703.532285058966
54058	54058	C21orf58	4.25	4.1	5.3	1.3	1.42	1.41	0.16	0.37	0.39	0.53	0.28	0.27	0.32	0.18	0.12	6.63	6.3	8.23	1.97	1.92	1.97	0.22	0.5	0.54	0.73	0.41	0.38	0.44	0.25	0.17	189	176	217	53	54	51	6	12	18	20	12	11	12	6	4	176.387767163144	161.647104661068
5589	5589	PRKCSH	233.35	219.28	221.05	243.28	269.82	259.11	422.89	371.01	407.01	402.7	386.61	383.83	400.53	406.75	407.32	364.02	336.82	343.07	367.8	363.81	363.9	566.06	501.13	563.32	554.03	553.36	533.55	562.26	557.64	566.42	8079	7443	7677	8447	9220	9058	14220	12728	14148	13672	12919	12952	13999	13589	14275	7539.87709476739	6836.01931813823
728224	728224	KRTAP4-8	0.06	0.12	0.06	0.18	0	0.17	0	0	0	0	0	0	0	0	0.06	0.09	0.18	0.09	0.27	0	0.25	0	0	0	0	0	0	0	0	0.08	1	2	1	3	0	3	0	0	0	0	0	0	0	0	1	0.933268609328802	1.83689891660304
221710	221710	SMIM13	5.76	5.67	5.27	3.94	3.81	4.16	3.89	4.98	4.61	5.57	6.49	5.7	5.06	4.9	5.3	8.99	8.71	8.18	5.96	5.14	5.85	5.21	6.73	6.38	7.66	9.3	7.93	7.1	6.72	7.38	512	495	471	352	334	375	336	441	412	487	559	496	454	422	477	477.833527976347	454.632481859253
22978	22978	NT5C2	36.89	35.15	35.23	37.49	30.64	35.68	24.75	25.61	26.94	22.69	21.47	20.44	20.46	18.95	17.52	57.55	53.99	54.68	56.68	41.32	50.1	33.13	34.59	37.29	31.22	30.73	28.41	28.72	25.98	24.37	2285	2113	2176	2312	1800	2178	1445	1532	1662	1368	1285	1235	1241	1102	1082	2132.51877231631	1940.68370539112
10989	10989	IMMT	53.31	49.58	52.07	39.42	39.01	41.33	35.45	37.71	36.22	34.69	36.45	36.12	38.85	37.06	37.93	83.16	76.16	80.81	59.59	52.6	58.04	47.45	50.94	50.12	47.73	52.17	50.2	54.54	50.81	52.75	2422	2212	2380	1795	1741	1899	1572	1699	1654	1555	1602	1602	1782	1621	1751	2260.37657179436	2031.61020176297
8335	8335	H2AC4	0.43	0.9	0.22	0	0	0	0	0	0	0	0	0	0	0	0	0.67	1.38	0.34	0	0	0	0	0	0	0	0	0	0	0	0	2	4	1	0	0	0	0	0	0	0	0	0	0	0	0	1.8665372186576	3.67379783320609
6919	6919	TCEA2	16.27	15.18	16.7	25.18	31.28	24.31	41.43	34.6	38.11	38.61	33.37	33.35	39.25	40.71	38.23	25.38	23.31	25.92	38.06	42.18	34.14	55.46	46.73	52.74	53.12	47.77	46.35	55.09	55.82	53.17	370	343	398	524	655	502	817	695	776	784	674	686	833	816	821	345.309385451657	315.028164197422
126792	126792	B3GALT6	17.71	15.69	15.68	15.44	19.1	16.19	14.2	11.63	12.42	9.81	9.57	10.04	11.4	11.18	11.29	27.62	24.1	24.34	23.35	25.76	22.74	19.01	15.71	17.19	13.5	13.69	13.96	16	15.33	15.7	861	749	766	754	917	797	671	562	607	469	450	477	560	526	556	803.544272632099	687.91864426784
166647	166647	ADGRA3	14.3	13.91	14.46	12.27	10.2	11.85	9.42	10.26	10.72	12.11	12.13	12.27	10.44	10.54	10.63	22.31	21.36	22.44	18.55	13.76	16.64	12.61	13.86	14.84	16.66	17.36	17.05	14.66	14.45	14.78	1042	996	1050	861.94	679	821	658	703	734	867	850.17	836	729.99	715	757	972.465890920612	914.775660468316
54039	54039	PCBP3	5.88	5.74	6.3	11.74	12.07	12.65	23.79	20.59	20.03	25.11	28.09	26.64	36.37	43.53	41.85	9.17	8.81	9.78	17.75	16.27	17.76	31.85	27.81	27.72	34.55	40.2	37.03	51.05	59.68	58.2	297	286	319	544	535	581	969	833	831	1000	1115	1062	1459	1658	1645	277.180776970654	262.676545074235
1979	1979	EIF4EBP2	13.84	14.06	14.07	21.51	18.56	19.94	16.05	18.4	18.71	21.26	22.95	20.48	20.13	19.39	19.49	21.59	21.59	21.84	32.52	25.03	28.01	21.48	24.86	25.9	29.25	32.84	28.47	28.26	26.59	27.1	1926	1924	1971	3011	2548	2816	2168	2555	2619	2913	3095	2793	2828	2616	2744	1797.47534156727	1767.09675777213
1048	1048	CEACAM5	0	0.02	0	0	0	0	0	0	0	0	0	0	0	0	0	0	0.03	0	0	0	0	0	0	0	0	0	0	0	0	0	0	1	0	0	0	0	0	0	0	0	0	0	0	0	0	0	0.918449458301522
124220	124220	ZG16B	0	0.13	0	0.13	0.26	0	0	0	0.03	0	0	0	0	0	0	0	0.2	0	0.2	0.34	0	0	0	0.04	0	0	0	0	0	0	0	1	0	2	3	0	0	0	1	0	0	0	0	0	0	0	0.918449458301522
9031	9031	BAZ1B	24.36	24.68	24.52	14.39	12.36	14.24	10.08	10.69	10.52	14.22	14.41	13.58	11.22	11.78	10.86	38	37.91	38.06	21.76	16.67	20	13.49	14.43	14.55	19.56	20.62	18.88	15.76	16.15	15.1	2958	2933	2968	1752	1481	1747	1186	1297	1286	1703	1701	1621	1374	1391	1334	2760.6085463946	2693.81226119836
6745	6745	SSR1	22.34	23.44	22.11	22.24	21.1	22.56	20.54	23.03	22	16.46	17.68	17.83	17.39	16.27	16.63	34.85	36	34.31	33.62	28.45	31.68	27.49	31.11	30.45	22.64	25.31	24.78	24.41	22.3	23.13	4045	4175	4030	4051	3768	4146	3610	4163	4008	2935	3104	3165	3179	2856	3047	3775.07152473501	3834.52648840885
84868	84868	HAVCR2	0.11	0.08	0.05	0.05	0.03	0.03	0.03	0.05	0.05	0.08	0.05	0	0	0.03	0	0.17	0.12	0.08	0.08	0.04	0.04	0.04	0.07	0.07	0.11	0.08	0	0	0.04	0	4	3	2	2	1	1	1	2	2	3	2	0	0	1	0	3.73307443731521	2.75534837490457
140885	140885	SIRPA	32.68	32.03	31.7	26.91	25.26	28.08	21.75	21.09	21.27	16.72	16.93	15.85	14.19	14.61	14.82	50.98	49.19	49.2	40.68	34.06	39.43	29.12	28.49	29.44	23.01	24.23	22.04	19.92	20.03	20.6	2497.87	2409.33	2445.18	2077.97	1898.9	2186.88	1632.93	1591.42	1647.86	1271.28	1255.55	1197.08	1107.7	1088.09	1154.61	2331.30498610335	2213.46319450667
26266	26266	SLC13A4	0	0.03	0.02	0.1	0.03	0.03	0.12	0.1	0.13	0.06	0.13	0.05	0.06	0.05	0.02	0	0.04	0.03	0.16	0.04	0.04	0.16	0.13	0.18	0.09	0.19	0.07	0.08	0.07	0.03	0	1	1	4	1	1	6	5	6	3	6	2	3	2	1	0	0.918449458301522
4924	4924	NUCB1	96.81	92.52	99.28	120.72	138.04	125.56	187.2	171.73	173.69	143.24	136.93	142.6	145.71	149.88	151.27	151.03	142.1	154.08	182.51	186.13	176.34	250.58	231.96	240.39	197.07	195.99	198.22	204.55	205.48	210.36	3964	3717	4082	4959	5581	5200	7449	6978	7145	5759	5420	5697	6025	5931	6270	3699.47676737937	3413.87663650676
4974	4974	OMG	0.03	0	0	0.07	0.18	0.03	0.04	0	0	0	0.04	0	0.07	0	0	0.05	0	0	0.11	0.24	0.05	0.05	0	0	0	0.05	0	0.1	0	0	1	0	0	2	5	1	1	0	0	0	1	0	2	0	0	0.933268609328802	0
11274	11274	USP18	1.71	1.92	1.25	6.32	5.27	4.14	3.13	1.86	2.4	1.1	1.72	1.69	2.17	2.12	2.32	2.67	2.94	1.94	9.55	7.11	5.81	4.2	2.52	3.32	1.52	2.46	2.35	3.05	2.9	3.23	52	57	38	192	156	124	92	56	73	32	49	50	64	62	68	48.5299676850977	52.3516191231868
2889	2889	RAPGEF1	12.21	10.61	11.87	11.28	9.29	9.72	8.62	8.05	8.65	13.79	13.63	13.52	13.79	13.11	13.23	19.06	16.3	18.43	17.06	12.52	13.65	11.54	10.88	11.97	18.97	19.51	18.79	19.35	17.97	18.4	1378	1177	1348	1286	1043	1117	947	910	990	1542	1505	1517	1596	1458	1527	1286.04414365509	1081.01501242089
7314	7314	UBB	1161.71	1056.61	1141.33	1283.49	1360.17	1347.98	1454.62	1459.76	1480.85	1302.34	1256.91	1320.22	1709.48	1738.94	1627.92	1812.28	1622.96	1771.37	1940.41	1833.97	1893.11	1947.06	1971.72	2049.56	1791.77	1799.04	1835.18	2399.78	2384.01	2263.82	14497	12851	14183	15934	16802	16807	17679	17778	18510	15814	15032	15869	21581	20781	20608	13529.5950294396	11802.9939886329
6181	6181	RPLP2	1707.07	1795.25	1898.45	2263.54	3037.31	2370.16	2982.98	2798.23	2927.82	2951.93	2720.7	2884.62	3244.97	3391.37	3237.28	2663.06	2757.51	2946.43	3422.06	4095.33	3328.66	3992.83	3779.6	4052.22	4061.28	3894.18	4009.78	4555.31	4649.41	4501.84	5841	5840	6273	7471	10365	7768	10038	8800	9945	9544	8695	9087	11311	10779	11325	5451.22194708953	5363.74483648089
729978	729978	NPIPB2	2.94	4.01	3.62	4.49	3.4	3.26	2.46	2.93	2.43	2.99	2.8	2.85	1.33	1.21	1.1	4.58	6.15	5.62	6.79	4.59	4.58	3.3	3.96	3.36	4.11	4.01	3.97	1.87	1.66	1.54	104.69	135.41	123.17	134.05	89	93.42	82.97	89	79.12	93.66	79.3	82.14	27.72	27.19	24.02	97.9932039795242	124.909126329007
1509	1509	CTSD	166.67	165.11	171.93	378.28	424.25	400.13	746.54	706.67	666.02	606.16	560.98	555.26	657.16	679.38	675.14	260.01	253.61	266.83	571.89	572.04	561.95	999.27	954.5	921.79	833.96	802.94	771.84	922.53	931.39	938.87	5690	5528	5889	12949	14304	13800	24774	23917	22847	20309	18504	18484	22670	22405	23345	5310.29838708088	5077.18860549081
390748	390748	PABPN1L	0	0	0	0	0	0.05	0	0.1	0.11	0.08	0.05	0.1	0.09	0	0.06	0	0	0	0	0	0.08	0	0.14	0.15	0.11	0.07	0.14	0.13	0	0.08	0	0	0	0	0	1	0	2	3	2	1	2	4	0	1	0	0
6370	6370	CCL25	0	0	0	0	0	0	0	0	0	0	0	0	0	0	0.07	0	0	0	0	0	0	0	0	0	0	0	0	0	0	0.1	0	0	0	0	0	0	0	0	0	0	0	0	0	0	1	0	0
7779	7779	SLC30A1	9.31	10.21	9.74	12.94	9.3	10.8	7.05	9.64	8.6	7.52	7.35	7.98	7.81	8.1	7.36	14.52	15.68	15.11	19.56	12.55	15.16	9.43	13.02	11.91	10.34	10.52	11.09	10.96	11.11	10.23	1008	1087	1061	1409	994	1186	741	1041	937	801	771	846	854	850	806	940.734758203433	998.354561173754
23186	23186	RCOR1	8.18	8.7	8.14	8.89	7.56	8.39	10.15	9.92	9.94	9.56	10.74	9.88	9	8.77	8.36	12.76	13.37	12.63	13.43	10.19	11.78	13.58	13.4	13.76	13.15	15.37	13.73	12.63	12.02	11.63	863	903	864	943	787	898	1040	1044	1055	993	1098	1021	959	897	893	805.410809850756	829.359860846274
6158	6158	RPL28	726.73	674.49	730.18	924.6	1155.43	928.7	1107.11	950.22	1035.49	813.89	785.7	852.32	1049.23	1027.22	956.81	1133.71	1036.02	1133.25	1397.82	1557.92	1304.27	1481.91	1283.47	1433.16	1119.76	1124.59	1184.78	1472.91	1408.27	1330.57	11335	10732	11505	14930	19179	15890	17209	15496	16629	12756	12184	13295	16476	15610	15411	10578.599686742	9856.79958649193
64097	64097	EPB41L4A	0.02	0.07	0.02	0.02	0.02	0.04	0.11	0.09	0.06	0.11	0.12	0.09	0.23	0.25	0.19	0.03	0.1	0.02	0.04	0.03	0.05	0.14	0.12	0.08	0.15	0.18	0.12	0.33	0.34	0.27	1	4	1	2	2	2	8	6.32	5	9	9	6	19	19	15	0.933268609328802	3.67379783320609
51667	51667	NUB1	15.45	16.51	14.56	20.32	17.18	19.42	7.25	7.65	8.44	8.31	8.15	8.42	8.55	8.42	8.34	24.11	25.36	22.59	30.72	23.16	27.27	9.7	10.33	11.68	11.43	11.67	11.71	12	11.55	11.59	832	873	790	1101	915	1058	380	411	456	439	426	445	466	439	454	776.479482961564	801.806377097229
55501	55501	CHST12	6.37	5.9	6.62	7.38	9.69	8.15	7.68	7.4	7.93	6.23	6.24	6.13	7.23	7.57	7.98	9.94	9.06	10.27	11.15	13.06	11.45	10.27	10	10.98	8.57	8.93	8.53	10.14	10.38	11.1	381.2	372.01	394.36	461.13	551.43	487.53	456.01	448.07	509.97	411.85	391.09	390.88	448.44	437.69	489.13	356.508608763602	342.581647946468
29922	29922	NME7	18.27	20.1	19.43	14.15	14.06	15.32	10.74	12.06	12.54	11.87	12.66	12.55	13.88	15.83	16.22	28.5	30.88	30.16	21.4	18.96	21.51	14.38	16.29	17.35	16.34	18.11	17.44	19.48	21.7	22.55	418	450	445	324	318	353	239	272	288	266	279	279	321	349	376	390.106278699439	413.302256235685
23208	23208	SYT11	9.88	10.5	10.12	7.81	7.58	8.54	10.39	10.44	10.33	23.96	23.4	22.97	33.22	31.88	32.71	15.41	16.13	15.71	11.81	10.22	12	13.91	14.1	14.29	32.97	33.49	31.93	46.64	43.7	45.49	934	976	963	743	707	819	954	984	982	2230	2143	2127	3172	2920	3130	871.672881113101	896.406671302286
55885	55885	LMO3	0	0	0	0	0	0	0.02	0	0	0.02	0	0.03	0	0.02	0.03	0	0	0	0	0	0	0.02	0	0	0.02	0	0.05	0	0.02	0.05	0	0	0	0	0	0	1	0	0	1	0	2	0	1	2	0	0
3104	3104	ZBTB48	5	5.59	4.99	5.85	9.16	7.38	9.99	8.98	8.44	7.3	6.85	7.49	6.16	5.28	5.51	7.8	8.59	7.75	8.85	12.36	10.37	13.38	12.13	11.68	10.05	9.8	10.41	8.65	7.24	7.67	154	147	137	181	209	190	247	239	238	227	204	235	182	178	151	143.723365836636	135.012070370324
6634	6634	SNRPD3	33.85	34.49	33.4	23.87	28.68	24.77	20.94	21.2	22.97	23.92	23.24	22.57	27.43	27.38	27.74	52.81	52.98	51.83	36.08	38.68	34.78	28.03	28.63	31.79	32.91	33.26	31.37	38.51	37.53	38.58	2078	2080	2061	1472	1738	1540	1249	1295	1418	1444	1381	1355	1701	1627	1724	1939.33217018525	1910.37487326717
284309	284309	ZNF776	3.55	3.31	3.7	4.63	4.61	3.67	3.05	5.05	3.76	3.71	3.6	4.23	3.98	3.38	3.88	5.54	5.09	5.74	7	6.22	5.15	4.08	6.82	5.2	5.11	5.15	5.88	5.58	4.64	5.39	247	231	259	291	237	216	182	270	243	241	264	266	253	231	235	230.517346504214	212.161824867652
10257	10257	ABCC4	7.93	8.43	7.9	9.55	7.9	9.55	5.23	5.43	5.31	4.62	5.24	4.84	4.35	3.79	3.89	12.37	12.95	12.25	14.44	10.65	13.41	7	7.33	7.35	6.35	7.49	6.73	6.11	5.2	5.42	825	860	842	1007	800	1001	518	566	549	479	539	503	459	378	409	769.946602696262	789.866534139309
147948	147948	ZNF582	0.34	0.47	0.41	0.97	0.92	0.64	0.67	0.73	0.66	0.85	1.22	0.91	0.58	0.92	0.7	0.54	0.72	0.63	1.46	1.24	0.89	0.89	0.99	0.92	1.18	1.74	1.27	0.82	1.27	0.97	18	24	22	52	47	34	34	38	35	45	62	47	31	47	38	16.7988349679184	22.0427869992365
114134	114134	SLC2A13	1.19	1.31	1.4	0.78	0.57	0.6	1.21	1.71	1.67	2.38	2.87	3.04	2.19	1.88	2.03	1.86	2.01	2.18	1.17	0.77	0.85	1.62	2.31	2.31	3.28	4.11	4.22	3.07	2.57	2.82	114	150	152	79	70	64	130	197	193	281	324	305	249	230	247	106.392621463483	137.767418745228
4828	4828	NMB	6.08	8.34	9.3	10.18	15.08	9.72	20.5	24.16	19.64	13.63	12.19	11.31	15.71	17.42	13.19	9.48	12.81	14.44	15.39	20.33	13.66	27.44	32.64	27.18	18.75	17.44	15.72	22.05	23.89	18.34	43	57	65	71	105	67	141	164	138	92	82	76	112	115	95	40.1305502011385	52.3516191231868
124904605	124904605	LOC124904605	0.05	0.05	0.03	0	0.03	0.03	0.06	0.03	0	0	0.03	0.06	0	0	0	0.08	0.08	0.04	0	0.04	0.04	0.07	0.04	0	0	0.04	0.08	0	0	0	2	2	1	0	1	1	2	1	0	0	1	2	0	0	0	1.8665372186576	1.83689891660304
93145	93145	OLFM2	1.66	2.18	2.23	8.67	9.74	7.26	104.97	101.83	96.72	147.67	139.94	144.23	182.39	185.14	194.2	2.58	3.35	3.46	13.11	13.13	10.19	140.51	137.55	133.87	203.17	200.3	200.49	256.04	253.82	270.05	52	70	75	284	310	236	3263	3251	3129	4672	4414	4574	5962	5748	6245	48.5299676850977	64.2914620811065
9515	9515	STXBP5L	0	0.01	0	0.05	0.05	0.04	0.91	1.22	0.9	1.14	1.18	1.3	0.82	1.01	0.97	0	0.01	0	0.07	0.06	0.06	1.22	1.64	1.24	1.57	1.69	1.81	1.16	1.39	1.34	0	1	0	8	2	4	132	152	128	184	170	194	146	139	143	0	0.918449458301522
197257	197257	LDHD	0.09	0.06	0.26	0.3	0.3	0.18	0.7	0.6	0.39	0.33	0.28	0.15	0.21	0.34	0.41	0.14	0.09	0.4	0.45	0.41	0.25	0.93	0.81	0.54	0.46	0.4	0.21	0.29	0.47	0.56	3	2	9	10	10	6	23	20	13	11	9	5	7	11	14	2.79980582798641	1.83689891660304
10278	10278	EFS	12.06	11.69	12.37	15.15	13.78	13.9	10.37	11.18	10.45	8.02	8.5	8.21	6.9	6.92	8.16	18.82	17.95	19.2	22.9	18.58	19.51	13.88	15.1	14.46	11.04	12.17	11.42	9.68	9.49	11.35	526	500	535	657	593	605	434	480	451	344	359	346	297	291	356	490.89928850695	459.224729150761
5292	5292	PIM1	5.79	5.33	5.14	8.9	8.88	9.24	1.63	1.55	1.85	2.29	2.26	1.89	2.59	2.93	2.58	9.03	8.18	7.98	13.46	11.97	12.97	2.18	2.1	2.57	3.15	3.23	2.62	3.63	4.01	3.59	270	244	241	417	409	436	74	72	87	105	102	86	122	132	122	251.982524518777	224.101667825571
3642	3642	INSM1	0	0	0	0.04	0.02	0	2.83	3.16	2.82	5.21	5.5	5.65	6.11	6.48	5.8	0	0	0	0.06	0.03	0	3.79	4.26	3.9	7.17	7.87	7.86	8.58	8.89	8.06	0	0	0	2	1	0	136	155	140	253	263	273	305	310	290	0	0
6574	6574	SLC20A1	95.68	88.48	89.65	32.06	30.76	31.97	32.37	33.37	35.09	21.01	22.18	20.78	19.62	19.62	19.32	149.26	135.9	139.13	48.47	41.48	44.9	43.33	45.08	48.57	28.91	31.75	28.88	27.54	26.9	26.87	5562	5052	5238	1872	1765	1882	1828	1930	2051	1201	1248	1181	1152	1104	1137	5190.8400050868	4640.00666333929
26281	26281	FGF20	0.07	0.07	0.03	0.13	0.07	0.03	0.17	0.27	0.23	0.48	0.41	0.27	0.2	0.21	0.23	0.1	0.1	0.05	0.2	0.09	0.05	0.23	0.36	0.32	0.65	0.59	0.38	0.28	0.28	0.32	2	2	1	4	2	1	5	8	7	14	12	8	6	6	7	1.8665372186576	1.83689891660304
3161	3161	HMMR	14.39	19.69	16.97	4.8	3.78	4.69	0.28	0.39	0.27	0.06	0.21	0.14	0.08	0.08	0.02	22.44	30.24	26.34	7.26	5.09	6.59	0.37	0.52	0.37	0.09	0.31	0.19	0.12	0.11	0.03	751	1010	890	252	195	248	13	20	14	3	10	7	4	4	1	700.88472560593	927.633952884537
285533	285533	RNF175	0.18	0.39	0.07	0.83	1.35	0.98	7.78	7.32	7.74	6.61	7.73	7.99	7.87	9.02	9.48	0.28	0.6	0.1	1.26	1.82	1.38	10.42	9.88	10.71	9.09	11.07	11.1	11.05	12.37	13.18	4	7.33	3	17	26	19.86	146	141	156.95	138.01	153	156	140	155	172	3.73307443731521	7.34759566641218
55194	55194	EVA1B	113.66	102.48	126.21	83.72	110.9	81.67	54.19	47.62	45.28	31.15	34.2	30.69	38.42	39.06	39.49	177.32	157.41	195.88	126.57	149.53	114.69	72.54	64.32	62.66	42.85	48.95	42.66	53.93	53.55	54.92	1520	1336	1682	1115	1468	1093	706	623	607	406	439	396	520	501	536	1418.56828617978	1227.04847629083
23314	23314	SATB2	2.41	2.49	2.24	1.28	0.99	1.1	1.26	1.09	1.34	1.8	1.95	1.87	1.41	1.51	1.24	3.75	3.83	3.48	1.94	1.34	1.55	1.68	1.47	1.85	2.48	2.8	2.61	1.98	2.07	1.72	239	243	226	121	95	104	123	107	137	181	188	181	142	145	128	223.051197629584	223.18321836727
29760	29760	BLNK	1.08	1.16	1.18	0.94	1.16	1.11	2.08	2.64	2.46	3.47	3.49	3.37	3.43	3.42	3.46	1.69	1.78	1.83	1.43	1.56	1.56	2.79	3.57	3.4	4.77	4.99	4.68	4.82	4.69	4.81	75	79	82	73	82	85	158	206	193	266.29	264	257.99	271	259	274	69.9951456996602	72.5575072058202
85437	85437	ZCRB1	15.09	18.67	17.83	15.91	17.65	15.86	11.84	14.52	14.98	12.05	14.68	13.36	15.84	15.77	15.13	23.54	28.68	27.67	24.05	23.8	22.28	15.84	19.62	20.74	16.58	21.02	18.57	22.23	21.63	21.03	443	537	525	468	512	470	338	422	442	347	416	382	470	447	450	413.437993932659	493.207359107917
22950	22950	SLC4A1AP	17.92	16.22	15.92	14.12	12.68	13.06	12.27	10.71	12.41	12.86	12.95	13.25	13.89	15.06	13.11	27.95	24.92	24.71	21.35	17.1	18.34	16.42	14.47	17.18	17.7	18.53	18.41	19.51	20.65	18.24	780	693	696	617	545	575	519	463	543	550	545	563	611	634	578	727.949515276466	636.485474602955
64405	64405	CDH22	0.03	0	0	0	0	0	1.96	2.06	1.93	5.46	5.44	5.21	4.84	5.57	5.16	0.05	0	0	0	0	0	2.62	2.78	2.68	7.51	7.78	7.25	6.8	7.63	7.18	1	0	0	0	0	0	126	139	134	355	355	353	339	367	351	0.933268609328802	0
140	140	ADORA3	0	0	0	0	0	0.11	0	0	0	0	0	0	0	0	0	0	0	0	0	0	0.15	0	0	0	0	0	0	0	0	0	0	0	0	0	0	2	0	0	0	0	0	0	0	0	0	0	0
54536	54536	EXOC6	4.21	5.95	4.84	2.14	1.79	2.42	1.53	1.83	1.54	1.8	2.3	2.46	2.23	2.3	2.48	6.57	9.14	7.52	3.23	2.42	3.4	2.05	2.47	2.13	2.48	3.29	3.41	3.14	3.16	3.45	269	373	310	136	112	155	94	115	98	112	141	152	141	141	159	251.049255909448	342.581647946468
25957	25957	PNISR	10.16	12.73	12.22	14.42	11.03	12.19	7.63	7.92	7.72	9.38	10.79	9.47	5.67	5.72	5.87	15.85	19.55	18.97	21.8	14.87	17.13	10.21	10.7	10.68	12.9	15.44	13.16	7.97	7.85	8.16	867	1063	1054	1272	955	1077	640	678	657	802	917	806	491	472	499	809.143884288072	976.311774174518
142680	142680	SLC34A3	0	0	0	0.03	0	0	0	0	0.03	0	0.03	0	0	0	0	0	0	0	0.05	0	0	0	0	0.04	0	0.05	0	0	0	0	0	0	0	1	0	0	0	0	1	0	1	0	0	0	0	0	0
1045	1045	CDX2	0	0	0	0	0	0	0	0.02	0	0	0	0	0	0	0	0	0	0	0	0	0	0	0.02	0	0	0	0	0	0	0	0	0	0	0	0	0	0	1	0	0	0	0	0	0	0	0	0
54952	54952	TRNAU1AP	19.22	18.21	17.53	14.19	18.66	15.31	9.37	9.41	10.54	8.07	6.99	7.21	8.57	9.55	9.33	29.98	27.97	27.2	21.45	25.15	21.5	12.54	12.71	14.58	11.1	10	10.02	12.04	13.09	12.98	561	521	513	415	538	451	266	272	309	231	197	205	253	269	276	523.563689833458	478.512167775093
130827	130827	TMEM182	1.93	1.98	1.9	2.25	1.72	1.83	2.75	2.78	3.25	3.95	4.39	4.34	3.05	3.32	3.04	3.01	3.05	2.95	3.41	2.31	2.56	3.68	3.75	4.5	5.43	6.28	6.03	4.28	4.55	4.22	70.7	80.79	77.62	82.74	63.5	68.74	93.37	105.24	134.84	153.78	161.2	165.87	118.65	125.61	98.3	66.262071262345	74.3944061224233
127396	127396	ZNF684	1.32	1.98	1.94	1.13	1	1.1	0.77	0.84	1.01	1.37	1.58	1.29	1.15	1.18	1.06	2.05	3.04	3.01	1.71	1.35	1.54	1.03	1.14	1.4	1.89	2.26	1.79	1.62	1.61	1.48	44	65	65	38	33	37	25	28	34	45	51	42	39	38	36	41.0638188104673	59.6992147895989
30835	30835	CD209	0	0	0	0	0.01	0.03	0	0	0	0	0	0	0	0	0	0	0	0	0	0.02	0.04	0	0	0	0	0	0	0	0	0	0	0	0	0	1	2	0	0	0	0	0	0	0	0	0	0	0
195977	195977	ANTXRL	0	0	0	0	0	0	0	0	0.03	0	0	0	0	0	0	0	0	0	0	0	0	0	0	0.04	0	0	0	0	0	0	0	0	0	0	0	0	0	0	1	0	0	0	0	0	0	0	0
60437	60437	CDH26	0	0	0.01	0.01	0.01	0.03	0	0.04	0.05	0.05	0.04	0	0.01	0	0.03	0	0	0.02	0.02	0.02	0.04	0	0.05	0.07	0.07	0.06	0	0.02	0	0.04	0	0	1	1	1	2	0	2	4	4	3	0	1	0	2	0	0
120146	120146	TRIM64	0	0	0	0	0	0	0	0	0	0	0	0	0	0.04	0	0	0	0	0	0	0	0	0	0	0	0	0	0	0.05	0	0	0	0	0	0	0	0	0	0	0	0	0	0	1	0	0	0
9533	9533	POLR1C	30.51	28.29	29.12	17.72	18.28	18.74	18.09	19.76	18.29	15	14.15	14.77	14.9	14.15	15.6	47.59	43.45	45.19	26.78	24.64	26.32	24.22	26.69	25.31	20.64	20.26	20.53	20.92	19.39	21.69	599	531.1	573	347	362	367	365	410	384	311	289	294	294	282	305	559.027896987953	488.61511181641
653082	653082	ZDHHC11B	0.23	0.29	0.22	0.14	0.06	0.03	1.02	0.57	0.83	0.96	1.03	0.9	0.45	0.58	0.36	0.36	0.44	0.35	0.21	0.08	0.04	1.37	0.78	1.15	1.33	1.48	1.26	0.62	0.79	0.51	9	10	8	6	2	2	89.68	54.35	77.95	88.26	92.19	84.23	40.8	48.61	33	8.39941748395922	9.18449458301522
389170	389170	LEKR1	0.06	0.06	0.15	0.06	0.13	0.22	0.03	0.03	0.09	0.13	0	0.03	0.09	0.13	0.09	0.1	0.1	0.23	0.09	0.17	0.3	0.04	0.04	0.13	0.18	0	0.04	0.13	0.18	0.13	2	2	5	2	4	7	1	1	3	4	0	1	3	4	3	1.8665372186576	1.83689891660304
6452	6452	SH3BP2	5.9	5.9	5.68	8.55	7.08	7.34	5.8	5.69	5.54	5.08	5.16	5.21	3.31	2.98	3.25	9.2	9.07	8.82	12.92	9.54	10.31	7.77	7.68	7.66	6.98	7.38	7.24	4.65	4.09	4.52	999	984	973	1453	1180	1260	952	958	939	844	845	861	566	488	556	932.335340719473	903.754266968698
23141	23141	ANKLE2	28.48	27.14	29.11	18.34	18.84	17.52	13.59	12.37	11.52	13.38	13.03	12.7	11.83	11.08	11.05	44.43	41.68	45.18	27.73	25.4	24.61	18.19	16.71	15.95	18.41	18.65	17.65	16.61	15.19	15.37	2162	2028	2194	1300	1254	1236	941	902	881	953	964	942	944	829	858	2017.72673336887	1862.61550143549
148170	148170	CDC42EP5	41.96	39.43	43.02	73.69	114.55	71.58	66.27	51.83	53.08	47.14	42.98	35.72	43.54	42.66	40.74	65.46	60.56	66.77	111.4	154.45	100.53	88.71	70.01	73.47	64.85	61.52	49.65	61.12	58.49	56.65	493	451	503	861	1333	840	759	594	625	539	484	404	518	480	486	460.101	414.220705693986
84978	84978	FRMD5	0.1	0.09	0.16	0.18	0.12	0.13	0.15	0.16	0.12	0.53	0.63	0.45	0.66	0.61	0.65	0.16	0.14	0.25	0.27	0.16	0.18	0.2	0.22	0.16	0.73	0.91	0.62	0.93	0.83	0.91	8	8	12	14	10	10	11	12	10	47	55	35	58	47	57	7.46614887463042	7.34759566641218
9675	9675	TTI1	8.84	9.07	8.93	5.07	4.71	5.07	4.19	4.36	4.89	5.81	6.21	5.47	5.47	5.81	5.55	13.8	13.94	13.86	7.67	6.35	7.12	5.6	5.88	6.77	8	8.89	7.6	7.68	7.97	7.72	622	626	631	355	320	357	283	303	342	403	416	375	378	385	380	580.493075002515	574.949360896753
84203	84203	TXNDC2	0.06	0.04	0.02	0	0.06	0.02	0	0.04	0.04	0.02	0	0	0	0	0.1	0.1	0.06	0.03	0	0.08	0.03	0	0.06	0.06	0.03	0	0	0	0	0.14	3	2	1	0	3	1	0	2	2	1	0	0	0	0	5	2.79980582798641	1.83689891660304
83692	83692	CD99L2	30.94	27.65	30.24	38.68	36.61	37.16	42.32	43.25	44.38	64	62.91	61.98	71.26	72.55	74.31	48.27	42.48	46.93	58.48	49.36	52.18	56.65	58.42	61.42	88.05	90.04	86.16	100.03	99.46	103.34	1957	1717	1921	2455	2277	2381	2601	2725	2822	3970	3846	3830	4538	4430	4757	1826.40666845647	1576.97771990371
101060226	101060226	NBPF19	3.43	4.17	3.81	3.75	2.84	2.73	2.53	2.29	2.57	3.26	3.03	2.99	1.48	1.19	1.33	5.35	6.41	5.91	5.66	3.83	3.83	3.39	3.09	3.56	4.48	4.34	4.16	2.07	1.63	1.85	904.28	1083.26	1011.51	994.49	738.5	729.92	648.99	602.33	682.09	846.98	774.72	773.4	393.03	304.27	354.43	844.608091442566	995.59921279885
7514	7514	XPO1	71.91	80.1	76.97	34.67	27.46	32.79	16.86	20.85	18.66	31.84	34.74	33.57	27.88	25.72	26.49	112.19	123.03	119.46	52.41	37.02	46.06	22.57	28.16	25.82	43.81	49.72	46.66	39.13	35.26	36.83	5779	6257	6221	2716	2054	2555	1284	1609	1479	2446	2670	2577	2207	1936	2089	5393.35929331115	5746.73826059262
164091	164091	PAQR7	11.46	12.83	12	12.34	13.9	13.16	11.64	10.96	9.91	6.58	6.42	6.21	5.7	6.2	4.84	17.87	19.71	18.63	18.65	18.75	18.48	15.58	14.8	13.72	9.06	9.19	8.63	8	8.51	6.72	572.79	633.08	610	634	659.02	638	563	533	488	322	310	305	270	278	232.97	534.762913145404	582.296956563165
114789	114789	SLC25A25	9.46	7.82	8.13	7.95	7.18	6.68	9.91	9.38	9.91	10.4	11.47	11.35	13.65	12.86	11.61	14.75	12.02	12.62	12.01	9.68	9.38	13.27	12.67	13.72	14.31	16.42	15.78	19.17	17.63	16.14	562	455	487	474	423	396	568	552	592	607	663	662	818	739	700	524.496958442787	417.894503527193
57325	57325	KAT14	6.71	5.97	6.71	5.92	6.36	5.53	5.12	5.2	4.49	6.72	5.63	5.71	5.39	5.28	5.13	10.47	9.17	10.41	8.95	8.58	7.76	6.85	7.02	6.21	9.25	8.06	7.93	7.57	7.24	7.14	428.46	375.69	429	381.07	401.15	359.81	315.6	332.17	287.3	421.43	346.12	355.84	347.99	327.64	332.37	400.372233402056	345.336996321372
93979	93979	CPA5	0	0	0	0.04	0.04	0.04	0.04	0.04	0.08	0.04	0	0	0.12	0.04	0.08	0	0	0	0.06	0.06	0.06	0.06	0.06	0.11	0.06	0	0	0.16	0.06	0.11	0	0	0	1	1	1	1	1	2	1	0	0	3	1	2	0	0
55770	55770	EXOC2	8.42	8.3	9.06	9.58	7.69	8.3	6.39	7.01	6.24	8.56	9.05	9.19	9.25	10.03	9.09	13.13	12.75	14.06	14.48	10.37	11.65	8.55	9.47	8.63	11.78	12.95	12.77	12.98	13.75	12.64	653	657	683	777	612	680	502	563	506	682	708	725	753	784	743	609.424401891708	603.421
8417	8417	STX7	13.51	11.94	12.42	12.42	8.95	9.63	13.72	18.08	17.34	25.6	26.01	24.24	25.21	21.99	23.89	21.08	18.34	19.28	18.78	12.06	13.52	18.36	24.42	24	35.22	37.23	33.69	35.39	30.14	33.22	799	817	825	920	759	767	999	1325	1339	1872	1801	1806	2015	1868	1964	745.681618853713	750.373207432344
394	394	ARHGAP5	5.35	6.23	6.14	4.29	3.01	3.72	1.85	2.39	2.02	2.99	3.39	3.27	2.06	2.25	2.1	8.34	9.57	9.53	6.49	4.06	5.22	2.47	3.23	2.79	4.11	4.86	4.55	2.89	3.08	2.92	961	1101	1111	776	534	678	322	429	365	529	591	576	373	392	382	896.871133564979	1011.21285358998
341277	341277	OVCH2	0.1	0.06	0.05	0.18	0.21	0.13	0	0.03	0	0	0.03	0	0	0.03	0	0.16	0.1	0.08	0.27	0.28	0.19	0	0.03	0	0	0.04	0	0	0.04	0	4	2	2	7	8	5	0	1	0	0	1	0	0	1	0	3.73307443731521	1.83689891660304
729857	729857	RGPD2	0.02	0.02	0.01	0.33	0.67	0.52	1.44	1.54	1.82	1.3	2.11	1.81	1.94	2.45	2.26	0.03	0.04	0.01	0.49	0.9	0.73	1.93	2.09	2.52	1.78	3.02	2.52	2.73	3.36	3.14	2.02	3.04	1.1	40.27	80.18	64.34	170.65	188.11	223.26	155.71	249.51	216.8	239.6	290.31	278.84	2.79980582798641	3.67379783320609
269	269	AMHR2	0	0	0	0	0	0.04	0	0	0	0	0	0	0	0	0	0	0	0	0	0	0.05	0	0	0	0	0	0	0	0	0	0	0	0	0	0	1	0	0	0	0	0	0	0	0	0	0	0
54922	54922	RASIP1	0.04	0.16	0.11	0.11	0.14	0.18	0.09	0.07	0.07	0.02	0.04	0	0.14	0.07	0.05	0.06	0.25	0.16	0.16	0.19	0.25	0.12	0.1	0.1	0.02	0.05	0	0.2	0.1	0.07	2	9	6	6	8	10	5	4	4	1	2	0	8	4	3	1.8665372186576	8.2660451247137
80311	80311	KLHL15	2.48	3.22	2.96	3.04	2.84	3.26	1.88	2.54	2.19	1.97	2.16	2.03	1.82	1.84	1.75	3.87	4.95	4.59	4.6	3.83	4.57	2.52	3.43	3.04	2.71	3.09	2.82	2.55	2.52	2.44	287	366	344	354	324	382	211	293	255	224	242	230	212	206	205	267.848090877366	336.152501738357
9446	9446	GSTO1	401.69	339.08	374.33	273.51	298.29	274.23	229.22	225.4	229.32	143.99	157.09	169.94	179.07	175.94	178.78	626.64	520.83	580.96	413.5	402.2	385.13	306.81	304.45	317.39	198.11	224.85	236.23	251.37	241.21	248.61	4064	3338	3762	2749	2988	2763	2262	2218	2324	1415	1522	1652	1835	1699	1839	3792.80362831225	3065.78429181048
29980	29980	DONSON	20.17	22.79	20.27	9.33	8.89	10.02	5.66	7.21	6.54	5.26	5.49	4.79	4.4	5.3	4.99	31.47	35.01	31.46	14.1	11.98	14.07	7.57	9.74	9.05	7.24	7.86	6.66	6.18	7.27	6.94	862	956	870	400	375	433	235	306	281	221	227	200	190	219	216	804.477541241428	878.037682136255
55298	55298	RNF121	12.25	12.95	12.49	13.85	13.91	14.17	17.95	17.17	17.84	17.32	17.84	19.72	19.33	19.72	20.09	19.11	19.89	19.39	20.94	18.76	19.91	24.03	23.19	24.68	23.83	25.54	27.42	27.14	27.03	27.93	465	482	477	530	525	546	667	648	685	650	661	734	749	730	779	433.969903337893	442.692638901334
55144	55144	LRRC8D	12.42	13.4	12.89	16.29	14.76	16.12	11.11	13.52	12.6	10.34	10.94	9.79	7.85	7.4	7.82	19.38	20.58	20	24.63	19.9	22.65	14.87	18.26	17.44	14.23	15.67	13.61	11.02	10.15	10.87	884	938	924	1160	1036	1163	775	953	905	722	757	682	564	510	562	825.009450646661	861.505591886828
113730	113730	KLHDC7B	0	0	0	0.03	0.04	0.01	0	0	0	0.03	0	0.01	0	0.02	0.01	0	0	0	0.05	0.06	0.01	0	0	0	0.04	0	0.02	0	0.03	0.01	0	0	0	3	4	1	0	0	0	3	0	1	0	2	1	0	0
6549	6549	SLC9A2	0	0	0	0	0	0	0	0	0.02	0.04	0.07	0.04	0.06	0.14	0.1	0	0	0	0	0	0	0	0	0.03	0.05	0.1	0.06	0.09	0.19	0.13	0	0	0	0	0	0	0	0	2	4	7	4	6	14	10	0	0
57828	57828	CATSPERG	0	0	0.03	0	0.03	0	0.02	0.03	0	0.03	0.03	0.02	0.03	0.07	0	0	0	0.05	0	0.04	0	0.02	0.04	0	0.04	0.05	0.02	0.04	0.09	0	0	0	2	0	2	0	1	2	0	2	2	1	2	4	0	0	0
154865	154865	IQUB	0.03	0	0.06	0.04	0.04	0	0.11	0.1	0.2	0.08	0.09	0.15	0.13	0.06	0.14	0.04	0	0.09	0.06	0.05	0	0.15	0.13	0.28	0.11	0.13	0.21	0.19	0.08	0.2	1	0	3	2	2	0	4	5	9	4	4	9	7	2	8.44	0.933268609328802	0
83878	83878	USHBP1	0	0	0	0.02	0.04	0.04	0.02	0.07	0.04	0.09	0.08	0.04	0.11	0.23	0.11	0	0	0	0.03	0.05	0.05	0.03	0.1	0.05	0.13	0.11	0.05	0.15	0.31	0.15	0	0	0	1	2	2	1	4	2	5	4	2	6	12	6	0	0
115557	115557	ARHGEF25	12.92	13.16	13.86	19.58	20.28	19.44	20.03	16.39	18.2	14.27	14.25	13.11	10.89	12.03	10.84	20.16	20.21	21.52	29.6	27.34	27.3	26.81	22.14	25.19	19.64	20.39	18.22	15.29	16.49	15.08	546	535	580	811	824	811	795	677	750	574	583	535	468	474	457	509.564660693526	491.370460191314
100132396	100132396	ZNF705B	0	0	0	0	0	0	0	0	0	0	0	0	0	0.05	0	0	0	0	0	0	0	0	0	0	0	0	0	0	0.07	0	0	0	0	0	0	0	0	0	0	0	0	0	0	1	0	0	0
4714	4714	NDUFB8	288.74	314.76	301.81	320.62	396.23	358.95	369.72	375.72	358.06	360.02	350.77	367.95	430.76	428.91	420.96	450.44	483.47	468.41	484.72	534.25	504.12	494.89	507.49	495.57	495.32	502.06	511.48	604.7	588.01	585.39	2174	2292	2244	2387	2965	2671	2726	2728	2701	2623	2520	2642	3294	3070	3226	2028.92595668082	2105.08615842709
150223	150223	YDJC	8.31	8.64	8.59	10.99	13.79	12.07	8.49	9.11	6.62	6.36	4.96	4.96	5.79	6.43	6.61	12.96	13.27	13.32	16.61	18.6	16.96	11.37	12.3	9.16	8.75	7.09	6.9	8.13	8.82	9.19	159	160	165	209	264	234	158	169	131	120	93	95	112	119	124	148.38970888328	146.951913328244
1791	1791	DNTT	0	0	0	0	0	0	0.13	0.1	0.09	0.19	0.2	0.19	0.12	0.07	0.25	0	0	0	0	0	0	0.17	0.13	0.13	0.27	0.28	0.27	0.18	0.09	0.35	0	0	0	0	0	0	4	3	3	6	6	6	4	2	8	0	0
23306	23306	NEMP1	9.45	9.81	9.42	3.61	3.15	3.36	1.65	1.58	1.84	2.11	2.37	2.06	1.33	1.58	1.54	14.75	15.07	14.62	5.45	4.25	4.72	2.2	2.13	2.55	2.9	3.39	2.87	1.87	2.16	2.15	959	965	966	343	296	322	163	159	188	207	227	208	131	148	157	895.004596346321	886.303727260969
8527	8527	DGKD	3.33	2.63	3.34	5.18	4.98	5.28	10	8.34	8.14	9.45	9.84	9.63	11.39	10.52	9.43	5.19	4.04	5.19	7.83	6.71	7.41	13.38	11.26	11.26	13	14.08	13.39	15.99	14.43	13.11	328	281	339	512	465	507	763	774	806	986	1014	981	957	1013	942	306.112103859847	258.084297782728
7455	7455	ZAN	0	0	0	0	0	0.01	0	0.01	0.01	0.01	0	0	0.01	0	0	0	0	0	0	0	0.01	0	0.01	0.01	0.01	0	0	0.01	0	0	0	0	0	0	0	1	0	1	1	1	0	0	1	0	0	0	0
29094	29094	LGALSL	0.06	0.06	0.01	0.2	0.24	0.16	0.69	0.89	0.79	1.06	1.02	0.92	1.09	1.09	1.19	0.09	0.09	0.02	0.31	0.32	0.22	0.92	1.2	1.1	1.46	1.46	1.28	1.53	1.5	1.65	4	4	1	14	16	11	46	61	55	72	68	62	76	73	83	3.73307443731521	3.67379783320609
26511	26511	CHIC2	13.8	14.59	13.45	16.44	17.22	19.87	13.39	12.37	11.91	18.94	20.03	18.86	22.87	22.63	22.41	21.52	22.41	20.87	24.85	23.22	27.9	17.93	16.71	16.49	26.06	28.67	26.22	32.11	31.03	31.16	218	225	213	257	270	316	205	192	190	292	306	290	371	348	359	203.452556833679	206.651128117842
598	598	BCL2L1	53.69	52.28	50.89	66.77	68.62	64.55	119.84	118.64	118.29	147.88	132.26	141.56	142.93	141	151.68	83.76	80.3	78.98	100.94	92.53	90.65	160.41	160.24	163.72	203.46	189.31	196.78	200.64	193.31	210.93	2339	2231	2218	2900	2884	2822	4980	5015	5102	6276	5541	5956	6261	5881	6621	2182.91527722007	2049.0607414707
374872	374872	PEAK3	0.14	0.14	0.05	0.2	0.21	0.27	0.14	0.09	0.02	0	0	0	0.02	0.02	0.05	0.21	0.21	0.07	0.31	0.28	0.38	0.19	0.12	0.03	0	0	0	0.03	0.03	0.07	6	6	2.01	9	9	12	6	4	1	0	0	0	1	1	2.35	5.59961165597281	5.51069674980913
133522	133522	PPARGC1B	0.15	0.13	0.15	0.1	0.11	0.14	0.68	0.68	0.59	1.1	0.89	0.94	0.64	0.67	0.58	0.23	0.2	0.23	0.15	0.15	0.2	0.91	0.91	0.82	1.51	1.28	1.31	0.9	0.92	0.8	29	25	29	19	22	28	130	134	118	215	172	183	127	128	116	27.0647896705353	22.961236457538
10135	10135	NAMPT	25.7	29.96	27.87	16.77	13.2	14.9	45.43	49.95	47.33	48.65	57.51	52.74	54.32	51.88	52.36	40.09	46.03	43.25	25.35	17.79	20.93	60.82	67.46	65.5	66.94	82.32	73.31	76.25	71.13	72.81	2029	2321	2216	1328	1030	1193	3478	3905	3748	3766	4384	4070	4324	3965	4178	1893.60200832814	2131.72119271783
145814	145814	PGPEP1L	0	0.06	0.12	0.06	0.31	0.06	0	0	0.06	0.06	0	0	0	0	0	0	0.1	0.19	0.09	0.41	0.09	0	0	0.08	0.09	0	0	0	0	0	0	1	2	1	5	1	0	0	1	1	0	0	0	0	0	0	0.918449458301522
9737	9737	GPRASP1	1.68	1.89	1.8	1.3	0.72	1.07	3.47	3.29	3.75	3.88	4.17	4.12	3.48	3.4	3.23	2.61	2.9	2.79	1.97	0.97	1.5	4.64	4.45	5.19	5.34	5.97	5.72	4.89	4.66	4.49	179	198	193	139	74	113	355	348	398	404	429	427	375	355	346	167.055081069856	181.852992743701
3643	3643	INSR	0.77	0.74	0.68	0.91	0.86	0.83	0.76	0.84	0.93	0.77	0.85	0.81	0.65	0.67	0.76	1.21	1.14	1.06	1.38	1.16	1.16	1.01	1.13	1.29	1.06	1.21	1.13	0.91	0.92	1.05	137	129	121	162	151	149	130	148	166	134	145	141	116	115	135	127.857799478046	118.479980120896
80339	80339	PNPLA3	3.07	2.57	2.95	3.45	1.96	2.91	2.27	1.88	2.28	0.92	1.22	0.99	0.79	0.91	0.79	4.78	3.94	4.57	5.22	2.64	4.08	3.04	2.54	3.15	1.26	1.74	1.37	1.11	1.25	1.1	146	120	141	165	92	140	105	89	109	43	56	46	38	42	38	136.257216962005	110.213934996183
11128	11128	POLR3A	8.1	7.3	7.53	5.69	4.84	5.59	8.73	8.62	9.82	9.52	9.78	9.96	9.34	9.02	8.76	12.63	11.22	11.68	8.6	6.52	7.85	11.68	11.64	13.6	13.1	14	13.85	13.11	12.37	12.19	989	877	925	699	583	693	1035	1050	1207	1145	1158	1192	1152	1068	1083	923.002654626186	805.480174930435
7484	7484	WNT9B	0	0	0	0.03	0	0.03	0	0	0	0	0	0	0	0	0	0	0	0	0.05	0	0.05	0	0	0	0	0	0	0	0	0	0	0	0	3	0	3	0	0	0	0	0	0	0	0	0	0	0
79674	79674	VEPH1	18.65	22.12	19.91	5.63	5.97	6.63	2.25	1.49	1.91	1.47	1.41	1.85	1.94	1.49	2.07	29.1	33.98	30.9	8.51	8.06	9.31	3.01	2.01	2.64	2.02	2.02	2.57	2.72	2.04	2.88	678	783	728	259	236	244	59	49	66	56	53	51	61	55	65	632.756117124928	719.145925850092
3572	3572	IL6ST	55.47	67.92	61.97	41.74	31.98	36.65	18.34	21.47	19.51	19.2	21.44	20.71	16.61	15.91	16.25	86.54	104.32	96.19	63.1	43.12	51.47	24.54	28.99	27	26.42	30.68	28.78	23.32	21.81	22.59	9341	11255	10513	6989	5202	6146	2969	3571	3289	3170	3505	3405	2798	2567	2748	8717.66207974034	10337.1486531836
124902694	124902694	LOC124902694	0.13	0.13	0.13	0	0.51	0.38	0.52	0	0.25	0.26	0	0	0.38	0.13	0.62	0.2	0.2	0.2	0	0.69	0.54	0.7	0	0.35	0.36	0	0	0.53	0.18	0.87	1	1	1	0	4	3	4	0	2	2	0	0	3	1	5	0.933268609328802	0.918449458301522
8209	8209	GATD3	13.69	16.94	16.98	18.89	22.36	20.81	22.93	23.3	21.7	21.27	18.11	23.78	27.68	27.28	25.66	21.36	26.02	26.35	28.56	30.15	29.23	30.7	31.48	30.03	29.27	25.92	33.05	38.86	37.4	35.68	301.11	368.72	385.95	444.44	513.42	482.71	535.71	561.74	514.65	501.63	425.75	569.96	679.03	640.16	630.18	281.847120017298	338.907850113262
10947	10947	AP3M2	7.34	6.74	7.19	4.03	3.68	3.65	4.11	4.62	4.36	6.92	7.52	7.75	8	7.04	7.68	11.45	10.35	11.16	6.1	4.96	5.13	5.5	6.24	6.03	9.53	10.77	10.77	11.24	9.66	10.68	459	412	451	252	225	229	248	286	273	423	454	471	502	423	482	428.37029168192	378.401176820227
3694	3694	ITGB6	0	0	0.01	0	0	0	0	0	0	0	0	0	0	0.01	0.01	0	0	0.02	0	0	0	0	0	0	0	0	0	0	0.02	0.02	0	0	1	0	0	0	0	0	0	0	0	0	0	1	1	0	0
91408	91408	BTF3L4	13.4	14.12	13.49	16.06	14.48	14.79	12.88	15.8	14.36	14.26	14.55	13.99	13.28	12.9	13.56	20.91	21.69	20.93	24.27	19.52	20.77	17.24	21.33	19.88	19.62	20.82	19.44	18.64	17.68	18.86	1093	1132	1105	1318	1165	1222	1022	1285	1180	1144	1150	1117	1094	1018	1118	1020.06258999638	1039.68478679732
150483	150483	TEKT4	0.39	0.41	0.66	0.5	0.46	0.53	0.73	0.43	0.56	0.97	0.44	0.69	0.53	0.64	0.57	0.61	0.63	1.02	0.76	0.62	0.75	0.98	0.57	0.77	1.33	0.63	0.95	0.74	0.87	0.8	14	14	24	16.47	16.5	17	25	14	18	30	15	19	17	16	14	13.0657605306032	12.8582924162213
137868	137868	SGCZ	0	0	0	0	0	0	0	0.01	0	0	0	0.01	0	0	0	0	0	0	0	0	0	0	0.01	0	0	0	0.01	0	0	0	0	0	0	0	0	0	0	1	0	0	0	1	0	0	0	0	0
1783	1783	DYNC1LI2	37.01	36.69	35.62	25.5	21.3	22.83	23.75	27.07	27.27	38.42	45.94	43.32	36.26	33.9	34.81	57.74	56.36	55.28	38.55	28.72	32.07	31.78	36.56	37.74	52.86	65.76	60.21	50.9	46.47	48.4	2806	2777	2788	1986	1606	1797	1791	2100	2122	2947	3433	3272	2849	2558	2738	2618.75171777662	2550.53414570333
10381	10381	TUBB3	56.11	47.3	53.82	69.44	74.65	71.61	311.05	294.95	288.99	167.89	152.24	165.52	147.68	158.37	153.56	87.53	72.65	83.54	104.99	100.65	100.57	416.35	398.39	399.98	230.98	217.91	230.08	207.31	217.11	213.54	1542	1273	1483.42	1909.07	2027.05	1983.98	8299.39	8000.04	7961.97	4518.51	4034.5	4420.59	4095.46	4192.51	4272.34	1439.10019558501	1169.18616041784
10659	10659	CELF2	1.23	1.35	1.28	0.6	0.36	0.57	0.39	0.81	0.7	1.85	1.76	1.78	1.57	1.69	1.72	1.92	2.07	1.99	0.9	0.49	0.8	0.53	1.09	0.97	2.55	2.52	2.48	2.21	2.31	2.4	179	186	177	89	53	86	57	123	95	287	269	272	250	257	276	167.055081069856	170.831599244083
22835	22835	ZFP30	1.67	1.57	1.69	1.57	1.28	1.52	1.29	1.68	1.22	1.68	1.73	1.69	1.54	1.31	1.25	2.6	2.41	2.62	2.38	1.73	2.14	1.73	2.27	1.69	2.31	2.48	2.36	2.16	1.8	1.74	179	166	185	170	136	165	137	181	133	175	181	181	169	136	137	167.055081069856	152.462610078053
65059	65059	RAPH1	5.43	4.94	4.82	2.7	2.27	2.69	3.94	4.24	3.66	4.83	5.69	5.17	4.06	4.07	4.31	8.48	7.58	7.47	4.08	3.07	3.78	5.28	5.73	5.06	6.64	8.14	7.19	5.7	5.57	5.99	867	802	815	430	358	437	551	644	591	755	832	799	653	641	667	809.143884288072	736.596465557821
151903	151903	CCDC12	46.96	45.03	44.04	43.99	57.98	47.97	35.89	32.31	33.91	38.31	31.67	29.5	37.23	39.73	35.18	73.26	69.17	68.35	66.51	78.18	67.38	48.04	43.65	46.93	52.71	45.32	41.01	52.27	54.46	48.92	521	481	492	482	629	527	381	344	366	406	331	308	414	414	388	486.232945460306	441.774189443032
9670	9670	IPO13	12.24	12.98	11.64	16.59	19.18	17.86	24.4	20.58	23.79	23.09	23.08	21.86	22.66	24.23	22.35	19.1	19.93	18.07	25.08	25.86	25.08	32.66	27.8	32.92	31.77	33.03	30.39	31.81	33.22	31.08	769	769	733	931	946	947	1353	1202	1353	1426	1361	1334	1325	1326	1298	717.683560573849	706.28763343387
4054	4054	LTBP3	12.86	12.96	13.29	22.53	22.65	21.08	35.37	30.52	33.25	36.08	34.74	34.56	28.2	29.53	28.88	20.07	19.91	20.63	34.06	30.54	29.6	47.35	41.22	46.02	49.63	49.72	48.04	39.59	40.48	40.16	1090	1078	1137	1933	1907	1825	2919	2586	2848	3015	2855	2881	2422	2428	2487	1017.26278416839	990.088516049041
57128	57128	LYRM4	23.36	24.97	27.29	26.33	30.73	22.99	23.68	23.3	25.5	22.6	21.33	20.99	26.12	25.93	22.27	36.44	38.35	42.35	39.8	41.44	32.29	31.7	31.47	35.3	31.09	30.54	29.17	36.67	35.55	30.98	483	492	537	536	616	486	481	484	531	453	433	429	563	524	477	450.768738305811	451.877133484349
56034	56034	PDGFC	21.99	23.84	24.81	16.93	15.67	16.77	7.62	9.79	8.45	11.5	12.13	10.59	12.38	12.53	12	34.3	36.62	38.5	25.6	21.12	23.55	10.2	13.23	11.7	15.82	17.37	14.73	17.38	17.18	16.69	1709	1833	1925	1285	1133	1278	590	754	639	862	904	786	968	911	928	1594.95605334292	1683.51785706669
1270	1270	CNTF	1.28	1.01	0.7	0.45	0.42	0.16	0.26	0.42	0.19	0.65	0.4	0.26	0.35	0.46	0.32	2	1.56	1.09	0.68	0.57	0.22	0.35	0.57	0.27	0.9	0.57	0.37	0.49	0.64	0.44	40	31	22	14	13	5	8	13	6	20	12	8	11	14	10	37.3307443731521	28.4719332073472
9070	9070	ASH2L	23.05	22.68	20.78	11.59	10.79	11.06	8.7	8.43	8.3	9.85	9.74	9.59	11.6	12.05	11.5	35.96	34.83	32.25	17.51	14.55	15.54	11.65	11.39	11.49	13.55	13.94	13.33	16.28	16.52	15.99	1179	1139	1069	595	546	573	432	427	427	493	479	478	597	594	593	1100.32369039866	1046.11393300543
53616	53616	ADAM22	0.04	0.01	0.02	0.04	0.02	0.02	0.03	0.05	0.03	0.05	0.05	0.08	0.07	0.08	0.09	0.06	0.01	0.03	0.06	0.03	0.03	0.05	0.06	0.05	0.07	0.08	0.11	0.1	0.11	0.12	2	1	3	5	1	2	4	8	6	5	8	14	13	13	11	1.8665372186576	0.918449458301522
57110	57110	PLAAT1	0	0	0	0	0	0	0.26	0.16	0.3	0.39	0.48	0.32	0.15	0.24	0	0	0	0	0	0	0	0.35	0.21	0.42	0.54	0.68	0.44	0.21	0.33	0	0	0	0	0	0	0	4	2	4	5	8	4	2	4	0	0	0
6631	6631	SNRPC	222.87	228	228.27	176.58	215.17	202.46	142.04	136.7	126.49	121.07	115.2	123.48	140.99	145.44	147.27	347.68	350.21	354.28	266.95	290.12	284.33	190.12	184.65	175.07	166.57	164.89	171.65	197.93	199.39	204.79	2231	2218	2269	1754	2135	2018	1387	1329	1268	1177	1103	1186	1430	1391	1498	2082.12226741256	2037.12089851278
7132	7132	TNFRSF1A	93.38	92.48	92.79	136.98	137.12	134.25	108.19	105.65	99.4	88.65	87.38	88.4	91.27	86.92	93.42	145.67	142.06	144.01	207.08	184.88	188.54	144.81	142.7	137.57	121.97	125.07	122.88	128.13	119.17	129.91	3401	3305	3392	5002	4932	4943	3829	3814	3636	3168	3077	3141	3358	3061	3445	3174.04654032726	3035.47545968653
51232	51232	CRIM1	111.95	104.83	108.85	49.65	36.13	48.47	7.49	10.24	9.68	8.28	9.08	8.53	7.56	7.86	8.01	174.64	161.01	168.93	75.06	48.72	68.07	10.02	13.83	13.39	11.39	13	11.86	10.62	10.77	11.14	11278	10155	10829	4748	3220	4536	691	962	931	798	858	807	738	705	769	10525.4033760102	9326.85424905196
124909474	124909474	LOC124909474	0.02	0.02	0.02	0.07	0.03	0	0.04	0.14	0.07	0.03	0.07	0.04	0.07	0.05	0.07	0.03	0.03	0.03	0.1	0.05	0	0.05	0.19	0.09	0.05	0.1	0.05	0.1	0.07	0.09	1	1	1	4	2	0	2	8	4	2	4	2	4	3	4	0.933268609328802	0.918449458301522
54965	54965	PIGX	7.33	7.93	7.15	4.48	5.39	5.32	4.34	5.52	4.68	4.92	5.65	5.41	5.89	5.69	5.41	11.43	12.19	11.1	6.77	7.27	7.46	5.8	7.45	6.48	6.77	8.09	7.51	8.27	7.81	7.52	390	414	382	239	283	286	224	292	250.17	257	291	281	316	293	291	363.974757638233	380.23807573683
51393	51393	TRPV2	13.41	13.93	14.7	9.09	11.08	8.23	9.32	8.2	9.03	5.64	5.46	5.2	5.45	5.99	5.49	20.93	21.4	22.82	13.74	14.94	11.55	12.48	11.08	12.5	7.76	7.82	7.23	7.65	8.21	7.63	639	647	701	408	407	388	411	362	434	266	249	236	248	263	262	596.358641361105	594.236799521085
168507	168507	PKD1L1	1.11	1.14	1.25	1.29	1.02	0.96	1.06	0.93	1.09	0.96	1	1.02	0.34	0.29	0.32	1.73	1.74	1.95	1.95	1.38	1.34	1.42	1.26	1.51	1.32	1.43	1.42	0.48	0.4	0.44	376.22	378.69	428.22	440.35	341.59	329.05	349.93	315.22	372.28	320.04	328.98	339.19	117.72	96.61	109.71	351.842265716958	348.092344696277
4066	4066	LYL1	2.78	1.95	2.25	1.65	1.71	1.34	0.45	0.4	0.52	0.09	0.18	0.4	0.21	0.32	0.17	4.33	3	3.5	2.49	2.31	1.87	0.6	0.53	0.72	0.12	0.26	0.56	0.3	0.43	0.24	64	44	52	38	39	31	10	9	12	2	4	9	5	7	4	59.7291909970433	40.411776165267
7693	7693	ZNF134	3.54	3.77	3.35	3.7	3.09	3.72	4.25	4.22	4.52	4.44	5.07	4.74	4.79	4.44	4.53	5.52	5.79	5.2	5.59	4.17	5.23	5.69	5.71	6.25	6.1	7.26	6.59	6.72	6.08	6.31	317	332	302	333	273	338	370	377	407	391	440	416	433	385	411	295.84614915723	304.925220156105
54456	54456	MOV10L1	0.55	0.52	0.58	1.21	0.93	1.23	0	0.04	0.05	0.14	0.05	0.12	0.24	0.16	0.16	0.86	0.8	0.91	1.83	1.26	1.73	0	0.05	0.07	0.19	0.07	0.17	0.34	0.22	0.23	31	25	27	55	30	46	0	2	3	4	1	4	5	8	6	28.9313268891929	22.961236457538
124905537	124905537	LOC124905537	0	0	0	0.07	0	0.04	0	0.04	0	0	0.04	0	0	0	0.04	0	0	0	0.11	0	0.05	0	0.05	0	0	0.05	0	0	0	0.05	0	0	0	2	0	1	0	1.03	0	0	1	0	0	0	1	0	0
84260	84260	TCHP	14.18	11.94	11.65	6.14	6.71	5.77	3.15	3.86	2.81	3.95	4.26	4.79	3.7	4.05	4.25	22.12	18.34	18.08	9.28	9.05	8.1	4.22	5.22	3.89	5.43	6.1	6.66	5.2	5.55	5.91	739	630	637	335	332	307	166	209	155	212	225	255	197	213	234	689.685502293985	578.623158729959
81890	81890	QTRT1	28.99	24.8	27.38	23.82	30.83	23.47	22.79	17.96	17.14	18.5	20.18	19.16	18.83	15.85	16.38	45.22	38.1	42.5	36.01	41.56	32.97	30.5	24.26	23.72	25.45	28.88	26.63	26.43	21.73	22.78	583	488	551	479	613	475	446	356	346	364	391	374	383	307	334	544.095599238692	448.203335651143
5873	5873	RAB27A	8.93	9.31	8.84	7.09	6.33	6.43	11.4	13.6	11.8	13	15.29	13.88	14.95	13.9	14.88	13.94	14.3	13.72	10.72	8.54	9.03	15.26	18.36	16.33	17.89	21.89	19.29	20.99	19.06	20.69	547	559	542	438	381	397	677	829	725	782	905	831	922	820	921	510.497929302855	513.413247190551
1054	1054	CEBPG	6.29	7.37	6.67	8.36	7.98	8.24	4.26	4.61	4.6	8.44	9.14	7.92	9.34	8.97	8.9	9.82	11.32	10.35	12.64	10.76	11.58	5.7	6.23	6.36	11.62	13.08	11.01	13.11	12.3	12.38	419	482	446	559	524	556	276	306	308	554	590	517	630	579	602	391.039547308768	442.692638901334
79095	79095	BBLN	31.22	34.41	37.84	40.51	59.28	46.95	127.34	145.25	128.2	154.51	138.33	138.18	138.47	144.66	149.65	48.7	52.85	58.73	61.24	79.92	65.94	170.46	196.19	177.44	212.58	197.99	192.08	194.38	198.32	208.11	251	268	301	322	473	374	1000	1126	1031	1202	1060	1060	1129	1107	1224	234.250420941529	246.144454824808
140825	140825	NEURL2	1.08	1.11	1.04	3.04	4.31	3.85	2.05	1.52	1.68	0.97	1.29	0.89	0.95	1.14	1.31	1.68	1.7	1.62	4.6	5.81	5.4	2.74	2.05	2.32	1.34	1.85	1.23	1.34	1.57	1.82	18.96	19.09	18.37	53.59	74.99	68.04	35.17	26.33	29.62	16.75	21.85	15.11	17	19.36	23.38	17.7321035772472	18.3689891660304
730262	730262	PPIAL4E	0	0	0.11	0.06	0	0	0	0	0	0	0	0	0	0	0	0	0	0.17	0.08	0	0	0	0	0	0	0	0	0	0	0	0	0	1	0.5	0	0	0	0	0	0	0	0	0	0	0	0	0
6256	6256	RXRA	9.97	9.67	9.92	11.49	10.15	10.61	8.57	7.54	7.5	8.86	8.39	8.39	8.27	8.77	8.35	15.55	14.86	15.4	17.36	13.68	14.9	11.48	10.18	10.38	12.19	12	11.66	11.61	12.03	11.61	1013	966	1014	1172	1015	1092	846	762	766	885	824	833	847	862	858	945.401101250077	887.22217671927
26503	26503	SLC17A5	12.43	14.57	13.27	25.88	21.83	24.41	22.02	22.53	23.52	18.16	20.96	20.21	23.07	23.34	22.47	19.39	22.38	20.6	39.12	29.43	34.28	29.48	30.43	32.56	24.99	29.99	28.09	32.38	31.99	31.25	714	815	767	1463	1184	1382	1205	1292	1317	1032	1149	1101	1285	1260	1287	666.353787060765	748.53630851574
196996	196996	GRAMD2A	0.05	0.07	0.05	0.03	0.05	0	0.02	0	0.02	0.07	0	0.04	0.14	0.07	0.22	0.08	0.11	0.08	0.05	0.07	0	0.02	0	0.02	0.1	0	0.05	0.19	0.1	0.31	3	4	3	2	3	0	1	0	1	4	0	2	8	4	13	2.79980582798641	3.67379783320609
130951	130951	M1AP	0.07	0	0.16	0.18	0.1	0.17	0	0.04	0.04	0	0	0	0.02	0.06	0.04	0.1	0	0.25	0.28	0.14	0.24	0	0.05	0.05	0	0	0	0.03	0.08	0.05	2	0	5	5	3	5	0	1	1	0	0	0	1	2	1	1.8665372186576	0
10487	10487	CAP1	264.06	254.31	253.74	159.19	144.38	158.85	133.01	148.94	147.88	132.54	124.82	128.44	140.06	134.8	139.56	411.93	390.62	393.81	240.67	194.67	223.09	178.05	201.18	204.67	182.36	178.66	178.54	196.62	184.81	194.07	11923	11274	11510	7211	6437	7263	5832	6674	6703	5874	5450	5663	6388	5891	6372	11127.3616290273	10354.5991928914
8662	8662	EIF3B	136.91	123.18	129.17	83.6	96.48	87.01	82.19	80.49	81.22	75.89	74.96	72.59	86.13	84.81	84.78	213.58	189.2	200.48	126.39	130.09	122.2	110.02	108.72	112.42	104.41	107.29	100.91	120.91	116.27	117.9	6933	6054	6468	4208	4703	4382	4054	4023	4063	3774	3667	3542	4299	4021	4232	6470.35126847659	5560.29302055741
8926	8926	SNURF	47.92	37.24	48.25	74.49	48.24	92.63	144.89	136.16	193.46	188.19	158.86	198.03	208.54	193.68	166.9	74.75	57.2	74.89	112.61	65.04	130.09	193.94	183.92	267.75	258.91	227.37	275.27	292.76	265.53	232.1	162.53	118.36	130.33	250.09	215.25	251.9	484.55	501.31	535.05	590.52	541.42	595.18	738.98	616.4	625.42	152.122783320595	109.295485537881
1591	1591	CYP24A1	0	0	0.02	0	0	0	0.14	0.07	0.09	0	0.02	0.02	0.05	0.02	0.03	0	0	0.03	0	0	0	0.19	0.09	0.12	0	0.03	0.03	0.07	0.03	0.05	0	0	1	0	0	0	9	4	6	0	1	1	3	1	2	0	0
116362	116362	RBP7	0.92	0.8	0.47	0.31	0.15	0.16	0.63	0.16	0.46	0	0.16	0	0.45	0	0	1.44	1.22	0.73	0.47	0.21	0.22	0.84	0.22	0.64	0	0.23	0	0.64	0	0	6	5	3	2	1	1	4	1	3	0	1	0	3	0	0	5.59961165597281	4.59224729150761
7068	7068	THRB	0.83	1.02	0.93	1.91	1.27	1.45	0.8	0.93	0.94	0.98	1.02	1.01	0.88	0.8	0.81	1.3	1.57	1.44	2.88	1.72	2.04	1.07	1.25	1.3	1.35	1.46	1.4	1.24	1.1	1.12	128.54	150.44	144.33	284.32	188.55	215.58	134.61	141.89	144.55	151.32	150.15	152.03	131.21	114.12	117.12	120.391650603415	138.68586820353
5321	5321	PLA2G4A	0.14	0.14	0.06	0.11	0.14	0.07	2.7	2.29	2.7	3.13	3.34	3.28	3.92	3.51	3.25	0.22	0.22	0.1	0.16	0.19	0.1	3.61	3.09	3.74	4.31	4.79	4.56	5.5	4.81	4.52	7	6	3	4	5	3	131	114	136	154	159	159	198	170	165	6.53288026530162	5.51069674980913
4781	4781	NFIB	0.8	1.04	0.62	0.9	0.92	0.82	0.31	0.46	0.33	0.47	0.49	0.6	0.44	0.4	0.46	1.25	1.59	0.97	1.36	1.25	1.16	0.41	0.62	0.46	0.65	0.7	0.83	0.61	0.55	0.64	109	135	94	130	131	124	44	69	50	69	72	88	67	54	68	101.726278416839	123.990676870705
3987	3987	LIMS1	20.27	23.12	21.98	21.09	17.18	18.59	8.87	10.31	9.67	12.45	13.55	12.07	13.54	12.19	13.34	31.63	35.51	34.12	31.88	23.16	26.11	11.88	13.93	13.38	17.13	19.4	16.78	19	16.71	18.55	1571.86	1794.91	1717.61	1653.65	1281.52	1462.82	679.61	775.58	753.21	945.83	1011.24	920.15	1044.71	900.91	1005.15	1467.09825386488	1648.61677765123
2678	2678	GGT1	0.6	0.69	0.52	1.97	2.02	2.68	6.6	6.22	5.72	3.61	4.1	4.27	4.15	4.82	4.04	0.94	1.05	0.81	2.97	2.72	3.77	8.83	8.41	7.91	4.96	5.87	5.93	5.83	6.6	5.62	24	28	22	83	83	113	274	257.87	248.84	149	169.02	172	178.97	195	172	22.3984466238913	25.7165848324426
340152	340152	ZC3H12D	0.02	0.05	0.03	0.12	0.22	0.22	0.05	0.11	0.1	0.03	0	0.01	0.03	0.01	0.01	0.03	0.07	0.04	0.19	0.3	0.32	0.07	0.15	0.14	0.04	0	0.01	0.04	0.01	0.01	2	5	3	13	23	24	5	12	11	3	0	1	3	1	1	1.8665372186576	4.59224729150761
118430	118430	MUCL1	0	0	0	0	0	0	0	0	0	0	0.12	0	0	0	0.25	0	0	0	0	0	0	0	0	0	0	0.17	0	0	0	0.35	0	0	0	0	0	0	0	0	0	0	1	0	0	0	1	0	0
53615	53615	MBD3	41.76	37.77	42.25	33.78	42.6	35.76	25.14	21.11	21.13	22.94	21.52	21.82	23.39	26.14	23.03	65.15	58.01	65.57	51.07	57.44	50.23	33.66	28.52	29.25	31.56	30.8	30.33	32.83	35.84	32.03	2470	2185	2473	1957	2400	2131	1393	1221	1247	1329	1208	1256	1345	1459	1387	2305.17346504214	2006.81206638883
9367	9367	RAB9A	9.86	10.67	10.15	16.93	17.31	16.91	9.96	11.89	10.94	11.16	10.47	10.22	13.83	11.24	11.96	15.39	16.39	15.75	25.59	23.34	23.75	13.33	16.06	15.15	15.35	14.99	14.21	19.42	15.4	16.64	331	351	339	570	569	573	322	393	368	365	338	334	466	363	405	308.911909687834	322.375759863834
8878	8878	SQSTM1	256.72	252.54	259.22	422.01	416.25	400.4	372.81	341.9	345.88	244.17	231.76	231	283.42	288.45	284.79	400.48	387.9	402.31	638	561.24	562.32	499.02	461.81	478.71	335.93	331.72	321.1	397.86	395.46	396.03	12658	12226	12841	20891	20260	19980	17858	16753	17141	11830	11054	11126	14115	13756	14215	11813.314056884	11228.9630771944
1643	1643	DDB2	31.54	33.58	33.34	39.37	46.89	43.9	31.19	28.81	29.39	34.91	35.69	33.76	40.36	44.1	37.59	49.21	51.58	51.74	59.52	63.22	61.65	41.74	38.92	40.67	48.03	51.08	46.93	56.66	60.46	52.28	907	939	941	1148	1324	1278	831	779	818	932	960	907	1100	1140	1056	846.474628661224	862.424041345129
197335	197335	WDR90	3.92	4.34	4.04	2.07	2.16	2.25	1.56	1.22	1.52	1.22	1.18	1.11	0.46	0.62	0.45	6.11	6.66	6.26	3.14	2.92	3.16	2.08	1.65	2.1	1.67	1.69	1.54	0.64	0.85	0.63	390	415	393	201	191	205	140	121	136	127	112	105	41	49	49	363.974757638233	381.156525195132
56884	56884	FSTL5	0.03	0.09	0.05	3.05	2.61	2.62	6.13	7.37	6.56	10.74	13.11	11.99	14.74	14.06	13.77	0.05	0.14	0.07	4.6	3.52	3.68	8.21	9.96	9.07	14.78	18.76	16.66	20.69	19.27	19.14	3	8	4	265	223	230	516	636	571	916	1101	1017	1291	1181	1208	2.79980582798641	7.34759566641218
148254	148254	ZNF555	0.59	0.59	0.53	0.64	0.64	0.6	0.79	0.78	1.01	1.22	1.39	1.21	1.13	0.84	0.94	0.92	0.91	0.82	0.97	0.86	0.84	1.05	1.05	1.4	1.68	1.99	1.69	1.59	1.15	1.31	94	92	84	102	100	96	121	123	162	191	214	189	181	129	151	87.7272492769074	84.4974
80023	80023	NRSN2	37.56	38.17	37.25	32.92	38.28	37.24	26.81	28.55	25.57	25.24	23.18	23.95	28.54	28.32	28.76	58.59	58.63	57.81	49.77	51.61	52.3	35.88	38.56	35.4	34.72	33.18	33.29	40.06	38.83	39.99	1244	1236	1235	1091	1247	1243	864	937	851	822	742	773	953	906	964	1160.98615000503	1135.20353046068
283989	283989	TSEN54	6.06	5.67	5.16	6.33	6.67	6.22	5.84	4.44	5.19	7.33	6.24	6.76	7.52	7.87	7.75	9.45	8.7	8.01	9.56	9	8.73	7.82	5.99	7.18	10.08	8.93	9.4	10.55	10.78	10.77	193	177	165	202	210	200	181	140	166	229	192	210	242	242	250	180.120841600459	162.565554119369
223117	223117	SEMA3D	1.57	2.07	2.04	1.39	0.8	1.18	1.54	2.82	1.78	4.15	4.73	4.28	2.86	2.89	3.13	2.45	3.19	3.17	2.1	1.08	1.65	2.05	3.81	2.46	5.71	6.78	5.95	4.01	3.96	4.36	190	254	247	164	93	138	178	335	214	491	561	507	337	326	375	177.321035772472	233.286162408587
54751	54751	FBLIM1	40.7	35.56	38.38	52.75	51.9	50.98	34.87	33.35	33.84	33.47	29.76	31.44	30.2	31.6	30.93	63.5	54.62	59.57	79.75	69.98	71.6	46.67	45.05	46.84	46.05	42.59	43.7	42.4	43.32	43.01	2286	1994	2210	3024.95	2909	2949	1930	1904	1960	1896	1630	1766	1774.15	1768	1826	2133.45204092564	1831.38821985323
140894	140894	CNBD2	0.12	0	0.1	0.15	0.2	0.15	0.31	0.41	0.07	0.05	0.08	0.17	0.05	0.24	0.05	0.19	0	0.16	0.23	0.27	0.22	0.41	0.55	0.1	0.07	0.11	0.24	0.07	0.33	0.07	4	0	3	4	6	3	9.96	12	2	1	2	5	1	7	1	3.73307443731521	0
51315	51315	KRCC1	17.31	20.63	19.03	17.03	14.74	17.36	8.3	9.1	8.36	7.23	7.49	8.25	6.5	5.22	5.37	27.01	31.69	29.54	25.75	19.88	24.38	11.11	12.3	11.58	9.94	10.71	11.46	9.13	7.16	7.46	506	589	557	498	425	510	235	263	246	206	212	235	192	147	158	472.233916320374	540.966730939596
63931	63931	MRPS14	13.88	14.76	13.16	11.98	12.97	11.83	10.2	11.74	9.98	10.48	10.35	10.78	14.02	13.46	13.59	21.66	22.67	20.42	18.11	17.48	16.62	13.65	15.86	13.81	14.41	14.81	14.98	19.68	18.45	18.9	490	511	466	424	452	422	350	411	354	363	353	371	500	459	486	457.301618571113	469.327673192078
158798	158798	AKAP14	0	0.08	0	0	0	0	0	0	0	0	0	0.08	0	0	0	0	0.13	0	0	0	0	0	0	0	0	0	0.12	0	0	0	0	1	0	0	0	0	0	0	0	0	0	1	0	0	0	0	0.918449458301522
79918	79918	SETD6	2.48	2.57	3.34	2.16	1.86	2.08	1.05	1.11	1.13	2.09	1.9	2.63	2.23	1.4	2.22	3.87	3.95	5.18	3.26	2.51	2.92	1.4	1.5	1.57	2.88	2.72	3.65	3.13	1.92	3.08	106	120	128	105	94	116	49	52	50	88	97	111	102	64	87	98.926472588853	110.213934996183
83394	83394	PITPNM3	0.6	0.49	0.45	0.47	0.55	0.48	0.32	0.22	0.29	0.16	0.15	0.15	0.08	0.09	0.15	0.94	0.76	0.7	0.71	0.74	0.68	0.42	0.3	0.4	0.21	0.22	0.21	0.11	0.12	0.21	77	63	60	58	68	62	40	26	39	20	19	20	10	11	20	71.8616829183178	57.8623158729959
7108	7108	TM7SF2	1.89	2.42	2.48	10.06	11.9	10.08	50.25	50.37	46.69	25.91	24.03	25.55	25.25	25.14	25.51	2.94	3.71	3.85	15.21	16.04	14.16	67.26	68.03	64.62	35.65	34.39	35.52	35.45	34.47	35.47	47	59	62	251	293	253	1218	1240	1168	632	577	619	636	604	644	43.8636246384537	54.1885180397898
9513	9513	FXR2	21.08	21.58	20.35	18.28	18.19	18.04	19.07	18.63	18.36	22.45	23.2	22.39	23.9	23.65	25.27	32.89	33.14	31.58	27.63	24.52	25.33	25.53	25.16	25.42	30.89	33.21	31.12	33.55	32.42	35.14	1091	1087	1066	951	936	945	962	957	956	1140	1167	1141	1244	1190	1331	1018.19605277772	998.354561173754
8409	8409	UXT	99.25	96.22	102.87	91.77	116.3	105.07	102.1	105.41	104.44	95.72	97.68	93.3	131.73	134.36	122.82	154.84	147.8	159.65	138.75	156.82	147.56	136.66	142.37	144.55	131.69	139.82	129.69	184.93	184.2	170.8	631	582	636	569	715	643	631	638	660	583	581	557	848	813	810	588.892492486474	534.537584731486
124901069	124901069	LOC124901069	0	0	0	0	0	0	0.74	0	0	0	0	0	0	0	0	0	0	0	0	0	0	0.99	0	0	0	0	0	0	0	0	0	0	0	0	0	0	1	0	0	0	0	0	0	0	0	0	0
84992	84992	PIGY	42.29	46.69	43.68	34.8	35.28	35.81	25.55	28.11	25.02	25.37	24.05	23.23	28.62	27.77	28.04	65.98	71.71	67.79	52.61	47.57	50.29	34.2	37.97	34.63	34.9	34.43	32.29	40.17	38.07	39	836	902.5	863.5	687.5	689.5	712	491.5	547.5	496.5	490.5	458	445.5	572	528.5	562	780.212557398879	829.359860846274
9363	9363	RAB33A	1.27	1.51	1.16	1.15	1.19	1.46	6.3	6.33	7.69	8.43	8.87	8.66	9.38	8.22	8.92	1.99	2.32	1.81	1.73	1.61	2.05	8.44	8.55	10.64	11.6	12.69	12.04	13.17	11.27	12.41	15	18	14	14	15	18	78	78	97	102	108	106	120	100	114	13.999029139932	16.5320902494274
55713	55713	ZNF334	0.72	0.98	0.91	1.89	1.78	1.76	2.09	2.11	1.79	2.03	2.18	1.96	1.11	0.97	1.1	1.13	1.5	1.41	2.86	2.4	2.47	2.8	2.86	2.48	2.79	3.11	2.72	1.55	1.33	1.53	60	83	85	145	136	140	169	171	144	168	182	169	85	72	82	55.9961165597281	76.2313050390263
53944	53944	CSNK1G1	4.01	3.54	3.46	2.84	2.15	2.54	3.2	3.62	3.37	5.79	6.23	5.95	4.47	4.64	4.82	6.25	5.44	5.37	4.29	2.9	3.57	4.28	4.9	4.66	7.96	8.92	8.27	6.27	6.35	6.71	566	512	508	430	317	383	451	524	489	821	860	834	662	664	697	528.230032880102	470.246122650379
342908	342908	ZNF404	0.96	1.76	1.62	1.75	2.01	1.58	1.43	1.54	1.62	2.94	2.78	2.48	1.71	1.51	1.87	1.5	2.7	2.51	2.65	2.72	2.21	1.92	2.08	2.24	4.05	3.98	3.45	2.39	2.07	2.59	29	52	49	53	60	48	42	46	49	87	81	73	52	44	57	27.0647896705353	47.7593718316791
54765	54765	TRIM44	9.72	10.35	9.78	7.72	5.85	6.67	4.42	4.92	5.12	6.2	6.6	6.32	5.54	5.45	5.6	15.17	15.89	15.18	11.66	7.89	9.36	5.91	6.65	7.08	8.54	9.45	8.78	7.78	7.47	7.79	2386	2498	2417	1906	1417	1662	1053	1206	1263	1500	1572	1521	1374	1297	1391	2226.77890185852	2294.2867468372
92840	92840	REEP6	1.06	0.94	0.92	0.48	0.83	0.48	6.25	4.99	3.85	2.11	2.35	2.37	2.91	3.64	3.52	1.66	1.44	1.42	0.73	1.12	0.67	8.37	6.75	5.32	2.91	3.37	3.3	4.09	4.99	4.9	22	19	19	10	17	10	126	102	80	43	47	48	61	73	74	20.5319094052337	17.4505397077289
8484	8484	GALR3	0.06	0	0	0	0	0	0	0	0	0	0	0	0	0	0	0.09	0	0	0	0	0	0	0	0	0	0	0	0	0	0	1	0	0	0	0	0	0	0	0	0	0	0	0	0	0	0.933268609328802	0
55068	55068	ENOX1	0.47	0.58	0.5	2.91	2.9	2.86	5.01	6.81	6.29	7.28	7.62	7.72	6.67	6.04	6.25	0.73	0.89	0.78	4.41	3.91	4.02	6.71	9.19	8.7	10.01	10.9	10.73	9.36	8.28	8.69	29.69	36.42	30.36	177.48	170.69	172.77	299.79	404.96	378.04	433.22	428.99	431.27	399.92	343.34	374.36	27.9980582798641	33.9826299571563
4005	4005	LMO2	0.3	0.3	0.51	0.3	0.13	0.17	0	0	0.13	0	0.04	0.17	0.17	0.22	0.17	0.46	0.46	0.79	0.45	0.17	0.24	0	0	0.17	0	0.06	0.24	0.24	0.3	0.23	7	7	12	7	3	4	0	0	3	0	1	4	4	5	4	6.53288026530162	6.42914620811065
3109	3109	HLA-DMB	0	0	0	0	0	0.05	0.4	0.2	0.05	0.1	0.2	0.15	0.1	0.25	0.14	0	0	0	0	0	0.07	0.54	0.27	0.07	0.14	0.29	0.21	0.14	0.35	0.2	0	0	0	0	0	1	8	4	1	2	4	3	2	5	3	0	0
58158	58158	NEUROD4	0	0	0	0	0	0	0.38	0.39	0.54	0.9	0.93	0.92	0.92	0.98	0.82	0	0	0	0	0	0	0.51	0.52	0.74	1.23	1.32	1.27	1.29	1.35	1.13	0	0	0	0	0	0	26	27	38	62	63	63	65	67	58	0	0
2796	2796	GNRH1	2.28	1.13	1.19	1.14	3.45	1.61	0.9	0.73	1	0.23	0.98	1.13	0.7	0.23	0.4	3.56	1.74	1.85	1.72	4.66	2.27	1.2	0.98	1.38	0.31	1.41	1.57	0.98	0.31	0.56	52	40	43	41	54	51	28	26	36	8	21	16	4	4	7	48.5299676850977	36.7379783320609
7227	7227	TRPS1	1.34	1.72	1.56	1.82	1.22	1.59	1.28	1.29	1.33	1.77	2.23	2.06	1.74	1.73	1.64	2.08	2.64	2.42	2.75	1.65	2.23	1.71	1.75	1.84	2.43	3.19	2.86	2.45	2.37	2.27	243	309	282	328	215	290	223	231	240	313	389	365	319	304	298	226.784272066899	283.80088261517
22859	22859	ADGRL1	0.56	0.53	0.5	1.16	1.35	1.22	10.43	8.38	8.9	10.69	10.57	10.44	9.47	10.36	9.98	0.88	0.81	0.78	1.76	1.83	1.71	13.96	11.32	12.31	14.71	15.13	14.51	13.3	14.2	13.88	82	76	74	170	196	180	1472	1217	1294	1527	1494	1494	1389	1453	1467	76.5280259649618	69.8021588309157
26043	26043	UBXN7	4.31	5.02	4.85	4.1	3.19	3.4	2	2.2	2.06	2.98	3.53	3.13	2.64	2.39	2.5	6.72	7.72	7.53	6.2	4.31	4.77	2.68	2.98	2.85	4.11	5.05	4.35	3.71	3.28	3.48	851	977	966	813	621	678	384	435	410	581	675	606	527	459	501	794.211586538811	897.325120760587
189	189	AGXT	0.02	0.04	0	0.41	0.22	0.2	0.06	0.08	0.08	0.32	0.43	0.26	0.59	0.66	0.76	0.03	0.06	0	0.63	0.3	0.27	0.08	0.11	0.11	0.44	0.62	0.37	0.83	0.9	1.06	1	1.99	0	21	11	10	3	4	4	16	21	13	30	32	39	0.933268609328802	1.83689891660304
23616	23616	SH3BP1	16.28	15.15	15.62	12	12.88	11.34	16.84	13.73	14.69	8.62	10.99	9.47	8.38	8.79	7.86	25.39	23.26	24.24	18.14	17.37	15.93	22.54	18.55	20.33	11.85	15.74	13.16	11.77	12.05	10.93	655	602	617	480	575	494	711	579	583	360	433	378	356	357	329	611.290939110366	552.906573897516
2649	2649	NR6A1	0.08	0.05	0.11	0.12	0.17	0.2	0.61	0.55	0.54	1.62	1.28	1.3	0.97	1.03	1	0.12	0.08	0.16	0.18	0.23	0.28	0.81	0.74	0.75	2.24	1.84	1.8	1.36	1.42	1.39	10	7	14	15	22	26	77	70	70	207	160	166.23	128	130	132	9.33268609328802	6.42914620811065
688	688	KLF5	2.91	2.74	2.95	5.77	5.11	6.29	0.33	0.53	0.53	0.44	0.61	0.43	0.47	0.39	0.45	4.54	4.2	4.58	8.72	6.9	8.83	0.44	0.72	0.73	0.6	0.87	0.6	0.66	0.53	0.63	163	155	167	324	277	346	19	31	29	23	34	25	24	20	27	152.122783320595	142.359666036736
441381	441381	LRRC24	0.6	0.47	0.6	2.31	4.02	2.75	6.75	6.95	7.06	4.62	3.71	3.93	5.7	6.11	6	0.93	0.72	0.92	3.5	5.42	3.86	9.04	9.39	9.77	6.36	5.31	5.46	8	8.38	8.34	17	13	17	66	113	79	187	196	202	129	102	109	164	168	173	15.8655663585896	11.9398429579198
5121	5121	PCP4	0	0	0	0	0	0	0	0	0	0	0	0.22	0.82	0	1.03	0	0	0	0	0	0	0	0	0	0	0	0.31	1.16	0	1.43	0	0	0	0	0	0	0	0	0	0	0	1	4	0	5	0	0
23617	23617	TSSK2	0	0	0	0	0	0.05	0	0	0	0	0.05	0	0	0	0	0	0	0	0	0	0.07	0	0	0	0	0.07	0	0	0	0	0	0	0	0	0	1	0	0	0	0	1	0	0	0	0	0	0
64418	64418	TMEM168	5.02	5.39	5.25	3.53	3.28	3.14	1.96	2.27	1.85	2.45	2.7	2.27	1.94	1.9	2.04	7.83	8.28	8.14	5.33	4.42	4.41	2.62	3.07	2.56	3.37	3.86	3.15	2.72	2.6	2.84	679	718	718	481	437	431	257	308	251	326	355	302	265	250	279	633.689385734257	659.446711060493
144165	144165	PRICKLE1	2.61	2.95	2.68	13.83	11.63	14.02	15.91	18.88	17.72	21.01	20.51	20.49	19.16	19.37	20.14	4.08	4.53	4.16	20.91	15.68	19.69	21.29	25.5	24.52	28.9	29.35	28.48	26.89	26.56	28.01	282	310	288	1465	1206	1494	1623	1981	1876	2187	2106	2124	2036	1982	2142	263.181747830722	284.719332073472
51601	51601	LIPT1	2.45	2.44	2.1	2.17	3	1.66	2.56	1.91	2.41	1.64	1.85	2.02	1.96	1.82	1.4	3.83	3.74	3.27	3.27	4.04	2.33	3.43	2.58	3.33	2.26	2.65	2.81	2.75	2.5	1.95	50	49	45	44	58	32	53	37	48	33	35	39	40	37	30	46.6634304664401	45.0040234567746
6403	6403	SELP	0	0	0	0.02	0	0.06	0	0.02	0.02	0	0	0	0	0.02	0.02	0	0	0	0.03	0	0.08	0	0.03	0.03	0	0	0	0	0.03	0.03	0	0	0	1	0	3	0	1	1	0	0	0	0	1	1	0	0
3050	3050	HBZ	0	0	0	0	0	0	0.1	0	0	0	0	0	0.1	0	0	0	0	0	0	0	0	0.14	0	0	0	0	0	0.14	0	0	0	0	0	0	0	0	1	0	0	0	0	0	1	0	0	0	0
59286	59286	UBL5	460.45	424.61	436.43	415.63	528.79	488.47	588.55	580.91	618.13	575.75	535.16	538.79	634.25	639.04	637.68	718.32	652.2	677.34	628.35	712.99	686.01	787.8	784.64	855.52	792.12	765.98	748.94	890.36	876.1	886.77	1159	1012	1052	1002	1340	1160	1477	1320	1547	1367	1265	1241	1651	1491	1668	1081.65831821208	929.47085180114
6993	6993	DYNLT1	169.91	164.24	158.71	81.4	99.8	86.61	94.34	85.22	93.51	113.36	122.65	114.84	143.45	145.82	139.98	265.07	252.27	246.31	123.06	134.56	121.64	126.28	115.1	129.43	155.96	175.56	159.63	201.38	199.91	194.66	1448	1359	1341	687	844	732	786	703	799	937	998	936	1241	1186	1215	1351.37294630811	1248.17281383177
6769	6769	STAC	0.02	0.06	0.05	0.06	0.02	0.07	0.05	0	0.1	0.02	0.02	0.05	0.04	0.06	0.06	0.04	0.09	0.07	0.09	0.03	0.1	0.07	0	0.14	0.03	0.03	0.08	0.06	0.08	0.08	1	2	1	3	1	3	2	0	3	1	1	2	1	3	3	0.933268609328802	1.83689891660304
57580	57580	PREX1	4.24	4.5	4.17	11.52	11.26	11.26	16.83	16.4	16.91	24.94	23.11	24.04	26.3	27.25	25.85	6.62	6.91	6.48	17.41	15.19	15.82	22.53	22.16	23.4	34.31	33.08	33.42	36.91	37.36	35.94	499	514	504	1219	1088	1132	1787	1720	1946	2757	2581	2677	2827	2803	2719	465.701036055072	472.083021566982
93082	93082	NEURL3	0	0.05	0	0	0	0	0	0	0	0	0	0.05	0	0	0.04	0	0.07	0	0	0	0	0	0	0	0	0	0.06	0	0	0.06	0	1	0	0	0	0	0	0	0	0	0	1	0	0	1	0	0.918449458301522
22902	22902	RUFY3	6.93	7.93	8.01	12.91	12.35	11.48	11.82	12.62	12.01	15.86	17.19	17.27	12.4	11.7	13.97	10.8	12.18	12.43	19.52	16.65	16.13	15.82	17.05	16.63	21.83	24.61	24.01	17.41	16.04	19.42	476	525.01	544	895	852	827	837	879	858	1110	1192	1194	911	850	968	444.23585804051	483.104415066601
25928	25928	SOSTDC1	0.04	0.04	0.04	0	0	0.03	0.18	0.11	0.18	0.39	0.15	0.33	0.52	0.4	0.73	0.05	0.06	0.05	0	0	0.05	0.24	0.14	0.24	0.54	0.21	0.45	0.73	0.55	1.01	1	1	1	0	0	1	5	3	5	11	4	9	15	11	21	0.933268609328802	0.918449458301522
9967	9967	THRAP3	47.42	44.78	47.55	33.76	32.72	33.07	20.19	22.3	24.94	20.26	22.33	21.33	20.78	20.85	20.58	73.98	68.78	73.79	51.03	44.11	46.44	27.02	30.13	34.52	27.87	31.97	29.66	29.18	28.58	28.61	3745	3478	3768	2548	2261	2437	1519	1697	1895	1570	1679	1615	1584	1567	1614	3495.09094193636	3194.36721597269
255783	255783	INAFM1	5.12	9.16	7.85	10.81	16.99	11.07	30.16	30.15	25.1	26.5	26.43	25.22	35.21	35.96	35.25	7.99	14.07	12.18	16.34	22.91	15.55	40.37	40.72	34.73	36.46	37.83	35.06	49.42	49.3	49.02	54.51	94.86	83.03	114.32	179.29	117.52	313.2	312.3	267.67	274.31	269.39	258.03	379.71	366.21	381.27	51.3297735130841	87.2526985386446
2326	2326	FMO1	0	0.03	0	0.1	0.29	0.14	0.18	0.17	0.3	0.1	0.07	0.14	0	0.07	0.24	0	0.04	0	0.15	0.39	0.19	0.24	0.23	0.42	0.14	0.1	0.2	0	0.1	0.33	0	1	0	3	9	5	5	5	9	3	2	4	0	2	7	0	0.918449458301522
51118	51118	UTP11	28.34	32.13	29.53	23.75	22.85	25.56	22.2	21.23	20.41	18.23	19.11	19.4	19.26	18.72	18.38	44.22	49.36	45.83	35.9	30.8	35.89	29.72	28.68	28.24	25.07	27.35	26.97	27.04	25.67	25.56	950	1056.05	993	798	756	865	723	705	686.83	599.15	618.22	634	651.92	606.01	624	886.605178862362	970.801077424709
3326	3326	HSP90AB1	606.77	571.94	580.86	428.16	429.12	427.22	466.89	481.06	501.92	581.84	568.06	574.24	692.33	672.04	652.93	946.57	878.51	901.5	647.3	578.61	599.99	624.95	649.77	694.68	800.5	813.07	798.22	971.9	921.33	907.98	26575	24587	25550	18822	18556	18928	19870	20926	22097	25034	24062	24561	30633	28463	28957	24801.6132929129	22581.9168312595
5877	5877	RABIF	7.66	7.06	6.64	5.63	5.37	5.54	3.71	3.77	3.91	3.61	3.74	3.37	4.91	5.42	5.24	11.95	10.84	10.31	8.5	7.24	7.79	4.96	5.09	5.41	4.96	5.35	4.68	6.89	7.43	7.28	419	379	365	309	290	307	197	205	215	194	198	180	271	287	290	391.039547308768	348.092344696277
5537	5537	PPP6C	15.2	15.22	15.5	13.02	13.23	13.96	12.19	14.17	12.07	12.24	13	13.49	14.61	12.99	14.61	23.71	23.37	24.06	19.69	17.84	19.6	16.32	19.15	16.7	16.85	18.61	18.75	20.52	17.81	20.31	1120	1102	1149	966	962	1043	873	1042	895	889	929	974	1088	928	1090	1045.26084244826	1012.13130304828
343578	343578	ARHGAP40	0.12	0.37	0.35	0.31	0.33	0.42	0.22	0.21	0.23	0.06	0.06	0	0.04	0.04	0.06	0.18	0.57	0.54	0.47	0.45	0.59	0.29	0.29	0.32	0.08	0.09	0	0.05	0.05	0.08	6	19	18	16	17	22	11	11	12	3	3	0	2	2	3	5.59961165597281	17.4505397077289
100532736	100532736	MICOS10-NBL1	0.92	0.44	0.91	0	0.91	0.42	1.32	0.29	0.28	0.73	1.54	0.99	1.74	0.95	1.54	1.44	0.67	1.41	0	1.22	0.59	1.77	0.39	0.39	1	2.2	1.37	2.44	1.3	2.14	31.93	15.86	32.91	0	33.19	15.75	46.42	10.7	10.46	24.35	51.1	34.71	64.06	33.88	56.4	29.8645954985217	14.6951913328244
84196	84196	USP48	19	24.24	23.25	18.03	17.82	16.83	13.52	13.01	14.87	14.24	15.66	14.72	12.49	12.54	11.6	29.64	37.24	36.08	27.25	24.02	23.63	18.1	17.57	20.58	19.59	22.41	20.46	17.53	17.19	16.14	1310	1492	1488	1211	1058	1100	851	886	968	909	960	930	865	824	804	1222.58187822073	1370.32659178587
131375	131375	LYZL4	0	0	0	0	0	0	0	0	0.09	0	0	0	0	0	0	0	0	0	0	0	0	0	0	0.12	0	0	0	0	0	0	0	0	0	0	0	0	0	0	1	0	0	0	0	0	0	0	0
126248	126248	WDR88	0	0	0	0	0	0	0	0	0	0	0	0	0.05	0	0	0	0	0	0	0	0	0	0	0	0	0	0	0.07	0	0	0	0	0	0	0	0	0	0	0	0	0	0	1	0	0	0	0
474384	474384	F8A3	2.69	2.96	3.27	3.11	3.12	3.48	1.5	1.28	1.12	1.09	0.49	1.08	1.02	0.89	1.48	4.19	4.55	5.08	4.7	4.21	4.89	2.01	1.73	1.55	1.5	0.7	1.5	1.43	1.22	2.05	73.62	79.61	89.86	85.36	84.56	96.23	39.97	34.67	30.8	29.34	12.93	28.79	28.17	23.54	41.04	69.0618770903314	73.4759566641218
147650	147650	SPACA6	2.89	3.74	3.76	4	4.77	2.7	0.79	0.61	0.6	0.55	0.51	0.37	0.23	0.07	0.07	4.51	5.74	5.84	6.05	6.44	3.8	1.06	0.83	0.83	0.76	0.73	0.51	0.32	0.1	0.1	50	62	69	74	83	49	17	12	11	9	9	7	4	2	1	46.6634304664401	56.9438664146944
94039	94039	ZNF101	1.38	1.58	1.6	1.22	1.1	1.01	0.96	1.06	1.03	1.33	0.92	1.21	1.43	1.19	1.01	2.16	2.43	2.48	1.84	1.49	1.42	1.28	1.43	1.43	1.83	1.32	1.68	2.01	1.64	1.4	116	131	136	103	91	86	79	89	87	110	76	99	121	97	86	108.259158682141	120.316879037499
57786	57786	RBAK	1.55	2.27	1.99	2.65	2.45	2.41	2.05	2.7	2.3	2.71	3.2	2.63	2.19	2.08	2.11	2.42	3.49	3.09	4	3.3	3.39	2.74	3.65	3.18	3.73	4.58	3.66	3.08	2.85	2.94	188	265.96	239	314	283.96	292	240.74	318.94	278	317.88	370	307	262.85	241.87	253.9	175.454498553815	244.307555908205
2260	2260	FGFR1	77.56	78.08	77.44	58.25	53.49	56.11	74.91	66.87	71.23	56.72	60.36	59.85	47.36	48.76	49.18	120.99	119.93	120.18	88.06	72.12	78.8	100.27	90.32	98.59	78.04	86.39	83.2	66.48	66.84	68.39	6906	6876	6915	5235	4752	5090	6457	5934	6329	5009	5188	5175	4406	4363	4507	6445.15301602471	6315.25847528127
11079	11079	RER1	51.04	50.96	50.85	52.2	54.14	54.69	58.16	56.99	55.98	47.16	45.39	48.55	52.05	50.16	50.7	79.63	78.27	78.92	78.92	73	76.81	77.85	76.98	77.47	64.89	64.97	67.49	73.07	68.76	70.5	2702	2649	2705	2775	2829	2931	2991	3000	2979	2454	2325	2512	2783	2569	2717	2521.69178240642	2432.97261504073
284254	284254	DYNAP	0	0	0.03	0	0	0	0	0	0	0	0	0	0	0	0	0	0	0.05	0	0	0	0	0	0	0	0	0	0	0	0	0	0	1	0	0	0	0	0	0	0	0	0	0	0	0	0	0
29071	29071	C1GALT1C1	19.35	22.66	20.04	23.47	24.87	24.29	34.31	35.92	36.05	24.31	24.31	25.67	31.26	27.7	30.28	30.19	34.8	31.1	35.48	33.53	34.12	45.92	48.52	49.89	33.45	34.8	35.68	43.88	37.98	42.1	504	578	523	612	640	638	869	925	943	621	611	651	823	696	799	470.367379101716	530.86378689828
84334	84334	COA8	23.29	22.05	21.87	26.09	28.67	26.12	27.49	25.68	27.86	28.89	25.33	24.59	29.48	29.05	32.25	36.34	33.87	33.94	39.45	38.66	36.68	36.79	34.69	38.55	39.75	36.26	34.18	41.39	39.83	44.85	421	391	398	475	517	476	489	462	511	511	444	436	546	509	598	392.906084527426	359.113738195895
815	815	CAMK2A	0.21	0.22	0.36	0.47	0.5	0.33	0.27	0.26	0.43	0.22	0.21	0.15	0.09	0.15	0.19	0.32	0.34	0.57	0.71	0.67	0.46	0.36	0.36	0.6	0.3	0.3	0.21	0.13	0.21	0.27	18	19	32	41	43	29	23	23	38	19	18	13	8	13	17	16.7988349679184	17.4505397077289
127124	127124	ATP6V1G3	0.75	0.94	0.55	0.37	0.54	0	0.2	0.2	0.39	0	0	0.62	0.19	0	0.38	1.17	1.44	0.86	0.56	0.73	0	0.26	0.28	0.53	0	0	0.86	0.27	0	0.53	4	5	3	2	3	0	1	1	2	0	0	3	1	0	2	3.73307443731521	4.59224729150761
440350	440350	NPIPB7	0	0.11	0.07	0.09	0	0.05	0.09	0.06	0.08	0.1	0.19	0.11	0.08	0	0	0	0.18	0.11	0.14	0	0.06	0.12	0.08	0.11	0.14	0.27	0.16	0.12	0	0	0	6.38	4.03	5.42	0	2.66	5	3.19	4.71	5.59	10.23	6.35	4.8	0	0	0	6.42914620811065
10274	10274	STAG1	13.96	15.46	15.7	10.54	9.9	9.68	4.58	4.82	4.76	5.03	5.46	5.19	4.37	4.93	4.56	21.78	23.75	24.37	15.93	13.35	13.6	6.13	6.51	6.59	6.93	7.81	7.22	6.13	6.76	6.34	1480	1630	1671	1019	889	948	425	475	467	508	552	534	427	466	443	1381.23754180663	1497.07261703148
9697	9697	TRAM2	82.34	78.35	78.55	88.96	74.87	84.74	28.89	28.46	30.39	30.23	31.75	29.7	24.63	25.07	24.76	128.46	120.34	121.91	134.48	100.95	119	38.67	38.44	42.07	41.6	45.44	41.29	34.57	34.36	34.44	10746	10061	10316	11628	9515	11127	3663	3697	3992	3882	4012	3799	3247	3164	3272	10028.9044758473	9240.51999997161
64118	64118	DUS1L	22.23	22.6	23.69	17.81	21.29	18.41	18.83	17.16	17	17.7	17.16	15.71	13.85	14.87	13.03	34.68	34.72	36.77	26.93	28.7	25.85	25.21	23.17	23.53	24.36	24.56	21.84	19.45	20.39	18.12	851	861	924	708	823	735	713	662	670	674	655	599	535	543	497	794.211586538811	790.78498359761
126014	126014	OSCAR	0.46	0.81	0.66	2.11	2.57	2.26	0.47	0.46	0.34	0.17	0.29	0.37	0.22	0.17	0.16	0.72	1.24	1.02	3.19	3.47	3.17	0.63	0.62	0.47	0.23	0.41	0.51	0.31	0.23	0.23	14	23	17	58	73	61	14	11	9	5	6	11	6	5	5	13.0657605306032	21.124337540935
25793	25793	FBXO7	61.43	53.4	61.23	65.8	75.76	75.43	61.11	70.17	59.61	62.29	55.73	61.06	67.7	65.85	71.33	95.83	82.03	95.03	99.48	102.15	105.93	81.8	94.78	82.51	85.7	79.77	84.88	95.04	90.28	99.19	2012	1737	2003	2106	2329	2384	1850	2159	1885	1938	1724	1908	2163	2039	2280	1877.73644196955	1595.34670906974
23397	23397	NCAPH	11.13	10.86	10.86	2.32	2.1	2.6	0.27	0.33	0.31	0.15	0.12	0.15	0.19	0.16	0.14	17.36	16.68	16.85	3.51	2.83	3.65	0.36	0.44	0.42	0.2	0.17	0.21	0.26	0.22	0.2	1231	1181	1208	258	229	292	29	36	34	16	13	16	21	17	16	1148.85365808376	1084.6888102541
29916	29916	SNX11	8.15	6.78	7.34	9.61	8.65	8.44	11.22	11.95	11.09	13.65	12.38	11.89	13.96	15.22	14.91	12.72	10.41	11.39	14.53	11.66	11.86	15.02	16.14	15.35	18.78	17.72	16.53	19.59	20.87	20.73	425	348	384	502	446	447	571	621	583	701	626	608	736	771	789	396.639158964741	319.62041148893
84333	84333	PCGF5	5.97	7.6	7.45	5.9	4.59	6.06	1.46	2.45	2.08	2.58	3.03	2.61	2.19	2.64	2.14	9.31	11.67	11.57	8.92	6.19	8.51	1.95	3.31	2.87	3.55	4.33	3.63	3.08	3.61	2.97	782	978	983	783	595	812	186	321	274	335	386	338	291	335	285	729.816052495123	898.243570218889
79841	79841	AGBL2	0.11	0.16	0.14	0.11	0.13	0.17	0.16	0.09	0.17	0.11	0.05	0.11	0.03	0	0.05	0.17	0.25	0.22	0.17	0.17	0.24	0.22	0.13	0.24	0.15	0.07	0.16	0.04	0	0.06	7	10	9	7	8	11	10	6	11	7	3	7	2	0	3	6.53288026530162	9.18449458301522
1022	1022	CDK7	24.27	24.36	25.63	22.48	24.29	23.53	14.19	16.19	17.3	15.15	16.72	16.06	16.23	13.99	14.34	37.87	37.42	39.77	33.99	32.75	33.04	19	21.87	23.94	20.85	23.93	22.32	22.78	19.18	19.95	529	521	559	492	521	514	300	350	378	324	350	340	358	293	318	493.699094334936	478.512167775093
84623	84623	KIRREL3	10.24	8.88	9.86	20.66	19.71	18.91	17.93	15.79	18.26	22.36	20.56	22.7	19.37	20.7	20.44	15.98	13.64	15.3	31.24	26.58	26.56	24.01	21.32	25.28	30.77	29.43	31.55	27.18	28.38	28.42	666	559	643	1358	1288	1279	1138	1032	1169	1444	1308	1474	1308	1326	1362	621.556893812982	513.413247190551
107987020	107987020	LOC107987020	3.4	4.2	3.69	3.44	4.12	3.67	3.84	2.51	2.72	2.62	2.61	2.42	2.53	2.61	2.53	5.31	6.46	5.73	5.2	5.56	5.15	5.15	3.39	3.76	3.6	3.74	3.36	3.56	3.58	3.52	81	98	88	82	97	88	89	59	65	61	60	56	61	60	61	75.594757355633	90.0080469135492
2182	2182	ACSL4	26.63	28.8	28	14.39	10.32	12.81	8.53	9.99	9.25	8.95	10.14	9.4	8.41	7.79	7.61	41.55	44.24	43.45	21.75	13.91	17.99	11.42	13.5	12.8	12.32	14.52	13.06	11.81	10.69	10.58	2371	2520	2509	1289	900	1149	740	895	831	788	878	826	756	674	687	2212.77987271859	2314.49263491984
9978	9978	RBX1	80.07	84.24	80.5	73.49	99	97.99	41.58	44.7	41.63	41.54	38.47	38.88	53.6	52.35	57.11	124.91	129.39	124.94	111.11	133.49	137.61	55.65	60.38	57.61	57.16	55.06	54.04	75.24	71.78	79.42	1363	1401	1369	1249	1667	1675	689	748	711	691	630	641	923	857	986	1272.04511451516	1286.74769108043
167465	167465	ZNF366	0.01	0	0	0.01	0	0	0	0	0	0	0	0	0	0	0	0.01	0	0	0.01	0	0	0	0	0	0	0	0	0	0	0	1	0	0	1	0	0	0	0	0	0	0	0	0	0	0	0.933268609328802	0
374654	374654	KIF7	6.78	6.92	6.34	5.66	5.74	4.69	5.64	4.21	4.96	5.22	5.42	4.94	4.03	3.87	4.02	10.57	10.62	9.84	8.55	7.74	6.59	7.55	5.69	6.86	7.18	7.76	6.86	5.66	5.3	5.59	562	563	528	471	470	395	455	349	414	426	436	400	337	310	337	524.496958442787	517.087045023757
129831	129831	RBM45	7.45	7.68	7.6	8.38	7.81	8.57	5.41	6.18	5.67	4	5.89	5.72	5.73	5.12	5.99	11.62	11.8	11.8	12.67	10.52	12.03	7.24	8.35	7.85	5.5	8.42	7.94	8.04	7.02	8.32	238	241	246	268	247	266	195	217	218	175	198	198	192	168	195	222.117929020255	221.346319450667
409	409	ARRB2	8.58	8.36	8.52	7.44	7.68	8.74	14.73	14.66	13.4	13.6	14.18	12.7	15.17	16.09	15.45	13.38	12.84	13.22	11.24	10.35	12.28	19.72	19.81	18.55	18.71	20.3	17.66	21.3	22.06	21.49	247	234	246	213	217	250	409	415	387	384	392	356	439	444	451	230.517346504214	214.917173242556
5914	5914	RARA	9.76	8.77	9.32	11.18	10.59	12.06	14.19	12.7	13.92	12.14	11.54	12.7	12.51	12.19	12.51	15.23	13.48	14.46	16.91	14.28	16.93	19	17.15	19.27	16.7	16.52	17.66	17.56	16.71	17.4	586	516	556	666	615	725	817	751	836	707	661	736	745	697	746	546.895405066678	473.919920483585
9861	9861	PSMD6	98.11	100.44	98.75	87.54	95.35	95.5	93.6	107.08	100.24	82.91	86.86	89.67	100.48	93.12	95.69	153.06	154.28	153.26	132.35	128.56	134.11	125.29	144.63	138.73	114.07	124.32	124.64	141.06	127.66	133.07	2042	2045	2057	1822	1956	2001	1889	2194	2091	1689	1740	1807	2111	1863	2016	1905.73450024941	1878.22914222661
5861	5861	RAB1A	95.47	96.47	96.86	117.55	109.74	116.64	110.38	122.53	119.38	128.2	133.26	127.15	151.09	143.78	149.24	148.93	148.18	150.33	177.71	147.97	163.81	147.75	165.51	165.23	176.38	190.74	176.75	212.11	197.11	207.53	3980	3948	4056	4919	4518	4918	4469	5072	5001	5248	5371	5175	6361	5797	6300	3714.40906512863	3626.03846137441
4049	4049	LTA	0	0	0	0	0	0.03	0	0.09	0	0.02	0.09	0	0	0	0	0	0	0	0	0	0.04	0	0.12	0	0.03	0.12	0	0	0	0	0	0	0	0	0	1	0	3	0	1	2	0	0	0	0	0	0
56616	56616	DIABLO	39.75	38.4	35.6	49.05	55.21	47.63	48.32	46.36	46.98	42.53	44.06	41.55	48.02	52.5	49.27	62	58.98	55.25	74.16	74.44	66.9	64.67	62.62	65.03	58.51	63.06	57.75	67.4	71.97	68.51	958	899	851	1183	1293	1166	1132	1120	1137	1005	1024	969	1167	1208	1202	894.071327736993	825.686063013068
120863	120863	DEPDC4	0.74	0.49	0.53	0.44	0.51	0.42	0.21	0.56	0.13	0.48	0.21	0.37	0.26	0.41	0.37	1.16	0.75	0.82	0.67	0.69	0.59	0.28	0.76	0.18	0.66	0.29	0.52	0.37	0.56	0.51	20	13	18	9	12.98	9	7	10	3	15	7	13	9	8	11	18.665372186576	11.9398429579198
59284	59284	CACNG7	0	0	0	0.02	0.05	0.02	4.1	4.05	3.33	6.56	6.16	5.82	7.51	6.89	7.48	0	0	0	0.03	0.06	0.03	5.49	5.47	4.61	9.02	8.82	8.09	10.55	9.44	10.4	0	0	0	1	2	1	184	186	155	301	277	264	351	307	353	0	0
3276	3276	PRMT1	254.84	237.17	254.33	160.84	197.29	179.3	153.37	142.91	146.52	154.62	157.99	161.66	193.26	198.69	192.94	397.56	364.3	394.72	243.16	266.02	251.8	205.29	193.03	202.79	212.73	226.14	224.71	271.29	272.4	268.31	4879	4441	4868	3088	3741	3459	2863	2699	2821	2905	2920	3010	3744	3667	3756	4553.41754491523	4078.83404431706
93380	93380	MMGT1	8.71	8.8	7.96	5	4.91	4.77	4.66	5.54	5.25	5.08	5.93	5.28	5.67	5.28	5.11	13.58	13.52	12.35	7.56	6.61	6.7	6.24	7.48	7.26	6.99	8.49	7.34	7.96	7.23	7.11	817	812	751	472	449	454	421	517	495	469	539	485	537	479	484	762.480453821631	745.780960140836
24145	24145	PANX1	18.17	21.76	20.7	15.49	15.37	15.92	8.94	11.32	10.73	12.4	11.96	11.84	12.71	11.55	11.28	28.35	33.42	32.13	23.41	20.72	22.35	11.96	15.3	14.86	17.06	17.12	16.46	17.85	15.84	15.68	842	968	971	709	644	709	392	490	483	549	525	534	568	513	517	785.812169054852	889.059075635873
79923	79923	NANOG	0	0	0	0	0.04	0.06	0	0.03	0	0	0.03	0.03	0	0	0.03	0	0	0	0	0.06	0.08	0	0.04	0	0	0.04	0.04	0	0	0.04	0	0	0	0	1.51	1.99	0	1	0	0	1	2	0	0	1	0	0
30832	30832	ZNF354C	1.9	2.4	2.07	1.55	1.51	1.43	1.19	1.56	1.27	1.51	1.8	1.74	1.21	1.34	1.1	2.96	3.69	3.22	2.35	2.03	2.01	1.59	2.1	1.75	2.08	2.58	2.42	1.69	1.84	1.54	206	256	226	169	161	157	125	168	138	161	189	185	132	141	121	192.253333521733	235.12306132519
25759	25759	SHC2	0.07	0.03	0.12	0.99	1.03	0.94	14.19	11.37	12.57	17.38	16.58	15.94	20.25	20.18	20.09	0.11	0.04	0.18	1.5	1.39	1.32	19	15.35	17.39	23.92	23.73	22.16	28.43	27.67	27.93	3	1	5	43	44	41	595	487	545	738	692	672	884	843	879	2.79980582798641	0.918449458301522
23780	23780	APOL2	13.6	14.01	13.19	21.82	22.45	21.76	14.6	16.27	16.16	14.72	13.2	14.32	15.86	14.76	14.96	21.21	21.53	20.46	32.99	30.27	30.57	19.54	21.97	22.37	20.25	18.89	19.9	22.26	20.23	20.81	587	597	576	925	933	928	597	683	686	618	551	597	696	614	656	547.828673676007	548.314326606009
200634	200634	KRTCAP3	0.37	0.37	0.18	0.51	0.74	0.44	0.3	0.3	0.29	0.07	0.15	0.19	0	0	0	0.57	0.58	0.28	0.78	1	0.62	0.4	0.4	0.4	0.1	0.22	0.26	0	0	0	5	5	2	7	10	6	4	4	4	1	2	2	0	0	0	4.66634304664401	4.59224729150761
4538	4538	MT-ND4	3266.89	3374.91	3022.95	3432.95	3862.71	4538.02	6396.29	5404.62	4781.03	6753.19	5689.39	6424.06	2065.1	2692.68	3097.8	5096.39	5183.88	4691.67	5189.99	5208.26	6373.2	8561.67	7300.08	6617.13	9291.09	8143.32	8929.81	2899	3691.53	4307.88	68802	69542	63707	72301	80418	96194	131064	112250	101088	139204	115470	131380	43978	54627	66135	64210.7468590403	63870.8122292044
92342	92342	METTL18	3.45	5.15	4.56	4.49	4.06	3.67	3.42	3.84	3.23	2.79	3.06	3.06	3.72	2.56	2.44	5.38	7.91	7.08	6.79	5.48	5.16	4.58	5.19	4.47	3.84	4.38	4.25	5.22	3.5	3.4	79	114	104	102	90	84	76	86	76	62	67	69	86	58	57	73.7282201369754	104.703238246374
10465	10465	PPIH	58.46	55.91	56.63	31.06	38.95	30.98	22.58	24.91	28.6	26.24	29.85	27.96	27.99	26.39	28.77	91.2	85.88	87.89	46.95	52.52	43.51	30.22	33.65	39.59	36.11	42.72	38.87	39.3	36.18	40.01	559	522	540	290	380	300	228	240	283	260	283	259	277	239	281	521.697152614801	479.430617233395
1665	1665	DHX15	90.55	85.5	85.38	57.36	46.1	58.95	42.01	47.45	43.34	49.67	49.55	50.67	52.35	50.65	51.51	141.25	131.33	132.52	86.72	62.15	82.79	56.24	64.08	59.98	68.34	70.93	70.43	73.49	69.44	71.63	4699	4341	4454	2991	2358	3099	2098	2435	2238	2513	2472	2551	2757	2546	2706	4385.42919523604	3986.98909848691
259217	259217	HSPA12A	6.55	6.44	7.05	13.06	11.26	12.38	13.96	14.12	14.65	18.14	18.13	19.3	16.44	15.87	16.85	10.22	9.9	10.94	19.74	15.18	17.39	18.68	19.07	20.28	24.95	25.94	26.83	23.08	21.76	23.43	676	647	726	1302	1079	1227	1365	1399	1485	1818	1798	1922	1662	1560	1729	630.88957990627	594.236799521085
23193	23193	GANAB	228.08	224.03	220.55	222.81	198.08	217.96	182	187.72	188.23	206.57	200.86	199.73	190.79	190.13	201.96	355.81	344.11	342.3	336.84	267.09	306.1	243.61	253.56	260.52	284.2	287.49	277.64	267.83	260.66	280.85	15665	15113	15221	15330	12778	14752	12093	12718	13037	13996	13401	13461	13264	12628	13944	14619.6527651357	13880.5266633109
64859	64859	NABP1	28.61	28.55	28.15	23.89	22.86	26.18	13.68	17.47	15.85	11.7	13.86	13.11	11.93	11.45	11.48	44.63	43.85	43.69	36.12	30.82	36.76	18.31	23.59	21.93	16.09	19.84	18.22	16.75	15.7	15.96	886	855	867	730	682	786	433	560	518	388	444	427	407	373	396	826.875987865319	785.274286847801
58190	58190	CTDSP1	43.44	41.47	42.56	36.44	39.73	41.5	22.12	22.04	23.06	17.21	17.13	16.94	20.82	20.41	20.64	67.76	63.7	66.05	55.09	53.57	58.28	29.61	29.76	31.91	23.68	24.51	23.55	29.23	27.98	28.7	1838	1720	1805	1554	1646	1765	885	897	958	708	682	693	889	813	869	1715.34770394634	1579.73306827862
51123	51123	ZNF706	10.72	11.14	10.47	17.9	19.6	18.55	19.06	20.9	17.92	21.13	20.95	20.74	22.39	21.76	22.66	16.72	17.12	16.25	27.06	26.43	26.05	25.51	28.23	24.8	29.08	29.98	28.83	31.43	29.84	31.52	494	505	485	829	893	866	855	960	833	959	937	937	1044	972	1060	461.034693008428	463.816976442269
126669	126669	SHE	0.01	0	0	0	0	0	0	0	0.01	0	0	0	0.02	0	0.02	0.01	0	0	0	0	0	0	0	0.01	0	0	0	0.03	0	0.03	1	0	0	0	0	0	0	0	1	0	0	0	2	0	2	0.933268609328802	0
6643	6643	SNX2	8.42	9.43	9.08	10.84	10.48	10.34	10.63	11.81	10.64	12.06	12.97	11.6	13.22	12.48	12.46	13.13	14.48	14.09	16.39	14.13	14.53	14.23	15.95	14.72	16.6	18.56	16.12	18.55	17.11	17.33	1007	1110	1094	1306	1238	1255	1236	1411	1282	1421	1504	1361	1596	1449	1511	939.801489594104	1019.47889871469
5361	5361	PLXNA1	16.01	15.97	16.36	22.24	18.85	20.26	27.31	24.13	27.82	27.96	27.98	28.9	19.24	21.62	20.73	24.97	24.53	25.39	33.62	25.42	28.45	36.56	32.59	38.51	38.46	40.05	40.18	27.02	29.64	28.83	2790	2738	2870	3900	3241	3584	4621	4197	4878	4798	4728	4938	3386	3653	3656	2603.81942002736	2514.71461682957
220296	220296	HEPACAM	0	0.09	0.05	0.11	0.04	0.14	0	0	0	0	0	0	0	0	0	0	0.14	0.08	0.16	0.05	0.2	0	0	0	0	0	0	0	0	0	0	5	3	6	2	8	0	0	0	0	0	0	0	0	0	0	4.59224729150761
4632	4632	MYL1	0	0	0	0	0	0	0	0	0	0	0	0.19	0	0	0	0	0	0	0	0	0	0	0	0	0	0	0.26	0	0	0	0	0	0	0	0	0	0	0	0	0	0	2	0	0	0	0	0
163688	163688	CALML6	0	0	0	0.16	0.63	0	0.16	0.49	0	0	0.16	0.33	0.31	0	0	0	0	0	0.24	0.85	0	0.21	0.66	0	0	0.24	0.46	0.43	0	0	0	0	0	1	4	0	1	3	0	0	1	2	2	0	0	0	0
3110	3110	MNX1	0.04	0	0	0	0	0	0.11	0.31	0.23	2.11	1.68	1.53	1.92	1.86	2.74	0.06	0	0	0	0	0	0.15	0.42	0.32	2.9	2.4	2.13	2.7	2.55	3.81	1	0	0	0	0	0	4	10	7	71	52	48	67	66	93	0.933268609328802	0
4651	4651	MYO10	16.99	16.07	16.89	17.06	14.3	17.53	13.61	14.01	14.27	19.14	18.67	18.61	18	16.94	18.14	26.5	24.68	26.21	25.8	19.28	24.62	18.21	18.93	19.75	26.34	26.72	25.87	25.27	23.22	25.22	3429	3240	3478	3212	2508	3222	2540	2617	2822	3777	3655	3701	3405	3081	3451	3200.17806138846	2975.77624489693
171484	171484	FAM9C	0.07	0	0	0	0	0	0	0	0.02	0	0	0	0	0	0	0.1	0	0	0	0	0	0	0	0.02	0	0	0	0	0	0	1	0	0	0	0	0	0	0	1	0	0	0	0	0	0	0.933268609328802	0
26276	26276	VPS33B	7.55	7.53	7.08	5.78	6.1	6.02	7.44	6.2	6.42	7.09	7.47	7.28	7.21	7.85	7.51	11.78	11.57	10.99	8.74	8.23	8.46	9.96	8.37	8.89	9.76	10.7	10.12	10.12	10.76	10.44	318	309	299	246	246	257	306	261	267	291	307	299	307	326	320	296.779417766559	283.80088261517
6625	6625	SNRNP70	134.31	123.48	128.48	81.9	116.68	87.68	95.33	65.74	75.72	72.05	72.94	71.44	47.47	50.33	51.8	209.53	189.67	199.4	123.81	157.32	123.14	127.6	88.79	104.8	99.13	104.4	99.31	66.64	69	72.03	3564	3203	3412	2065	2610	2189	2332	1667	1989	1820	1805	1798	1265	1290	1387	3326.16932364785	2941.79361493978
9231	9231	DLG5	17.47	15.98	17.54	16.9	13.48	15.62	13.83	13.34	14.94	14.4	13.71	14.6	10.94	10.98	10.85	27.25	24.54	27.21	25.54	18.18	21.94	18.51	18.02	20.68	19.81	19.62	20.29	15.35	15.05	15.09	2112	1861	2101	1963	1512	1807	1552	1541	1747	1654	1609	1684	1291	1233	1270	1971.06330290243	1709.23444189913
79663	79663	HSPBAP1	3.45	3.03	3.18	3.49	4.86	4.15	1.3	1.22	1.08	1.02	1.52	1.03	1.08	0.89	1.04	5.38	4.65	4.94	5.28	6.56	5.83	1.75	1.65	1.5	1.4	2.18	1.43	1.52	1.23	1.44	111	98	104	116	160	137	41	40	34	29	50	33	36	29	36	103.592815635497	90.0080469135492
388555	388555	IGFL3	0	0	0	0	0	0.3	0	0	0	0	0	0	0	0	0	0	0	0	0	0	0.41	0	0	0	0	0	0	0	0	0	0	0	0	0	0	2	0	0	0	0	0	0	0	0	0	0	0
100505876	100505876	CEBPZOS	16.13	21.5	18.24	21.8	21.87	17.84	13.31	14.56	15.64	15.45	18.1	15.83	16.72	16.11	16.84	25.16	33.03	28.31	32.96	29.48	25.05	17.81	19.66	21.64	21.25	25.91	22.01	23.47	22.09	23.42	493	598	569	584	508	501	453	555	516	528	621	617	587	518	580	460.101	549.23277606431
266727	266727	MDGA1	1.41	1.27	1.26	1.67	1.35	1.44	2.94	2.33	3.19	2.81	2.89	2.99	2.19	2.61	2.78	2.2	1.95	1.95	2.52	1.82	2.02	3.93	3.15	4.42	3.86	4.14	4.15	3.07	3.58	3.87	140	125	125	190	183	176	320	269	306	305	305	317	252	274	302	130.657605306032	114.80618228769
6793	6793	STK10	17.12	15.25	15.66	10.43	11.05	10.98	7.54	6.55	6.85	6.88	6.42	6.75	6.22	6.33	6.32	26.71	23.43	24.31	15.78	14.9	15.42	10.09	8.85	9.49	9.46	9.2	9.39	8.73	8.68	8.79	1854	1622	1703	1122	1091	1174	790	695	745	733	674	716	678	664	687	1730.2800016956	1489.72502136507
8600	8600	TNFSF11	0	0	0	0	0	0	0	0	0	0	0	0	0	0	0.03	0	0	0	0	0	0	0	0	0	0	0	0	0	0	0.04	0	0	0	0	0	0	0	0	0	0	0	0	0	0	1	0	0
81618	81618	ITM2C	112.9	114.19	117.98	162.08	171.42	159.07	312.13	310.99	302.93	307.14	303.55	314.83	373.07	378.36	375.22	176.12	175.4	183.1	245.03	231.13	223.4	417.79	420.06	419.27	422.56	434.48	437.62	523.71	518.71	521.78	3818	3787	4005	5504	5728	5435	10255	10439	10295	10192	9916	10384	12734	12363	12845	3563.21955041737	3478.16809858786
740	740	MRPL49	42.32	41.36	38.86	35.41	33.8	35.88	24.75	24.67	23.98	23.76	22.72	23.52	28.09	27.96	27.9	66.02	63.53	60.31	53.53	45.58	50.39	33.13	33.32	33.19	32.69	32.52	32.69	39.43	38.34	38.8	1421	1362	1309	1192	1121	1217	808	821	809	783	737	770	953	907	949	1326.17469385623	1250.92816220667
196513	196513	DCP1B	9.78	11.05	9.23	10.87	13.11	12.7	6.88	6.8	7.42	7.41	8.08	8.1	6.42	6.67	6.61	15.26	16.97	14.33	16.43	17.68	17.83	9.21	9.18	10.28	10.19	11.56	11.26	9.02	9.15	9.19	330	366	313	368	437	433	226	228	252	246	264	267	219	218	226	307.978641078505	336.152501738357
3237	3237	HOXD11	1.28	1.23	1.02	2.04	2.59	1.77	2.29	2.25	1.82	1.9	1.44	2.14	1.77	1.51	1.98	1.99	1.89	1.58	3.09	3.49	2.49	3.07	3.04	2.52	2.61	2.06	2.97	2.49	2.08	2.76	35	33	28	56	70	49	61	61	50	51	38	57	49	40	55	32.6644013265081	30.3088321239502
54458	54458	PRR13	142.89	140.01	137.35	117.01	140.12	130.53	101.06	102.82	103.38	76.92	77.26	78.33	93.11	85.65	90.89	222.91	215.06	213.17	176.9	188.92	183.32	135.28	138.88	143.08	105.83	110.58	108.89	130.71	117.42	126.39	2245	2147	2153	1834	2180	2052	1550	1590	1632	1183	1169	1192	1480	1292	1450	2095.18802794316	1971.91098697337
221491	221491	SMIM29	34.97	30.01	34.35	12.5	18.81	14.61	40.25	38.7	32.78	38.34	34.46	34.99	38.97	44.76	42.23	54.55	46.09	53.3	18.9	25.37	20.52	53.87	52.27	45.38	52.75	49.33	48.64	54.71	61.36	58.73	398	325	384	141	205	167	439	413	365	426	379	376	467	482	493	371.440906512863	298.496073947995
5868	5868	RAB5A	24.23	27.9	27.39	31.77	27.32	28.89	25.31	31.49	28.64	27.65	32.65	29.77	30.51	27.63	30.86	37.8	42.85	42.51	48.03	36.84	40.57	33.88	42.53	39.64	38.04	46.73	41.38	42.83	37.88	42.92	1036	1176	1178	1345	1112	1233	1055	1347	1232	1170	1360	1245	1322	1151	1343	966.866279264639	1080.09656296259
57507	57507	ZNF608	3.73	5.43	4.44	9.24	6.82	7.84	4.84	6.22	5.41	7.69	7.53	7.45	5.56	6.44	5.93	5.82	8.33	6.89	13.97	9.19	11.02	6.47	8.39	7.49	10.58	10.78	10.35	7.8	8.83	8.24	388.85	534.92	466.91	876	611	735	481	604	539	773.85	729	757.41	549	620	584	363.041489028904	491.370460191314
58486	58486	ZBED5	10.63	11.36	12	11.34	10.21	11.16	7.84	9.01	8.17	9.76	9.21	10.22	7.75	6.58	7.59	16.59	17.45	18.62	17.14	13.77	15.67	10.5	12.18	11.3	13.42	13.18	14.21	10.88	9.03	10.56	495	519	560	529	469	525	354	416	382	445	414	464	364	296	357	461.967961617757	476.67526885849
4141	4141	MARS1	88.06	83.43	84.93	96.05	99.08	101.7	62.1	61.67	66.87	79.55	77.07	79.19	78.03	78.18	77.69	137.37	128.15	131.81	145.21	133.6	142.83	83.12	83.3	92.55	109.45	110.31	110.08	109.53	107.18	108.04	4258	3957	4130	4658	4386	4777	2853	2967	3233	3772	3595	3727	3798	3594	3741	3973.85773852204	3634.30450649912
81031	81031	SLC2A10	13.83	14.75	14.47	15.45	11.98	15.34	9.59	11.7	10.62	8.13	8.12	8.2	7.73	7.95	8.03	21.57	22.66	22.46	23.36	16.15	21.54	12.83	15.8	14.69	11.18	11.62	11.39	10.85	10.9	11.17	1063	1119	1112	1186	909	1197	711	895	815	609	598	607	604	595	620	992.064531716517	1027.7449438394
284371	284371	ZNF841	2.42	2.72	2.5	3.79	2.96	2.65	5.83	5.62	6.02	6.61	6.75	6.4	3.1	2.73	2.8	3.78	4.18	3.88	5.72	3.99	3.72	7.8	7.59	8.33	9.09	9.66	8.89	4.36	3.74	3.9	170	187	178	259	193	185	390	385	426	450	459	440	211	182	195	158.655663585896	171.750048702385
135152	135152	B3GAT2	0.02	0.02	0.01	0	0.01	0.01	0.01	0	0.02	0.02	0	0	0.01	0.02	0.01	0.03	0.03	0.01	0	0.01	0.01	0.01	0	0.02	0.02	0	0	0.01	0.02	0.01	2	2	1	0	1	1	1	0	2	2	0	0	1	2	1	1.8665372186576	1.83689891660304
100130890	100130890	TSTD3	0.33	0.47	0.52	0.52	0.53	0.74	0.17	0.23	0.23	0.17	0.17	0.17	0.23	0.27	0.26	0.51	0.72	0.81	0.79	0.71	1.04	0.22	0.31	0.31	0.23	0.24	0.23	0.32	0.37	0.36	10	14	16	16	16	23	5	7	7	5	5	5	7	8	8	9.33268609328802	12.8582924162213
84245	84245	MRI1	9.92	10.87	9.38	7.42	7.34	6.57	6.7	7.05	7.14	7.63	8.23	7.07	4.83	5.77	5.17	15.48	16.7	14.55	11.22	9.89	9.23	8.97	9.52	9.88	10.5	11.78	9.82	6.78	7.91	7.19	481.98	534.02	487	396	367	352	331.74	354	383.01	397	410	378	272	312	292	449.835469696483	491.370460191314
342132	342132	ZNF774	0.5	0.57	0.52	0.47	0.6	0.36	0.35	0.43	0.25	0.46	0.54	0.5	0.25	0.58	0.52	0.79	0.87	0.81	0.7	0.81	0.5	0.47	0.59	0.35	0.63	0.77	0.69	0.35	0.79	0.72	28	31	29	26	33	20	19	24	14	25	29	27	14	31	29	26.1315210612065	28.4719332073472
22924	22924	MAPRE3	10.95	12.2	13.11	23.27	24.72	25.18	64.57	61.36	61.68	89.52	85.71	87.05	106.94	108.2	106.27	17.08	18.73	20.35	35.17	33.33	35.37	86.43	82.88	85.37	123.16	122.68	121.01	150.13	148.33	147.79	337	367	405	718	753	784	1930	1867	1906	2697	2541	2608	3319	3211	3307	314.511521343806	337.070951196659
54065	54065	SMIM11	9.09	12.45	2.33	9.13	14.46	10.54	9.01	12.14	10.62	6.01	11.11	10.15	12.87	13.21	10.93	14.17	19.13	3.62	13.81	19.5	14.81	12.06	16.4	14.7	8.27	15.91	14.1	18.07	18.11	15.2	99.28	133.7	28.8	99.88	154.52	115.53	97	128.99	115.24	65.78	118.27	108.03	143.33	136.3	118.45	93.3268609328802	123.072227412404
4292	4292	MLH1	32.07	33.27	32.08	18.2	19.06	17.63	13.4	15.16	14.57	13.95	13.54	11.84	15.06	12.73	13.76	50.03	51.11	49.79	27.51	25.7	24.76	17.94	20.47	20.17	19.19	19.38	16.46	21.14	17.45	19.13	1329	1356	1334	759	785	744	531	630	607	568	549	482	625	516	577	1240.31398179798	1245.41746545686
79833	79833	GEMIN6	4.61	4.38	4.52	2.04	3.12	2.3	2.81	3.36	3.22	3.17	3.65	3.07	3.99	3.85	3.7	7.18	6.73	7.02	3.08	4.2	3.23	3.76	4.54	4.46	4.36	5.22	4.26	5.6	5.28	5.14	304	284	300	135	203	154	180	221	214	205.82	233.05	198	266	246	247	283.713657235956	260.839646157632
1850	1850	DUSP8	0.72	0.59	0.61	0.41	0.32	0.46	2.83	2.89	2.6	7.15	6.79	6.44	8.37	8.59	9.41	1.12	0.91	0.94	0.62	0.43	0.65	3.78	3.9	3.6	9.84	9.72	8.95	11.76	11.77	13.08	61	49	51	35	27	38.49	225.54	237.5	219	586.66	551.31	524	697	688.92	782.93	56.9293851690569	45.0040234567746
79697	79697	RIOX1	7.23	6.23	6.1	4.18	4.12	3.73	4.09	3.23	3.59	3.51	3.27	3.47	3.95	3.58	3.8	11.28	9.56	9.46	6.33	5.55	5.23	5.48	4.36	4.97	4.83	4.69	4.82	5.55	4.9	5.29	303.8	256.6	257.11	176.35	170.78	158.32	167	134.6	151.53	144.86	132.99	142.34	167.64	145.2	161.72	283.713657235956	236.041510783491
92335	92335	STRADA	13.05	12.93	13.13	15.01	15.02	14.17	13.66	12.94	12.4	11.43	13.76	12.95	11.04	10.81	12.48	20.36	19.86	20.38	22.7	20.25	19.91	18.28	17.48	17.16	15.72	19.7	18	15.49	14.82	17.35	527	515	532	611	602	593	553	529	513	472	543	524	456	439	519	491.832557116279	473.001471025284
2257	2257	FGF12	0	0	0	0.02	0	0	0.01	0	0.02	0	0	0.01	0.02	0	0.02	0	0	0	0.03	0	0	0.01	0	0.03	0	0	0.01	0.03	0	0.03	0	0	0	2	0	0	1	0	2	0	0	1	2	0	2	0	0
125113	125113	KRT222	0	0	0	0	0	0	0	0.02	0	0	0	0	0	0	0.02	0	0	0	0	0	0	0	0.03	0	0	0	0	0	0	0.03	0	0	0	0	0	0	0	1	0	0	0	0	0	0	1	0	0
23158	23158	TBC1D9	6.47	7.08	6.96	9.67	7.59	8.27	10.73	12.68	11.45	12.7	13.61	13.3	11.25	11.04	11.12	10.09	10.87	10.8	14.62	10.24	11.61	14.36	17.13	15.85	17.48	19.49	18.48	15.8	15.13	15.47	658	708	712	989	762	853	1060	1286	1172	1272	1342	1325	1156	1088	1145	614.090744938352	650.262216477478
79677	79677	SMC6	7.48	9.13	8.52	5.12	3.77	4.31	3.52	4.16	3.48	4.68	4.78	4.65	3.29	3.23	3.53	11.67	14.03	13.23	7.75	5.08	6.06	4.71	5.61	4.82	6.44	6.84	6.46	4.61	4.42	4.91	726	860	822	491	356	417	329	401	349	446	461	457	312	295	340	677.55301037271	789.866534139309
80895	80895	ILKAP	26.9	25.24	23.33	18.77	23.88	19.45	15.12	15.25	15.8	14.95	15.01	14.94	17.05	17.13	17.12	41.96	38.77	36.21	28.38	32.2	27.32	20.24	20.6	21.87	20.57	21.48	20.77	23.94	23.48	23.81	590	529	507	407	476	416	321	323	330	312	305	314	371	351	385	550.628479503993	485.859763441505
84628	84628	NTNG2	0.2	0.2	0.11	0.78	0.66	0.99	10.19	9.09	9.37	13.97	12.53	12.67	13.11	13.01	12.86	0.31	0.31	0.16	1.17	0.89	1.39	13.64	12.27	12.97	19.22	17.94	17.61	18.4	17.83	17.88	8	8	9	46	46	55	585	549	522	801	744	736	794	826	852	7.46614887463042	7.34759566641218
7782	7782	SLC30A4	2.28	2.28	1.98	1.97	2.08	2.02	1.86	1.96	1.76	2.43	2.27	2.45	2.34	2.48	2.41	3.55	3.5	3.07	2.98	2.81	2.83	2.48	2.65	2.44	3.34	3.25	3.41	3.28	3.4	3.35	246	251	224	221	186	219	186	217	180	260	269	260	244	247	245	229.584077894885	230.530814033682
59350	59350	RXFP1	0	0	0	0.04	0.02	0.02	0.13	0.1	0.22	0.14	0.05	0.2	0.09	0.04	0.16	0	0	0	0.06	0.03	0.02	0.17	0.14	0.3	0.2	0.07	0.27	0.12	0.05	0.22	0	0	0	2	1	1	8	6	13	9	3	12	6	2	9	0	0
3009	3009	H1-5	0.1	0.21	0	0	0	0.31	0	0	0	0	0.11	0	0	0	0	0.16	0.32	0	0	0	0.43	0	0	0	0	0.15	0	0	0	0	1	2	0	0	0	3	0	0	0	0	1	0	0	0	0	0.933268609328802	1.83689891660304
56912	56912	IFT46	22.95	24.6	23.8	21.45	24.56	23.48	18.58	18.62	16.49	16.04	14.37	15.77	19.9	19.35	20.2	35.8	37.79	36.94	32.43	33.11	32.97	24.87	25.16	22.82	22.07	20.56	21.93	27.94	26.53	28.09	577	609	601	545	612	600	451	461	413	392	347	383	503	464	507	538.495987582719	559.335720105627
523	523	ATP6V1A	13.92	15.52	14.3	17.21	13.51	15.79	17.21	20.71	19.71	23.46	25.83	24.8	28.62	25.93	28.29	21.72	23.84	22.19	26.03	18.22	22.18	23.03	27.97	27.28	32.27	36.97	34.48	40.18	35.55	39.34	1153	1264	1191	1434	1105	1326	1384	1709	1642	1912	2073	2011	2395	2080	2371	1076.05870655611	1160.92011529312
399671	399671	HEATR4	0	0	0	0.03	0	0	0	0	0.04	0	0	0.02	0	0	0.03	0	0	0	0.04	0	0	0	0	0.05	0	0	0.03	0	0	0.04	0	0	0	1	0	0	0	0	2	0	0	1	0	0	1	0	0
5016	5016	OVGP1	0.16	0.36	0.3	0.24	0.82	0.3	0.5	0.41	0.43	0.5	0.9	1.08	0.38	0.62	0.38	0.25	0.55	0.46	0.37	1.11	0.41	0.67	0.55	0.6	0.68	1.29	1.51	0.53	0.85	0.52	6	13	11	9	30	11	18	15	16	18	32	39	14	22	14	5.59961165597281	11.9398429579198
8793	8793	TNFRSF10D	33.14	34.03	33.9	28.2	25.89	29	25.37	28.8	28.24	36.83	36.95	36.87	37.99	39.85	37.66	51.7	52.27	52.62	42.63	34.91	40.73	33.96	38.9	39.08	50.67	52.89	51.25	53.33	54.64	52.36	2079	2097	2138	1777	1603	1843	1546	1798	1781	2272	2244	2262	2407	2420	2391	1940.26543879458	1925.98851405829
65993	65993	MRPS34	82.85	77.83	76.09	66.78	95.66	76.23	78.41	71.12	66.48	86.43	82.95	80.12	108.93	109.28	114.38	129.25	119.54	118.09	100.95	128.98	107.06	104.96	96.07	92.01	118.91	118.72	111.37	152.92	149.82	159.06	1140	1044	1043	914	1302	1050	1049	957	916	1158	1094	1063	1515	1441	1596	1063.92621463483	958.861234466789
1639	1639	DCTN1	70.26	64.2	67.18	57.02	58.82	56.67	54.99	49.39	53.1	56.26	53.07	53.77	56.79	57.95	57.92	109.6	98.61	104.27	86.2	79.31	79.58	73.61	66.71	73.5	77.41	75.96	74.75	79.72	79.45	80.55	5242	4706	5041	4276	4333	4288	3989	3670	3988	4133	3839	3932	4287	4188	4384	4892.19405010158	4322.22315076696
84060	84060	RBM48	3.54	4.11	4.22	4.82	5.2	4.63	2.15	1.97	1.79	1.77	2.13	2.28	1.48	1.5	1.14	5.53	6.31	6.54	7.29	7.01	6.51	2.88	2.66	2.48	2.43	3.05	3.17	2.07	2.05	1.59	195	218	234	257	290	251	109	107	98	103	111	110	80	83	61	181.987378819116	200.221981909732
8315	8315	BRAP	5.6	6.48	6.53	6.4	5.95	5.62	4.53	5.03	4.54	4.99	5.18	5.76	4.82	5.16	5.27	8.74	9.95	10.13	9.68	8.03	7.89	6.06	6.79	6.28	6.87	7.42	8	6.77	7.07	7.33	399	453	464	455	407	400	296	353	326	349	359	404	328	356	363	372.374175122192	416.057604610589
340784	340784	HMX3	0	0	0	0	0	0	0.02	0.02	0	0.04	0.02	0.02	0.1	0.17	0.14	0	0	0	0	0	0	0.03	0.03	0	0.06	0.03	0.03	0.14	0.23	0.19	0	0	0	0	0	0	1	1	0	2	1	1	5	8	7	0	0
9935	9935	MAFB	0.08	0.12	0.15	0.5	0.46	0.64	2.18	1.66	1.81	9.57	10.31	8.88	11.45	12.18	11.18	0.13	0.18	0.23	0.75	0.62	0.9	2.92	2.24	2.5	13.17	14.76	12.34	16.08	16.69	15.55	5	7	9	30	27	39	127	99	109	564	598	520	693	706	678	4.66634304664401	6.42914620811065
11124	11124	FAF1	9.9	9.38	9.41	6.8	6.56	6.47	6.81	7.29	7.06	6.53	6.59	5.62	6.62	6.58	6.51	15.44	14.41	14.6	10.28	8.85	9.09	9.11	9.84	9.78	8.99	9.43	7.81	9.3	9.01	9.05	1241	1151	1191	832	803	794	831	911	884	811	806	682	830	784	813	1158.18634417704	1057.13532650505
29925	29925	GMPPB	25.04	22.07	25.53	9.99	11.73	10.32	19.04	19.41	20.38	17.13	15.82	14.47	13.9	15.62	15	39.06	33.9	39.62	15.1	15.81	14.5	25.48	26.22	28.21	23.56	22.64	20.12	19.51	21.42	20.86	1016	871	1021.74	486	529	462	858	848	921	718	736	671	680	649	702	948.200907078063	799.969478180626
8131	8131	NPRL3	17.45	17.62	17.59	15.52	17.16	15.81	12.19	11.35	10.67	10.19	10.31	10.66	12.68	13.76	12.5	27.22	27.06	27.31	23.46	23.14	22.2	16.32	15.33	14.76	14.01	14.75	14.82	17.8	18.87	17.38	981	971	993	879	945	895	668	630	608	562	561	591	720	749	715	915.536505751555	891.814424010778
51637	51637	RTRAF	14.24	15.26	15.41	18.39	20.84	19.96	21.6	22.7	22.8	18.11	18.42	18.99	19.61	18.34	18.94	22.21	23.44	23.91	27.8	28.09	28.03	28.92	30.66	31.56	24.92	26.36	26.39	27.53	25.15	26.33	1848	1948	2013	2401	2668	2629	2723	2939	2977	2315	2317	2415	2570	2308	2487	1724.68039003963	1789.13954477136
9948	9948	WDR1	256.08	226.11	242.49	186.16	189.97	197.76	159.64	157.68	160.42	154.9	145.29	150.68	155.02	157.82	162.87	399.48	347.3	376.35	281.44	256.15	277.73	213.69	212.99	222.02	213.11	207.95	209.45	217.62	216.36	226.49	13363	11571	12703	9734	9756	10420	8089	8176	8410	7939	7336	7681	8171	7964	8600	12471.2684264608	10627.3786820069
2124	2124	EVI2B	2.98	4.1	3.41	0.5	0.54	0.44	0.1	0	0.06	0	0	0.06	0.03	0.07	0	4.65	6.29	5.29	0.76	0.73	0.61	0.13	0	0.09	0	0	0.09	0.04	0.09	0	95	128	109	16	17	14	3	0	2	0	0	2	1	2	0	88.6605178862362	117.561530662595
79949	79949	PLEKHS1	0	0	0.05	1.15	1.06	1.35	0.06	0.05	0.06	0	0.05	0.01	0	0	0.01	0	0	0.07	1.73	1.42	1.89	0.08	0.07	0.08	0	0.07	0.02	0	0	0.02	0	0	1	70	63	84	4	1	4	0	1	1	0	0	1	0	0
148345	148345	C1orf127	0.03	0.03	0	0.05	0.07	0.05	0	0	0	0	0	0	0	0	0	0.04	0.04	0	0.08	0.1	0.07	0	0	0	0	0	0	0	0	0	1	1	0	2	3	2	0	0	0	0	0	0	0	0	0	0.933268609328802	0.918449458301522
54976	54976	ADISSP	59.16	55.21	56.5	33.8	46.11	38.89	85.64	73.9	74.01	61.43	60.73	59.73	73.27	75.26	73.19	92.29	84.81	87.68	51.1	62.17	54.62	114.64	99.82	102.44	84.52	86.93	83.03	102.86	103.18	101.78	1100	1006	1051	626	846	725	1557	1357	1384	1121	1092	1083	1383	1354	1386	1026.59547026168	923.960155051331
202658	202658	TRIM39-RPP21	0	0	0.16	0.21	0.22	0.23	0	0.14	0	0.15	0.12	0	0.27	0.1	0	0	0	0.25	0.32	0.3	0.32	0	0.19	0	0.21	0.17	0	0.38	0.14	0	0	0	3.96	5.23	5.4	5.62	0	3.44	0	3.71	2.85	0	6.81	2.38	0	0	0
729956	729956	SHISA7	0	0	0	0.02	0.02	0.02	0.31	0.39	0.42	0.26	0.41	0.22	0.2	0.22	0.13	0	0	0	0.03	0.02	0.03	0.42	0.52	0.59	0.36	0.58	0.31	0.28	0.3	0.18	0	0	0	2	2	3	36	46	51	31	47	26	24	25	16	0	0
3859	3859	KRT12	0	0	0	0	0.07	0	0.03	0	0	0	0	0	0	0	0	0	0	0	0	0.09	0	0.04	0	0	0	0	0	0	0	0	0	0	0	0	2	0	1	0	0	0	0	0	0	0	0	0	0
5352	5352	PLOD2	45.39	53.39	48.83	35.55	30.04	35.09	13.03	17.11	15.27	15.91	18.16	18.84	14.98	13.61	14.88	70.81	82	75.79	53.75	40.5	49.28	17.44	23.11	21.13	21.89	25.99	26.19	21.03	18.66	20.7	3026	3498	3277	2362	1902	2345	831	1138	1017	1032	1147	1210	992	877	982	2824.07081182896	3212.73620513872
10402	10402	ST3GAL6	0	0	0	0	0	0	0	0	0.02	0	0.06	0.02	0	0.02	0	0	0	0	0	0	0	0	0	0.02	0	0.08	0.02	0	0.03	0	0	0	0	0	0	0	0	0	1	0	3	1	0	1	0	0	0
4055	4055	LTBR	94.4	93.01	92.56	101.08	102.54	97.67	84.65	73.51	76.03	58.64	58.52	58.76	65.05	66.77	67.94	147.26	142.86	143.66	152.81	138.26	137.17	113.3	99.28	105.22	80.68	83.76	81.68	91.32	91.53	94.47	3338	3234	3292	3601	3595	3507	2931	2592	2713	2050	2012	2042	2342	2295	2444	3115.25061793954	2970.26554814712
4317	4317	MMP8	0	0	0.05	0	0	0	0	0	0	0	0	0	0	0	0	0	0	0.08	0	0	0	0	0	0	0	0	0	0	0	0	0	0	1	0	0	0	0	0	0	0	0	0	0	0	0	0	0
3487	3487	IGFBP4	426.71	427.58	414.23	417.21	486.17	409.07	606.95	486.77	509.92	526.12	519.69	507.23	865.62	848.91	856.86	665.67	656.76	642.88	630.75	655.53	574.5	812.43	657.49	705.74	723.84	743.84	705.08	1215.16	1163.81	1191.58	15804	15535	15398	15499	17781	15313	21849	17885	18979	19130	18603	18328	32393	30383	32140	14749.3771018324	14268.1123347141
6184	6184	RPN1	225.03	213.82	221	212.51	215.63	210.16	237.31	231.53	232.59	219.46	220.46	223.3	252.27	266.9	241.8	351.06	328.43	342.99	321.27	290.75	295.15	317.64	312.73	321.91	301.94	315.54	310.4	354.14	365.91	336.26	8678	8090	8555	8221	8211	8193	8894	8860	9014	8310	8218	8403	9829	9948	9443	8098.90499175535	7430.25611765931
56137	56137	PCDHA12	0	0	0	0	0	0	0	0	0.02	0.02	0.02	0	0.03	0.02	0	0	0	0	0	0	0	0	0	0.02	0.03	0.03	0	0.05	0.03	0	0	0	0	0	0	0	0	0	1.58	1.9	1	0	3.32	1	0	0	0
84649	84649	DGAT2	0.53	0.42	0.36	0.46	0.28	0.69	3.45	2.62	3.12	4.09	4.98	4.32	4.8	4.57	4.54	0.82	0.65	0.57	0.7	0.38	0.96	4.62	3.54	4.32	5.63	7.12	6	6.74	6.27	6.32	20	17	15	19	11	25	130	106	126	164	197	169	191	181	185	18.665372186576	15.6136407911259
823	823	CAPN1	96.4	90.59	94.92	94.28	95.25	97.03	66.24	64.51	62.65	47.27	47.56	47.82	47.47	52.01	52.94	150.38	139.14	147.31	142.54	128.43	136.27	88.67	87.13	86.71	65.04	68.08	66.47	66.64	71.3	73.62	4957	4578	4905	4873	4835	5051	3307	3293	3236	2389	2364	2403	2466	2584	2759	4626.21249644287	4204.66162010437
126003	126003	TRAPPC5	4.67	4.16	4.96	5.37	6.88	5.25	4.7	4.09	3.97	3.87	4.02	4.17	5.34	5.75	4.83	7.29	6.39	7.7	8.12	9.28	7.37	6.29	5.53	5.49	5.32	5.75	5.79	7.5	7.88	6.72	474	415	506	547	689	540	466	415	406	388	396.05	416	549	567	498	442.369320821852	381.156525195132
154881	154881	KCTD7	4.26	4.73	4.4	4.4	3.85	3.75	3.78	4.1	4.08	3.7	4.05	3.7	2.74	2.87	2.93	6.64	7.27	6.83	6.65	5.19	5.26	5.05	5.54	5.64	5.09	5.79	5.15	3.85	3.93	4.07	373	408	392	377	309	335	313	348	343	322	347	316	245	244	248	348.109191279643	374.727378987021
79632	79632	FAM184A	0	0.05	0.02	0.02	0	0	0.1	0.2	0.14	0.16	0.35	0.23	0.32	0.35	0.29	0	0.08	0.03	0.02	0	0	0.14	0.27	0.19	0.22	0.5	0.32	0.45	0.48	0.41	0	3	1	1	0	0	6	13	9	11	22	15	21	24	20	0	2.75534837490457
5169	5169	ENPP3	0.02	0.04	0.05	0.1	0.05	0.07	0.61	0.52	0.58	0.66	0.58	0.65	0.55	0.86	0.58	0.04	0.06	0.08	0.15	0.07	0.1	0.81	0.7	0.81	0.9	0.84	0.91	0.78	1.18	0.8	1	2	2	5	2	4	31	26	30	36	31	33	31	42	31	0.933268609328802	1.83689891660304
51504	51504	TRMT112	174.69	173.05	174.69	129.66	173.46	148.01	124.95	119.32	116.93	133.49	119.08	124.74	160.28	155.46	164.18	272.52	265.8	271.12	196.02	233.88	207.86	167.25	161.17	161.84	183.65	170.44	173.39	225.01	213.13	228.31	1840	1764	1810	1351	1799	1559	1262	1201	1207	1339	1164	1235	1672	1543	1719	1717.21	1620.14484444388
375035	375035	SFT2D2	9.58	10.58	9.9	6.32	5.64	5.76	4.01	4.35	4.09	4.72	4.68	4.44	3.63	3.47	3.77	14.94	16.24	15.36	9.55	7.61	8.08	5.36	5.88	5.66	6.5	6.7	6.17	5.1	4.76	5.24	1988.99	2161	2070	1321.01	1155.96	1213.82	807.94	902.12	855.02	965.95	942.2	904.04	762	699	792	1856.27126395499	1984.76927938959
161779	161779	PGBD4	0.61	0.73	0.86	0.69	0.48	0.52	0.77	0.84	0.74	1.07	1.15	1.14	0.9	0.89	1.04	0.96	1.13	1.34	1.05	0.65	0.73	1.03	1.13	1.03	1.47	1.65	1.58	1.26	1.22	1.45	75	88	106.01	85	58	64	91	102	91	128	136	136.01	111	105	129	69.9951456996602	80.8235523305339
54920	54920	DUS2	10.56	9.72	10.05	8.2	9.41	9.37	7.78	8.19	9.15	9.07	8.02	8.62	11.25	11.47	10.42	16.47	14.92	15.6	12.4	12.69	13.16	10.42	11.06	12.66	12.48	11.48	11.99	15.8	15.72	14.49	342	309	326	265	297	305	246	263	298	289	251	272	368	360	343	319.17786439045	283.80088261517
9025	9025	RNF8	4.01	3.89	3.7	3.14	3.46	3.38	2.21	2.12	2.47	2.93	3.11	2.84	2.87	2.96	2.85	6.26	5.97	5.74	4.75	4.66	4.74	2.96	2.87	3.42	4.03	4.46	3.95	4.03	4.06	3.96	412	393	382	325	350	352	221	217	256	296	310	286	298	295	296	384.506667043467	360.950637112498
480	480	ATP1A4	0	0	0	0	0	0.02	0	0	0	0	0	0	0	0	0	0	0	0	0	0	0.02	0	0	0	0	0	0	0	0	0	0	0	0	0	0	1	0	0	0	0	0	0	0	0	0	0	0
54205	54205	CYCS	39.42	39.19	39.8	19.38	19.66	21.56	39.1	45.78	42.44	40.18	44.86	41.28	53.92	49.8	51.73	61.49	60.2	61.78	29.31	26.51	30.28	52.33	61.83	58.74	55.28	64.21	57.39	75.7	68.27	71.93	3917	3829	3980	1937	1928	2173	3773	4535	4242	3930	4319	4018	5411	4795	5202	3655.61314274092	3516.74297583653
79622	79622	SNRNP25	35.11	30.59	34.13	23.25	30.18	28.42	31.46	33.34	35.32	28.93	22.03	24.31	28.17	29.67	24.45	54.77	46.98	52.98	35.15	40.69	39.91	42.11	45.03	48.89	39.8	31.54	33.79	39.54	40.67	34	542	461	526	358	461	440	473	505	547	436	327	363	440	440	383	505.831586256211	423.405200277002
91283	91283	MSANTD3	44.44	45.01	46.7	22.63	28.47	27.11	16.6	16.97	15.97	17	16.89	17.31	19.25	16.6	19.04	69.32	69.13	72.47	34.22	38.39	38.07	22.22	22.92	22.1	23.38	24.17	24.07	27.03	22.76	26.48	1264.6	1241.47	1328.25	638.88	792.82	775.57	452.27	468.5	457.06	483.24	472.39	491.1	557.18	456.72	544.54	1180.58479080094	1140.71422721049
81786	81786	TRIM7	1.66	1.85	1.5	1.14	0.69	1.25	1.23	1.55	2.02	1.54	1.07	1.6	1.41	1.11	1.93	2.59	2.84	2.33	1.72	0.93	1.76	1.65	2.09	2.8	2.12	1.53	2.23	1.98	1.53	2.69	37	37	37	24	15	29	42	40	49	44	38	39	46	32	54	34.5309385451657	33.9826299571563
122539214	122539214	LOC122539214	1.33	1.31	0.97	0.21	0.05	0.12	0.26	0.2	0.23	0.3	0.4	0.33	0.15	0.11	0.25	2.07	2.01	1.51	0.32	0.07	0.16	0.35	0.27	0.32	0.41	0.57	0.45	0.2	0.15	0.34	100.69	97.73	74.1	16.24	4	9	19.23	15	17.54	22.31	29.2	24.22	11.17	8.23	19	94.260129542209	90.0080469135492
283948	283948	NHLRC4	0.46	0.5	0.37	0.95	1.15	0.98	0.63	0.67	0.75	0.3	0.24	0.45	0.34	0.39	0.34	0.72	0.77	0.58	1.44	1.55	1.37	0.84	0.91	1.03	0.41	0.34	0.62	0.48	0.54	0.48	16	17	13	33	39	34	21	23	26	10	8	15	12	13	12	14.9322977492608	15.6136407911259
284418	284418	GARIN5B	0	0.04	0	0	0	0	0	0	0	0	0	0	0	0	0	0	0.06	0	0	0	0	0	0	0	0	0	0	0	0	0	0	2	0	0	0	0	0	0	0	0	0	0	0	0	0	0	1.83689891660304
10644	10644	IGF2BP2	26.35	30.14	28.68	25.35	20.47	22.35	17.42	17	17.63	20.21	22.42	21.82	16.31	16.19	15.71	41.1	46.3	44.51	38.33	27.6	31.39	23.32	22.96	24.4	27.81	32.09	30.34	22.9	22.19	21.84	1933	2197	2101	1888	1451	1667	1230	1245	1291	1468	1597	1566	1224	1168	1200	1804.00822183257	2017.83345988844
64208	64208	POPDC3	8	7.27	7.4	5.78	5.78	5.86	4.62	6.67	5.48	7.16	6.03	6.35	7.73	8.63	8.74	12.49	11.16	11.48	8.74	7.79	8.24	6.18	9.01	7.58	9.86	8.64	8.82	10.85	11.83	12.15	246	219	228	178	175	182	138	203	169	216	179	189	240	256	272	229.584077894885	201.140431368033
11064	11064	CNTRL	2.6	3.2	3.25	1.58	1.37	1.61	0.77	0.92	0.94	1.06	1.5	1.45	0.91	0.97	0.74	4.05	4.91	5.04	2.39	1.85	2.26	1.04	1.24	1.3	1.46	2.14	2.02	1.28	1.33	1.03	311	374	403	188	161	196	89	112	116	126	172	163	111	96	92	290.246537501258	343.500097404769
7678	7678	ZNF124	1.25	1.36	0.99	1.45	1	1.04	1.91	2.09	2.18	3.02	3.26	3.47	2.19	2.04	2.59	1.96	2.09	1.54	2.19	1.35	1.46	2.56	2.83	3.02	4.15	4.66	4.83	3.08	2.79	3.6	54.99	57.29	44	62.91	42.01	43	79	91	89	120	138	141	94	84	111	51.3297735130841	53.2700685814883
1958	1958	EGR1	17.26	15.48	16.27	43.7	41.01	44.57	16.25	16.81	16.3	76.22	75.77	74.71	73.19	77.97	80.31	26.93	23.78	25.25	66.07	55.3	62.6	21.75	22.7	22.56	104.86	108.45	103.85	102.74	106.9	111.68	950	837	900	2416	2228	2484	869	920	902	4124	4036	4020	4069	4153	4475	886.605178862362	768.742196598374
9412	9412	MED21	9.95	11.93	10.9	8.02	7.26	7.34	6.47	6.81	5.89	6.38	6.9	6.57	7.12	6.53	7.07	15.52	18.33	16.92	12.12	9.8	10.31	8.66	9.2	8.15	8.77	9.88	9.13	10	8.95	9.83	510	615	590	416.98	367	385	317	356	314	335	350	333	358	321	353	475.966990757689	564.846416855436
301	301	ANXA1	458.21	532.89	513.88	457.42	465.4	457.12	115.29	127.14	116.95	114.96	120.67	123.1	127.99	122.12	121.47	714.81	818.52	797.55	691.53	627.52	641.98	154.32	171.72	161.86	158.16	172.71	171.11	179.67	167.42	168.93	9866	11226	11073	9843	9895	9899	2415	2697	2525	2421	2501	2576	2784	2531	2649	9207.62809963796	10310.5136188929
2060	2060	EPS15	12.61	13.25	12.95	13.65	10.8	13.47	8.36	10.47	9.14	10.65	12.21	11.73	11.36	11.34	11.07	19.67	20.36	20.09	20.64	14.56	18.91	11.19	14.14	12.65	14.65	17.48	16.31	15.95	15.54	15.4	1186	1225	1225	1248	919	1212	746	950	863	961	1087	1041	1038	975	1004	1106.85657066396	1125.10058641936
124905375	124905375	LOC124905375	0.13	0.14	0.41	0.27	0	0	0	0	0	0	0	0	0	0	0	0.21	0.21	0.64	0.41	0	0	0	0	0	0	0	0	0	0	0	1	1	3	2	0	0	0	0	0	0	0	0	0	0	0	0.933268609328802	0.918449458301522
2593	2593	GAMT	37.03	36.9	36.11	43.18	54.33	46.37	61.43	59.55	57.18	63.06	58.13	64.4	80.07	78.16	74.49	57.77	56.69	56.04	65.28	73.26	65.13	82.23	80.44	79.14	86.76	83.21	89.52	112.4	107.16	103.58	608	594	598	707	877	757	985	964	947	1005	912	1015	1316	1219	1221	567.427314471912	545.558978231104
64106	64106	NPFFR1	0.01	0.01	0	0	0	0	0.01	0	0	0.01	0	0	0	0	0.01	0.01	0.01	0	0	0	0	0.01	0	0	0.01	0	0	0	0	0.01	1	1	0	0	0	0	1	0	0	1	0	0	0	0	1	0.933268609328802	0.918449458301522
65988	65988	ZNF747	3.87	4.15	3.69	5.49	5.53	5.34	4.47	4.53	4.09	3.97	3.68	3.76	4.49	4.68	4.86	6.03	6.37	5.73	8.29	7.46	7.5	5.99	6.12	5.66	5.47	5.27	5.23	6.3	6.41	6.75	232	244	221	331	327	323	261	271	246	235	213	221	270	272.94	296	216.518317364282	224.101667825571
55009	55009	FAM174C	40.1	40.75	40.95	38.91	51.25	44.28	35.38	28.2	30.08	25.14	27.47	24.68	26.95	29.17	29.07	62.56	62.59	63.55	58.83	69.1	62.19	47.36	38.09	41.64	34.58	39.32	34.31	37.84	39.99	40.42	451	446	458	435	571	497	388	309	339	275	296	267	307	314	332	420.90414280729	409.628458402479
7104	7104	TM4SF4	0.04	0	0	0	0	0	0	0	0.04	0	0	0	0	0	0	0.07	0	0	0	0	0	0	0	0.06	0	0	0	0	0	0	1	0	0	0	0	0	0	0	1	0	0	0	0	0	0	0.933268609328802	0
83607	83607	AMMECR1L	8.43	7.71	8.4	6.92	6.11	6.73	5.64	6.41	6.44	6.97	7.26	7.29	6.12	6.44	5.93	13.14	11.85	13.04	10.46	8.24	9.45	7.55	8.66	8.92	9.59	10.39	10.13	8.59	8.83	8.25	718	647	706	593	500	569	451	514	550	564	583	607	526	522	512	670.08686149808	594.236799521085
100132463	100132463	CLDN24	0	0.14	0.14	0	0	0.14	0.28	0	0	0.29	0.15	0	0	0	0.14	0	0.22	0.22	0	0	0.2	0.38	0	0	0.39	0.21	0	0	0	0.19	0	1	1	0	0	1	2	0	0	2	1	0	0	0	1	0	0.918449458301522
55027	55027	HEATR3	7.6	7.27	7.83	4.85	4.64	4.53	5.04	4.93	4.86	5.72	5.67	5.26	4.96	5.76	6.02	11.85	11.17	12.15	7.34	6.26	6.36	6.74	6.66	6.73	7.87	8.12	7.31	6.96	7.89	8.37	606	570	628	389	366	366	391	392	392	450	439	413	403	446	488	565.560777253254	523.516191231868
8120	8120	AP3B2	0.04	0.05	0.09	4.95	4.67	5.47	5.85	5.62	5.49	4.32	3.9	3.44	3.31	2.95	3.15	0.07	0.07	0.14	7.49	6.29	7.68	7.83	7.59	7.59	5.94	5.58	4.78	4.65	4.04	4.38	3	3	6	219	172	196	222	217	211	195	167	141	151	130	116	2.79980582798641	2.75534837490457
1031	1031	CDKN2C	32.5	36.43	34.31	23.88	25.75	22.33	7.62	7.61	7.08	4.82	3.72	4.9	6.03	7.12	7.2	50.69	55.96	53.25	36.1	34.72	31.36	10.2	10.28	9.81	6.63	5.33	6.82	8.47	9.76	10.01	950	1028	995	498	503	503	148	138	138	94	83	100	135	144	148	886.605178862362	944.166043133965
222894	222894	FERD3L	0	0	0	0	0	0	0	0.15	0	0.15	0	0	0	0	0	0	0	0	0	0	0	0	0.21	0	0.21	0	0	0	0	0	0	0	0	0	0	0	0	1	0	1	0	0	0	0	0	0	0
50804	50804	MYEF2	1.59	0.98	1.28	0.54	0.63	0.45	2.14	2.53	2.45	4.51	5.09	4.98	3.71	3.49	3.76	2.49	1.5	1.99	0.81	0.84	0.63	2.87	3.41	3.39	6.2	7.28	6.92	5.21	4.79	5.23	176	154	164.04	91	79	86	249	304	314	554	627	659	552	507	518	164.255275241869	141.441216578434
125875	125875	CLDND2	0.62	0.35	0.28	0.76	0.51	0.45	0.06	0.23	0.17	0.17	0.06	0.29	0.06	0.12	0.38	0.97	0.53	0.44	1.15	0.68	0.63	0.08	0.31	0.23	0.24	0.08	0.41	0.08	0.16	0.53	9	6	5	10	9	8	1	4	3	3	1	3	1	2	3	8.39941748395922	5.51069674980913
253559	253559	CADM2	0.01	0.02	0.01	0.01	0.01	0.02	0.03	0.02	0.01	0.02	0.04	0.07	0.19	0.02	0	0.02	0.02	0.02	0.02	0.02	0.03	0.04	0.02	0.02	0.02	0.06	0.1	0.26	0.03	0	2	2.66	2	2.54	2	4	4.87	3	2	3	7.01	12.67	4	4	0	1.8665372186576	2.75534837490457
387032	387032	ZKSCAN4	1.07	1.18	1.17	1.57	1.48	1.41	1.52	1.59	1.48	1.31	1.41	1.66	1.36	1.52	1.43	1.66	1.81	1.82	2.38	1.99	1.98	2.03	2.14	2.05	1.8	2.02	2.31	1.91	2.08	1.99	104	113	115	154	137	138	144	154	145	125	133	158	134	143	141	97.0599353701954	103.784788788072
9943	9943	OXSR1	25.82	26.36	23.91	16.49	14.12	13.65	9.84	11.36	11.55	14.64	16.15	15.13	13.24	13.35	13.06	40.29	40.48	37.11	24.92	19.04	19.17	13.17	15.34	15.98	20.14	23.12	21.03	18.59	18.3	18.16	2025	1986	1913	1237	1010	1012	710	869	867	1123	1205	1163	1024	975	998	1889.86893389082	1824.04062418682
221002	221002	RASGEF1A	0.08	0	0.18	0.08	0.11	0.06	0.19	0.13	0.15	0.13	0.1	0.15	0.07	0.1	0.13	0.12	0	0.28	0.11	0.15	0.08	0.26	0.18	0.21	0.19	0.14	0.21	0.11	0.13	0.18	4	0	10	4	6	3	10	7	8	7	5	8	4	5	7	3.73307443731521	0
6382	6382	SDC1	81.19	76.21	78.22	18.27	21.49	18.52	12.29	10.37	11.67	7.91	9.22	8.17	9.16	10.12	9.19	126.66	117.05	121.39	27.62	28.97	26.01	16.45	14.01	16.16	10.89	13.2	11.36	12.85	13.88	12.78	4532	4182	4393	1025	1167	1051	669	576	657	438	499	446	514	548	520	4229.57333747813	3840.95563461697
84144	84144	SYDE2	0.87	1.09	1.21	1.42	1.15	1.27	1.14	1.19	0.9	1.28	1.39	1.38	0.99	0.85	0.82	1.36	1.68	1.87	2.15	1.55	1.79	1.53	1.61	1.25	1.76	1.98	1.92	1.38	1.16	1.14	97	124	131	159	139	140	128	119	99	129	138	133	95	80	83	90.5270551048938	113.887732829389
84612	84612	PARD6B	0.06	0.01	0.02	0.32	0.31	0.27	0.36	0.38	0.31	0.33	0.36	0.32	0.61	0.4	0.41	0.09	0.02	0.04	0.49	0.41	0.38	0.48	0.51	0.43	0.46	0.52	0.45	0.86	0.55	0.56	5	1	2	27	25	23	29	31	26	27	29	26	51	32	34	4.66634304664401	0.918449458301522
4790	4790	NFKB1	28.54	29.62	27.08	29.24	24.65	26.29	12.23	12.55	12.09	7.84	7.31	8.2	7.3	6.88	7.05	44.52	45.5	42.03	44.2	33.24	36.92	16.37	16.95	16.73	10.78	10.46	11.4	10.25	9.43	9.8	1870	1896	1801	1903	1556	1710	779	799	803	497	465	525	478	427	459	1745.21229944486	1741.38017293969
342977	342977	NANOS3	0.08	0.08	0.16	0.16	0.24	0	0.16	0.16	0.08	0.08	0.16	0.24	0.15	0.25	0.39	0.12	0.12	0.24	0.24	0.32	0	0.22	0.22	0.11	0.11	0.23	0.34	0.22	0.34	0.54	1	1	2	2	3	0	2	2	1	1	2	3	2	3	5	0.933268609328802	0.918449458301522
7479	7479	WNT8B	0	0	0	0.03	0	0	0	0	0	0	0	0.06	0	0	0.08	0	0	0	0.04	0	0	0	0	0	0	0	0.08	0	0	0.11	0	0	0	1	0	0	0	0	0	0	0	2	0	0	3	0	0
100526737	100526737	RBM14-RBM4	8.06	9.47	10.51	3.5	1.66	2.04	1.89	2.33	3.37	5.63	5.04	5.38	3.4	5.73	3.78	12.58	14.55	16.32	5.29	2.24	2.86	2.54	3.15	4.66	7.75	7.21	7.47	4.77	7.85	5.26	98.82	119.25	117.61	39.12	22.69	27.74	28.65	25.58	52.72	79.62	71.16	80.05	38.71	67.58	50.86	92.3935923235514	110.213934996183
124936	124936	CYB5D2	9.74	9.27	10.12	19.21	21.04	19.05	17.69	17.45	16.24	12.05	13.76	13.03	19.96	17.66	16.94	15.2	14.24	15.71	29.04	28.37	26.75	23.68	23.57	22.48	16.58	19.7	18.12	28.02	24.21	23.56	230	233	253	460	513.65	453	424	422	391	311	333	351	473	421	435	214.651780145625	213.998723784255
54883	54883	CWC25	8.42	8.06	8.3	6.81	6.11	6.25	4.81	4.16	4.34	3.85	4.12	3.81	3.61	3.52	3.39	13.13	12.38	12.89	10.29	8.24	8.78	6.43	5.62	6	5.29	5.9	5.3	5.07	4.83	4.71	452	425	448	366.94	324.02	340	250.69	222.06	234	202.99	214	200	196	183	184	421.837411416619	390.341019778147
55689	55689	YEATS2	11.57	10.49	11.7	9.06	7.73	8.11	7.4	7.16	7.23	12.78	12.87	12.27	9.68	10.02	9.7	18.05	16.11	18.16	13.7	10.43	11.39	9.91	9.67	10.01	17.58	18.42	17.06	13.59	13.74	13.49	1362	1216	1384	1063	878	947	839	827	845	1478	1470	1409	1146	1143	1151	1271.11184590583	1116.83454129465
7799	7799	PRDM2	4.66	4.78	4.52	8.18	7.01	6.73	6.68	7.33	7.29	8.42	7.42	7.53	5.87	5.29	5.83	7.27	7.34	7.02	12.37	9.45	9.46	8.94	9.9	10.09	11.58	10.62	10.47	8.23	7.26	8.11	498	520	499	830	649	679	678	785	802	888	836	873	617	514	634	464.767767445744	477.593718316791
124901446	124901446	LOC124901446	0.03	0.04	0	0	0.07	0	0.04	0.07	0.1	0.04	0.04	0.11	0.03	0.07	0.03	0.05	0.05	0	0	0.09	0	0.05	0.09	0.14	0.05	0.05	0.15	0.05	0.1	0.05	1	1	0	0	2	0	1	2	3	1	1	3	1	2	1	0.933268609328802	0.918449458301522
22858	22858	CILK1	2.88	3.89	3.34	4.82	4.27	4.13	1.47	1.87	1.64	2.47	2.69	2.46	2.09	2.35	2	4.49	5.98	5.19	7.29	5.75	5.8	1.96	2.53	2.26	3.4	3.86	3.43	2.93	3.23	2.78	327	437	383	552	478	475	162	211	187	276	296	275	240	258	229	305.178835250518	401.362413277765
3763	3763	KCNJ6	0.01	0.01	0.01	0.41	0.45	0.44	0.04	0.06	0.05	0.06	0.09	0.1	0.12	0.08	0.13	0.01	0.02	0.01	0.63	0.6	0.61	0.06	0.08	0.07	0.09	0.13	0.13	0.16	0.11	0.19	2	4	3	156	165	166	15	22	19	23	32	35	44	28	51	1.8665372186576	3.67379783320609
56301	56301	SLC7A10	0	0	0	0	0	0	0.19	0.18	0.25	0.06	0.07	0	0.04	0.1	0.11	0	0	0	0	0	0	0.26	0.24	0.34	0.09	0.11	0	0.05	0.13	0.15	0	0	0	0	0	0	4	5	8	2	2	0	1	2	3	0	0
124152	124152	IQCK	1.85	2.82	2.49	1.99	2.15	2.67	1.6	1.79	1.85	1.53	1.6	1.29	1.32	1.47	1.71	2.89	4.33	3.87	3	2.9	3.75	2.14	2.42	2.56	2.1	2.3	1.8	1.85	2.02	2.38	90	134	122	98	104	131	76	88	92	71	76	61	65	70	84	83.9941748395922	123.072227412404
388115	388115	CCDC9B	10.73	10.77	10.23	9.68	10.01	8.57	2.32	2.18	2.2	1.61	1.5	1.58	1.02	1.42	1.32	16.74	16.54	15.87	14.63	13.5	12.03	3.1	2.94	3.04	2.21	2.15	2.2	1.44	1.94	1.83	1039	1025	996	942	956	841	218	210	214	153	141	150	100	133	129	969.666085092626	941.41069475906
5603	5603	MAPK13	5.93	5.97	6.01	4.99	4.51	4.38	2.83	2.76	2.58	1.74	1.62	1.71	1.61	1.66	1.48	9.26	9.17	9.32	7.55	6.08	6.15	3.79	3.72	3.57	2.39	2.32	2.38	2.26	2.27	2.05	691	684	704	585	518	517	320	320	302	199	183	195	189	187	174	644.888609046202	628.219429478241
11338	11338	U2AF2	144.29	133.37	133.87	83.57	77.7	83.7	52.1	45.11	50.26	47.03	46.04	46.15	48.43	53.37	51.17	225.1	204.86	207.76	126.34	104.77	117.55	69.74	60.93	69.57	64.7	65.89	64.16	67.99	73.17	71.16	5130	4655	4785	2946	2686	2975	1781	1583	1778	1623	1577	1582	1737	1815	1838	4787.66796585676	4275.38222839359
3543	3543	IGLL1	0.32	0.11	0.11	0.76	0.54	0.43	0.55	0.18	0.22	0.45	0.88	0.34	0.21	0.34	0	0.51	0.17	0.17	1.15	0.73	0.61	0.74	0.24	0.3	0.61	1.26	0.47	0.3	0.47	0	3	1	1	7	5	4	5	2	2	4	9	3	2	3	0	2.79980582798641	0.918449458301522
441631	441631	TSPAN11	0.1	0.03	0.07	4.38	3.94	3.89	15.77	15.25	15.98	17.87	17.13	16.62	18.54	18.88	19.35	0.16	0.05	0.1	6.62	5.32	5.46	21.1	20.6	22.11	24.59	24.52	23.1	26.02	25.88	26.9	10	3	4	444	392	397	1528	1533	1620	1764	1673	1640	1887	1844	1965	9.33268609328802	2.75534837490457
147372	147372	CCBE1	22.03	22.12	22.17	28.53	26.74	29.28	10.43	9.82	10.86	6.25	6.72	6.22	5.47	4.78	5.2	34.37	33.97	34.41	43.13	36.05	41.13	13.96	13.26	15.03	8.6	9.62	8.65	7.68	6.55	7.23	2595	2548	2623	3376	3098	3505	1190	1149	1293	718	759	715	645	539	611	2421.83204120824	2340.20921975228
1960	1960	EGR3	0.06	0.12	0.06	0.77	0.42	0.72	2.52	2.87	2.56	1.52	1.59	1.26	1.88	1.94	1.76	0.09	0.18	0.09	1.17	0.57	1.02	3.37	3.88	3.54	2.09	2.28	1.76	2.64	2.66	2.45	4	8	5	57	31	52	181	208	193	109	114	94	138	137	129	3.73307443731521	7.34759566641218
7296	7296	TXNRD1	92.55	93.33	88.81	91.86	74.12	84.95	67.22	74.97	71.95	72	73.92	72.73	72.52	70.35	70.42	144.38	143.36	137.83	138.88	99.94	119.31	89.97	101.26	99.58	99.06	105.8	101.09	101.81	96.45	97.93	5973	5929	5769	5944	4664	5526	4181	4791	4643	4560	4609	4598	4710	4375	4577	5574.41340352094	5445.48683826972
2168	2168	FABP1	0	0	0	0	0	0	0	0	0	0	0	0	0	0.26	0	0	0	0	0	0	0	0	0	0	0	0	0	0	0.35	0	0	0	0	0	0	0	0	0	0	0	0	0	0	1	0	0	0
1052	1052	CEBPD	37.04	41.24	41.89	150.89	180.79	164.6	84.46	79.79	75.05	32.94	28.72	30.4	38.27	33.92	38.17	57.79	63.35	65.01	228.12	243.77	231.17	113.05	107.77	103.87	45.32	41.1	42.25	53.73	46.5	53.09	690	751	780	2808	3330	3082	1531	1463	1403	600	515	549	721	608	721	643.955340436874	689.755543184443
4597	4597	MVD	37.43	40.91	38.29	28.91	36.27	28.34	74.35	60.05	66.86	24.26	24.48	21.73	25.53	24.72	28.34	58.39	62.83	59.43	43.71	48.9	39.81	99.51	81.11	92.53	33.37	35.04	30.2	35.84	33.89	39.41	1101	1178	1127	851	1051	840	2124	1745	1970	698	697	622	754	701	840	1027.52873887101	1081.93346187919
2683	2683	B4GALT1	62.77	59.85	62.44	65.4	55.17	58.23	59.3	64.58	60.98	50.87	53.82	49.57	54.73	56.43	58.39	97.92	91.93	96.91	98.88	74.38	81.77	79.38	87.22	84.4	69.99	77.03	68.91	76.83	77.37	81.2	4479	4207	4539	4576	3697	4074	3996	4508	4295	3581	3718	3491	3876	3830	4145	4180.11010118371	3863.9168710745
84267	84267	QNG1	11.26	10.44	10.12	8.16	7.92	8.62	4.96	5.31	4.63	5.56	8.13	6.15	7.92	7.02	6.56	17.57	16.03	15.71	12.34	10.68	12.11	6.64	7.17	6.41	7.65	11.64	8.55	11.12	9.63	9.12	461	428	428	345	315	355	203	222	196	230	283	253	335	286	277	430.236828900578	393.096368153051
401665	401665	OR51T1	0	0	0	0	0	0	0	0	0	0.23	0	0.08	0	0.08	0	0	0	0	0	0	0	0	0	0	0.31	0	0.11	0	0.11	0	0	0	0	0	0	0	0	0	0	3	0	1	0	1	0	0	0
57567	57567	ZNF319	3.46	3.15	3.63	3.69	3.81	3.2	2.33	2.12	2.26	2.4	2.66	2.4	2.57	2.69	2.35	5.39	4.85	5.63	5.58	5.14	4.5	3.12	2.86	3.13	3.3	3.81	3.33	3.61	3.69	3.27	270	245	287	282	281	250	172	163	182	189	203	184	198	202	185	251.982524518777	225.020117283873
2151	2151	F2RL2	10.74	11.46	11.06	19.53	15.49	19.88	15.43	15.99	15.38	13.94	14.47	14.08	12.24	11.73	12.84	16.75	17.6	17.16	29.53	20.88	27.93	20.65	21.6	21.29	19.18	20.72	19.57	17.19	16.08	17.85	645	673	667	1179	909	1203	896	956	924	821	838	825	742	682	780	601.958253017077	618.116485436924
306	306	ANXA3	6.38	8.55	6.55	6.92	7.96	10.06	0.09	0.14	0.23	0.15	0.14	0.28	1.07	0.7	0.85	9.95	13.14	10.17	10.46	10.74	14.13	0.12	0.19	0.31	0.21	0.2	0.39	1.51	0.97	1.18	141	185	145	153	174	224	2	3	5	3	3	6	24	15	19	131.590873915361	169.913149785782
7326	7326	UBE2G1	17.76	17.71	16.63	9.57	8.47	9.39	8.88	9.65	9.16	10.36	10.33	9.79	11.21	11.4	11.51	27.71	27.2	25.8	14.47	11.41	13.18	11.88	13.03	12.67	14.26	14.79	13.61	15.73	15.62	16.01	1331	1304	1253	721	626	713	646	720	690	764	750	718	848	827	873	1242.18051901664	1197.65809362518
6103	6103	RPGR	2.14	1.94	2.17	1.24	1.18	1.26	0.8	0.78	1.08	0.78	0.93	0.97	0.42	0.67	0.61	3.33	2.98	3.36	1.87	1.58	1.77	1.07	1.05	1.49	1.08	1.33	1.35	0.59	0.93	0.85	113	101	112	64	57	67	39	39	55	38	46	50	22	36	30	105.459352854155	92.7633952884537
80006	80006	TRAPPC13	6.9	8.22	7.6	7.33	5.71	5.83	4.11	5.39	4.71	5.22	5.52	5.55	5.33	5.03	4.84	10.76	12.63	11.79	11.08	7.69	8.19	5.5	7.27	6.52	7.18	7.9	7.71	7.48	6.89	6.74	349	408	386	372	284	298	202	271	240	259	270	274	272	246	248	325.710744655752	374.727378987021
4094	4094	MAF	0.13	0.2	0.11	0.48	0.53	0.42	1.45	1.72	1.4	1.6	1.82	1.63	1.96	1.87	2.04	0.21	0.31	0.17	0.72	0.71	0.6	1.94	2.33	1.93	2.21	2.61	2.26	2.74	2.57	2.83	12	21	14	51	51	47	131	150	137	143	164	140	197	173	189	11.1992233119456	19.287438624332
23608	23608	MKRN1	28.31	29.87	27.45	29.31	30.96	30.8	21.19	24.09	24.68	24.33	24.53	25.11	27.68	28.94	28.53	44.16	45.88	42.6	44.31	41.74	43.25	28.36	32.53	34.16	33.47	35.11	34.91	38.86	39.68	39.67	1444	1440	1356	1399	1408	1490	960	1109	1176	1097	1128	1183	1276	1307	1338	1347.63987187079	1322.56721995419
51447	51447	IP6K2	27.99	29.84	29.07	56.19	55.57	52.99	52.43	48.62	49.44	60.76	55.24	57.97	58.03	55.69	54.99	43.66	45.84	45.12	84.95	74.92	74.41	70.19	65.68	68.43	83.6	79.06	80.58	81.46	76.34	76.47	744	802	771	1479	1431	1394	1370	1272	1340	1606	1465	1510	1567	1425	1486	694.351845340629	736.596465557821
5034	5034	P4HB	734.05	688.09	704.84	524.74	562.19	521.81	936.65	845.75	880.57	676.15	656.19	675.16	687.03	677.68	675.7	1145.14	1056.91	1093.92	793.31	758.03	732.83	1253.74	1142.36	1218.74	930.25	939.22	938.51	964.46	929.07	939.65	30477	28036	29384	21862	23046	21910	37792	34864	36746	27572	26343	27366	28818	27202	28408	28443.2274065139	25749.6490129415
100130311	100130311	C17orf107	0.62	0.51	0.62	1.15	1.4	1.02	0.84	0.71	0.69	0.45	0.29	0.35	0.28	0.48	0.58	0.97	0.78	0.96	1.74	1.89	1.43	1.13	0.97	0.95	0.62	0.42	0.48	0.4	0.65	0.81	35	28	35	65	78	58	46	40	39	25	16	19	16	26	33	32.6644013265081	25.7165848324426
55033	55033	FKBP14	13.84	14.09	13.88	15.71	13.92	15.08	22.1	25.94	24.83	21.42	22.31	22.23	18.14	17.96	17.56	21.6	21.64	21.55	23.75	18.77	21.18	29.58	35.03	34.36	29.48	31.93	30.9	25.46	24.62	24.42	1084	1145	1221	1399	1182	1329	1788	2250	2181	1850	1934	1904	1618	1507	1568	1011.66317251242	1051.62462975524
128674	128674	PROKR2	0	0	0	0	0	0	0	0	0	0	0	0.01	0.06	0.09	0	0	0	0	0	0	0	0	0	0	0	0	0.02	0.09	0.12	0	0	0	0	0	0	0	0	0	0	0	0	1	5	7	0	0	0
55325	55325	UFSP2	13.01	13.79	13.6	11.97	11.51	13.85	10.41	10.04	10.16	9.89	10.1	9.34	11.07	10.85	10.28	20.29	21.18	21.11	18.1	15.51	19.46	13.93	13.56	14.06	13.61	14.45	12.98	15.54	14.87	14.3	521	542	547	481	455	561	405	399	409	389	391	365	448	420	417	486.232945460306	497.799606399425
400891	400891	LRRC74B	0	0	0.05	0.09	0.09	0.1	0	0.19	0.05	0.05	0.1	0.1	0.1	0	0.06	0	0	0.07	0.14	0.12	0.14	0	0.26	0.07	0.07	0.14	0.14	0.14	0	0.08	0	0	1	3	6	1	0	4	1	1	2	2	1	0	1	0	0
126129	126129	CPT1C	11.62	11.85	11.28	15.49	17.75	15.58	17.77	14.29	16.23	13.09	14.24	14.31	16.02	17.1	15.23	18.13	18.21	17.5	23.41	23.93	21.88	23.78	19.3	22.46	18	20.39	19.89	22.49	23.45	21.17	560	549	534	730	770	712	805	673	755	627	641	676	726	761	724	522.630421224129	504.228752607536
55299	55299	BRIX1	30.31	30.09	30.61	18.81	17.49	17.38	15.27	15.35	16.73	13.82	14.25	14.54	15.32	14.91	15.52	47.28	46.22	47.51	28.43	23.58	24.4	20.45	20.74	23.15	19.02	20.39	20.21	21.51	20.44	21.59	763	742	772	474	435	441	374	382	423	341	346	356	390	362	396	712.083948917876	681.489498059729
84498	84498	FAM120B	12.94	12.9	13.35	9.47	7.62	9.53	11.06	12.77	12.6	13.94	15.16	13.82	12.53	11.69	11.14	20.19	19.82	20.72	14.31	10.27	13.39	14.81	17.25	17.44	19.18	21.7	19.22	17.59	16.02	15.49	891	861	923	707	589	713	814	991	873	959	984	947	844	827	798	831.542330911963	790.78498359761
23729	23729	SHPK	5.66	5.52	6.09	4.09	3.37	3.77	4.28	4.26	4.04	5.26	5.33	5.05	4.76	4.95	5.03	8.84	8.48	9.45	6.19	4.55	5.29	5.73	5.76	5.6	7.24	7.63	7.02	6.68	6.78	6.99	383	367	414	278	225	258	281	287	275	350	349	334	325	324	344	357.441877372931	337.070951196659
2533	2533	FYB1	0.08	0.07	0.13	0.13	0.14	0.07	0.12	0.19	0.12	0.13	0.17	0.11	0.12	0.07	0.13	0.13	0.11	0.2	0.2	0.19	0.1	0.16	0.26	0.17	0.18	0.25	0.15	0.17	0.1	0.18	7	6	12	11	12	6	10	17	11	11	14	9	8	6	8	6.53288026530162	5.51069674980913
388	388	RHOB	54.67	55.06	57.93	53.45	58.27	64.98	99.27	105.99	98.57	104.63	105.25	106.24	120.21	116.59	126.34	85.29	84.57	89.9	80.8	78.57	91.25	132.87	143.17	136.42	143.95	150.64	147.67	168.74	159.84	175.7	2196	2170	2336	2154	2311	2639	3875	4226	3979	4127	4087	4165	4878	4527	5139	2049.45786608605	1993.0353245143
51497	51497	NELFCD	39.3	36.63	38.35	32.62	34.81	34.3	19.45	19.28	21.74	18.18	18.46	18.41	20.27	21.08	20.81	61.32	56.26	59.53	49.31	46.93	48.18	26.04	26.05	30.09	25.01	26.42	25.59	28.45	28.9	28.94	1475	1340	1427	1227	1284	1299	712	709	818	660	658	659	760	760	769	1376.57119875998	1230.72227412404
4536	4536	MT-ND2	1653.74	1808.68	1668.25	1485.64	1450.8	1586.49	3642.92	3596.56	3046.82	5516.05	4636.01	5624.01	1807.79	2337.3	2587.42	2579.86	2778.15	2589.15	2246.01	1956.17	2228.07	4876.19	4857.9	4216.92	7589.02	6635.6	7817.69	2537.78	3204.33	3598.12	24094	25712	24246	21578	20918	23164	51694	51358	44520	78411	64894	79185	26654	32695	38251	22486.1738731682	23615.1724718487
53343	53343	NUDT9	10.25	10.28	10.49	13.32	13.29	12.19	16.37	15.14	15.77	16.69	16.28	16.82	20.69	20.5	20.64	15.99	15.78	16.28	20.14	17.91	17.12	21.91	20.45	21.83	22.96	23.3	23.39	29.04	28.11	28.7	482	476	497	646	619	589	762	720	761	788	754	789	1010	956	1004	449.835469696483	437.181942151524
4701	4701	NDUFA7	71.86	64.19	71.22	69.28	86.11	86.15	89.84	85.95	92.61	82.6	73.33	72.47	93.9	88.68	84.37	112.1	98.6	110.53	104.74	116.1	120.99	120.26	116.1	128.17	113.64	104.96	100.74	131.82	121.58	117.33	406	349	395	384	484	477	497	461	522	448	392	386	539	473	486	378.907055387494	320.538860947231
80032	80032	ZNF556	0.01	0.01	0.02	0.01	0	0	0.01	0.01	0.01	0.04	0	0.08	0.08	0.01	0.01	0.01	0.02	0.03	0.01	0	0	0.01	0.01	0.01	0.05	0	0.11	0.11	0.01	0.01	0.98	1.67	1.98	1	0	0	1	1	1.05	1	0	2	2	1	1	0.933268609328802	1.83689891660304
826	826	CAPNS1	492.18	484.02	496.32	812.76	939.48	941.67	469.34	431.99	410.95	307.43	291.47	298.69	353.48	386.32	355.98	767.81	743.46	770.3	1228.74	1266.74	1322.48	628.22	583.49	568.78	422.96	417.18	415.19	496.21	529.63	495.03	9450	9061	9466	15311	17230	17730	8571	8029	7908	5734	5388	5556	6805	7004	6761	8819.38835815718	8322.07054167009
682	682	BSG	333.96	334.83	336.56	536.85	603.83	552.08	1181.25	1153.34	1132.04	1235.97	1188.88	1213.11	1414.5	1435.65	1424.13	520.98	514.31	522.35	811.62	814.17	775.35	1581.14	1557.83	1566.79	1700.46	1701.66	1686.29	1985.69	1968.2	1980.43	8452	8300	8533	13602	15100	14086	29073	28849	28772	30656	29037	29875	36199	35053	36530	7887.98628604704	7623.13050390263
64400	64400	AKTIP	6.85	8.15	8.27	7.8	7.61	6.83	7.14	7.27	6.81	8.89	8.88	8.43	9.77	10.4	10.57	10.68	12.51	12.83	11.8	10.26	9.59	9.56	9.82	9.43	12.24	12.71	11.72	13.72	14.25	14.69	278	325	340	322	308	282	283	296	280	361	352	337	410	410	440	259.448673393407	298.496073947995
55252	55252	ASXL2	4.06	4.37	4.17	2.78	1.74	2.29	2.09	2.72	2.39	2.51	2.7	2.67	1.61	1.81	1.74	6.33	6.7	6.48	4.2	2.34	3.21	2.8	3.67	3.3	3.46	3.86	3.71	2.26	2.49	2.42	972	1036	1009	664	404	549	485	644	571	594	627	627	386	422	418	907.137088267596	951.513638800377
83892	83892	KCTD10	54.12	52.95	52.91	53.44	46.87	50.26	81.62	85.27	87.99	77.8	79.67	78.55	79.96	79.12	78.29	84.43	81.33	82.11	80.79	63.2	70.58	109.25	115.17	121.78	107.04	114.03	109.19	112.24	108.46	108.87	3816	3668	3753	3785	3257	3586	5584	5978	6239	5374	5441	5420	5675	5387	5573	3561.35301319871	3368.87261304998
705	705	BYSL	25.7	22.5	24.16	15.57	16.74	15.14	19.47	18.66	18.56	18.75	18.15	17.62	19.12	18.87	19.18	40.09	34.55	37.49	23.54	22.57	21.26	26.06	25.2	25.68	25.8	25.98	24.5	26.84	25.86	26.68	710	609	669	431	457	422	523	510	515	508	484	474	534	503	537	662.62071262345	559.335720105627
147658	147658	ZNF534	0.01	0	0	0	0.06	0	0.01	0.02	0.04	0.09	0.03	0.16	0.05	0.04	0.03	0.02	0	0	0	0.08	0	0.01	0.03	0.06	0.13	0.05	0.23	0.07	0.06	0.04	1	0	0	0	2	0	1	2	1	5	3	6	5	4	3	0.933268609328802	0
9501	9501	RPH3AL	0.39	0.49	0.47	1.45	1.3	1.58	6.21	6.38	6.15	9.2	8.9	9.3	9.79	9.82	9.61	0.6	0.75	0.72	2.19	1.76	2.22	8.32	8.61	8.51	12.66	12.74	12.93	13.74	13.46	13.37	10	14	19	63	56	71	263	278	272	395	381	396	427	412	429	9.33268609328802	12.8582924162213
221092	221092	HNRNPUL2	67.64	64.97	64.02	44.59	42.48	43.49	36.11	33.65	37.49	40.09	41.85	40.62	41.73	43.45	41.25	105.52	99.79	99.36	67.42	57.28	61.08	48.33	45.45	51.88	55.16	59.89	56.46	58.58	59.57	57.37	6437	6078	6130	4267	3989	4197	3337	3192	3588	3755	3858	3785	4010	4006	3973	6007.4500382495	5582.33580755665
25851	25851	TECPR1	3.85	3.87	3.96	4.19	4.16	3.68	4.68	3.81	4.67	5.56	5.28	5.05	4.25	4.3	4.2	6	5.94	6.15	6.33	5.61	5.17	6.26	5.15	6.46	7.65	7.56	7.02	5.96	5.89	5.84	464	459	481	506	495	450	548	459	567	660	618	597	517	502	512	433.036634728564	421.568301360399
124925	124925	SEZ6	0	0	0	0	0.03	0	0.38	0.67	0.64	3.62	3.18	3.03	2.94	2.69	2.86	0	0	0	0	0.04	0	0.51	0.91	0.88	4.99	4.56	4.21	4.13	3.69	3.98	0	0	0	0	2	0	27	49	48	266	230	222	220	194	214	0	0
147699	147699	PPM1N	0.07	0.44	0.21	0.29	0.43	0.42	0.44	0.46	0.46	0.15	0.07	0.04	0	0.11	0.1	0.12	0.68	0.33	0.44	0.58	0.59	0.58	0.63	0.63	0.21	0.1	0.05	0	0.15	0.15	2	10	6	8	11	12	12	13	13	4	2	1	0	3	3	1.8665372186576	9.18449458301522
8317	8317	CDC7	9.27	9.6	8.73	2.36	2.52	3.03	2.09	2.73	2.13	2.47	3.26	2.9	2.94	2.99	2.65	14.46	14.75	13.55	3.57	3.4	4.25	2.79	3.69	2.94	3.4	4.67	4.03	4.12	4.09	3.69	505	520	478	134	140	172	113	145	116	136	173	160	164	160	147	471.300647711045	477.593718316791
199786	199786	NIBAN3	0.04	0.02	0.03	0.06	0.05	0.03	0	0.05	0.13	0.02	0.07	0.02	0.02	0	0	0.06	0.03	0.05	0.1	0.06	0.04	0	0.06	0.19	0.02	0.1	0.02	0.02	0	0	1	1	2	4	2	1	0	3	5	1	4	1	1	0	0	0.933268609328802	0.918449458301522
164832	164832	LONRF2	0	0	0.01	0.05	0.08	0.05	0.16	0.13	0.15	0.12	0.16	0.14	0.19	0.19	0.14	0	0	0.02	0.07	0.1	0.07	0.22	0.18	0.2	0.17	0.23	0.19	0.26	0.26	0.19	0	0	3	13	20	14	43	36	40	32	43	36	51	49	38	0	0
84752	84752	B3GNT9	17.09	18.78	17.46	21.25	20.74	20.75	9	9.47	8.53	6.55	6.34	7.57	8.38	8	7.65	26.66	28.85	27.1	32.13	27.97	29.13	12.05	12.8	11.81	9.01	9.07	10.53	11.77	10.97	10.63	797	860	818	995	955	979	408	439	400	300	286	345	395	361	361	743.815081635055	789.866534139309
7478	7478	WNT8A	0	0	0	0	0	0	0	0	0	0	0	0	0.05	0	0	0	0	0	0	0	0	0	0	0	0	0	0	0.07	0	0	0	0	0	0	0	0	0	0	0	0	0	0	1	0	0	0	0
25950	25950	RWDD3	5.05	7.81	6.51	7.01	8.11	8.2	3.4	3.2	4.18	3.73	4.92	3.24	3.86	3.04	2.62	7.87	11.99	10.1	10.59	10.93	11.51	4.56	4.32	5.79	5.13	7.05	4.5	5.41	4.16	3.64	89.28	135.8	114.68	121.7	142.96	142.27	56.58	55.54	72.84	63.46	80.08	54.92	69.28	51.69	46.85	83.9941748395922	124.909126329007
55920	55920	RCC2	29.71	29.33	27.53	18.07	18.45	18.34	10.75	11.39	11.69	9.09	8.7	9.39	8.56	8.02	7.5	46.35	45.05	42.72	27.32	24.88	25.76	14.39	15.39	16.18	12.51	12.45	13.06	12.02	10.99	10.43	2121	2053	1961	1298	1286	1320	752	810	847	639	604	654	621	552	546	1979.46272038639	1885.57673789302
54461	54461	FBXW5	43.02	43.56	44.43	45.16	51.44	49.57	33.52	29.23	28.94	25.66	22.81	24.88	27.64	30.97	29.11	67.11	66.91	68.96	68.27	69.36	69.61	44.86	39.48	40.06	35.3	32.65	34.59	38.79	42.46	40.49	1717	1707	1778	1813	2031	1998	1297	1158	1155	1004	882	968	1113	1192	1174	1602.42220221755	1567.7932253207
80115	80115	BAIAP2L2	1.98	1.72	2.52	1.14	1.28	1.17	0.3	0.35	0.38	0.13	0.09	0.17	0.04	0.17	0.06	3.09	2.64	3.91	1.72	1.72	1.64	0.4	0.47	0.52	0.18	0.12	0.24	0.06	0.24	0.08	48	40	60	27	31	28	9	12	12	4	2	5	1	4	2	44.7968932477825	36.7379783320609
4733	4733	DRG1	61.19	57.4	58.21	51.31	58.59	48.9	54.11	55.53	57.14	58.86	53.83	59.24	63.85	67.87	62.21	95.46	88.16	90.35	77.57	78.99	68.67	72.43	75	79.09	80.98	77.04	82.35	89.63	93.04	86.51	1628	1496	1552	1367	1540	1312	1400	1461	1527	1535	1382	1534	1717	1742	1677	1519.36129598729	1374.00038961908
23678	23678	SGK3	1.74	1.67	2.16	2.02	1.51	1.97	1.87	2.33	1.98	2.65	3.11	2.95	1.91	2.5	2.57	2.71	2.57	3.35	3.06	2.03	2.76	2.51	3.14	2.73	3.64	4.46	4.11	2.68	3.42	3.58	128.09	121.25	160.31	150.11	109.82	147.16	136.2	171.54	146.51	192.89	226.09	213.21	142.2	178.34	193.76	120.391650603415	112.050833912786
10980	10980	COPS6	200.07	182.84	202.54	124.73	142.53	133.78	75.79	74.42	74.55	67.6	64.24	68.37	90.17	87.9	88.3	312.11	280.85	314.35	188.57	192.18	187.88	101.45	100.52	103.18	93.01	91.94	95.04	126.58	120.5	122.79	4314	3858	4371	2690	3038	2904	1590	1583	1614	1427	1335	1432	1966	1826	1930	4026.12078064445	3543.37801012727
9205	9205	ZMYM5	3.48	5.1	3.94	4.57	4.6	3.92	3.68	3.8	3.31	4.62	4.78	4.93	4.3	3.43	3.05	5.43	7.84	6.11	6.91	6.21	5.5	4.92	5.13	4.58	6.36	6.84	6.86	6.04	4.71	4.25	155	194	175	227	217	201	159	167	144	175	195	211	177	140	134	144.656634445964	178.179194910495
23600	23600	AMACR	4.41	4.17	3.74	4.51	4.56	4.8	2.58	2.74	2.24	2.28	2.03	2.13	2.19	2.12	1.7	6.87	6.4	5.81	6.81	6.15	6.74	3.45	3.7	3.1	3.14	2.9	2.97	3.08	2.91	2.36	279	285	260	320	330	357	170	201	165	143	140	153	154	143	126	260.381942002736	261.758095615934
23345	23345	SYNE1	3.04	3.59	3.67	6.54	6.03	5.74	3.06	3.49	3.03	4.2	4	4.29	3.48	3.71	3.09	4.74	5.51	5.7	9.88	8.13	8.05	4.09	4.72	4.2	5.77	5.73	5.97	4.88	5.08	4.3	613	689	740	896	725	791	480	527	526	725	694	742	536	538	484	572.093657518556	632.811676769749
79869	79869	CPSF7	38.49	39.91	38.24	23.92	21.3	20.1	16.04	16.46	16.74	17.63	17.09	16.73	14.48	14.1	14.29	60.05	61.3	59.35	36.16	28.71	28.23	21.47	22.24	23.16	24.26	24.46	23.25	20.33	19.33	19.87	2361	2413	2368	1473	1264	1250	967	1009	1042	1062	1006	1004	903	835	892	2203.4471866253	2216.21854288157
84190	84190	METTL25	2.19	1.98	2.2	2.06	2	1.76	1.28	1.7	1.2	1.43	1.12	1.1	1.16	1.11	1.07	3.41	3.05	3.42	3.12	2.7	2.48	1.72	2.3	1.66	1.96	1.6	1.53	1.63	1.52	1.49	72	68	78	74	71	64	44	60	41	49	38	35	38	37	36	67.1953398716738	62.4545631645035
80255	80255	SLC35F5	14.02	14.96	13.98	10	7.67	8.59	5.27	6.16	5.64	6.15	6.66	5.46	5.41	5.41	5.06	21.87	22.98	21.7	15.12	10.34	12.06	7.05	8.32	7.8	8.47	9.53	7.59	7.59	7.42	7.03	1888	1987	1878.03	1480	1090	1239	713	903	809	891	971	866	790	788	760	1762.01113441278	1824.95907364512
10523	10523	CHERP	15.77	15.11	15.77	9.29	9.4	9.41	9.95	9.2	9.23	10	9.5	9.3	9.01	9.08	9.18	24.61	23.2	24.47	14.04	12.68	13.22	13.32	12.42	12.77	13.76	13.6	12.93	12.65	12.44	12.77	1154	1086	1160	683	679	698	707	670	679	720	673	666	666	643	680	1076.99197516544	997.436111715453
89777	89777	SERPINB12	0	0	0.02	0.06	0.02	0.02	0.02	0.02	0.03	0.05	0.07	0.07	0.03	0.12	0.06	0	0	0.02	0.09	0.02	0.02	0.02	0.02	0.04	0.07	0.09	0.09	0.04	0.16	0.09	0	0	1	4	1	1	1	1	2	3	4	4	2	7	4	0	0
7869	7869	SEMA3B	3.47	2.67	3.35	9.29	9.87	9.17	6.59	4.87	5.54	3.18	3.33	3.26	3.74	4.02	3.69	5.41	4.11	5.2	14.05	13.31	12.88	8.83	6.57	7.67	4.38	4.77	4.53	5.25	5.52	5.13	192	145	182	520	540	513	361	273	313	172	174	176	216	224	215	179.18757299113	133.175171453721
2178	2178	FANCE	9.69	9.35	9.99	6.83	6.66	6.27	7.28	7.1	6.86	8.26	8.17	7.72	8.5	8.53	9.71	15.12	14.36	15.51	10.33	8.98	8.81	9.75	9.58	9.5	11.36	11.7	10.73	11.93	11.7	13.51	415	377	406	283	265	257	289	282	277	349	325	307	361	341	396	387.306472871453	346.255445779674
4222	4222	MEOX1	0.08	0.1	0.05	0.14	0.36	0.19	0.5	0.29	0.45	0.06	0.05	0.02	0.05	0.14	0	0.13	0.15	0.08	0.21	0.48	0.26	0.67	0.4	0.62	0.08	0.07	0.03	0.08	0.19	0	3	4	2	6	13	8	20	11	18	2	2	1	2	6	0	2.79980582798641	3.67379783320609
84707	84707	BEX2	0.37	0.67	0.66	0.99	1.22	1.12	6.71	6.33	5.85	10.8	10.64	11.23	26.32	23.8	23.09	0.58	1.03	1.02	1.5	1.65	1.58	8.98	8.55	8.09	14.86	15.23	15.6	36.95	32.63	32.11	4	7	7	11	13	12	72	68	63	115	112	117	294	250	255	3.73307443731521	6.42914620811065
6518	6518	SLC2A5	0.03	0	0	0.19	0.31	0.22	0.08	0.1	0.12	0	0.03	0	0.02	0.04	0.01	0.04	0	0	0.29	0.41	0.3	0.1	0.13	0.16	0	0.04	0	0.02	0.06	0.02	2	0	0	12	21.94	16	5	7	9	0	1	0	1	3	1	1.8665372186576	0
56928	56928	SPPL2B	7.58	8.39	7.61	11.65	11.75	11.18	12.46	10.51	10.47	12.47	12.83	13.08	10.63	11.59	12.16	11.83	12.89	11.81	17.61	15.84	15.7	16.68	14.19	14.5	17.16	18.37	18.18	14.92	15.9	16.91	517	564	525	795	777	762	819	697	718	839	848	879	714	745	811	482.499871022991	518.005494482058
4258	4258	MGST2	10.1	11.43	11.48	27.89	31.41	27.43	27.79	26.2	27.17	24.66	23.39	24.6	40.78	34.53	35.92	15.76	17.56	17.81	42.16	42.36	38.52	37.2	35.39	37.61	33.93	33.48	34.19	57.25	47.34	49.96	89	103	105	248	277	244	233	224	239	207	201	205	361	292	317	83.0609062302634	94.6002942050568
54913	54913	RPP25	6.51	6.12	7.96	4.12	5.05	4.58	9.77	8.25	8.5	7.22	7.49	6.95	9.02	8.73	8.28	10.16	9.41	12.35	6.23	6.8	6.43	13.07	11.14	11.76	9.93	10.71	9.66	12.66	11.97	11.52	260	240	319	165	199	185	379	327	341	283	289	271	364	337	335	242.649838425489	220.427869992365
392617	392617	ELFN1	2.43	2.46	2.43	2.23	2.08	2.04	3.66	3.38	3.38	2.72	2.85	3.13	2.5	3.01	2.62	3.78	3.78	3.77	3.38	2.8	2.86	4.9	4.57	4.68	3.75	4.08	4.35	3.51	4.12	3.65	171	171	174	159	145	146	253	238	240	190	196	218	178	207	189	159.588932195225	157.05485736956
4661	4661	MYT1	0	0	0	0.02	0.04	0.01	0.07	0.03	0.06	0.2	0.19	0.2	0.38	0.4	0.42	0	0	0	0.03	0.05	0.01	0.09	0.04	0.08	0.27	0.28	0.28	0.53	0.54	0.58	0	0	0	2	4	1	7	3	6	20	19	20	39	39	43	0	0
10251	10251	SPRY3	0.17	0.18	0.16	0.22	0.15	0.21	0.2	0.26	0.22	0.37	0.42	0.4	0.34	0.34	0.27	0.27	0.27	0.24	0.33	0.21	0.29	0.27	0.35	0.3	0.5	0.6	0.55	0.48	0.46	0.38	30	29	26	37	26	35	32	44	37	61	69	66	58	55	46	27.9980582798641	26.6350342907441
283298	283298	OLFML1	5.46	5.52	6.37	18.63	17.37	17.4	24.35	24.97	25.06	19.16	20.03	19.77	23.07	22.36	22.21	8.51	8.48	9.89	28.17	23.42	24.43	32.6	33.72	34.68	26.36	28.66	27.48	32.38	30.66	30.89	240	238	284	813	745	765	1056	1114	1115	855	878	879	1053	959	1018	223.984466238913	218.590971075762
23394	23394	ADNP	19.33	19.07	19.66	18.49	14.58	16.46	11.8	13.61	12.96	14.29	14.28	14.27	12.52	12.22	11.94	30.16	29.28	30.52	27.95	19.66	23.12	15.8	18.38	17.94	19.66	20.45	19.84	17.58	16.75	16.61	2207	2147	2279	2108	1625	1894	1313	1546	1492	1608	1582	1596	1438	1339	1375	2059.72382078867	1971.91098697337
25976	25976	TIPARP	26.1	26.8	26.48	32.74	26.48	30.02	39.03	46.19	43.99	49.6	51.75	51.69	47.01	45.82	47.39	40.71	41.17	41.1	49.5	35.7	42.16	52.24	62.39	60.88	68.25	74.07	71.85	65.99	62.82	65.91	1805	1822	1844	2274	1769	2075	2617	3171	3062	3383	3480	3512	3252	3046	3308	1684.54983983849	1673.41491302537
79165	79165	LENG1	7.62	6.49	6.86	5.73	6.8	4.23	6.28	5.19	7.5	5.52	5.16	5.61	6.51	6.44	7.05	11.89	9.96	10.65	8.66	9.17	5.95	8.4	7	10.38	7.59	7.38	7.79	9.14	8.83	9.81	161	134	145	121	142	90	129	108	159	114	105	115	139	131	151	150.256246101937	123.072227412404
57332	57332	CBX8	2.44	2.05	2.69	2.38	2.97	2.02	1.69	1.68	1.86	1.63	1.99	1.89	1.86	1.94	1.92	3.8	3.15	4.17	3.6	4	2.84	2.27	2.27	2.57	2.24	2.85	2.63	2.62	2.67	2.67	163	135	181	160	196	137	110	112	125	107	129	124	126	126	130	152.122783320595	123.990676870705
54545	54545	MTMR12	7.59	7.57	7.22	5.16	4.63	5.53	5.42	5.41	5.26	5.43	6.74	5.98	5.53	6.1	5.71	11.84	11.63	11.2	7.8	6.24	7.77	7.26	7.31	7.28	7.46	9.65	8.32	7.76	8.36	7.94	706	694	676	484	426	520	489	502	491	498	608	545	515	550	538	658.887638186134	637.403924061256
6648	6648	SOD2	248.69	255.7	265.93	263.32	206.82	233.5	88.03	88.52	98.08	71.15	78.67	76.47	77.63	78.1	78.61	387.97	392.76	412.72	398.09	278.87	327.93	117.83	119.57	135.75	97.9	112.6	106.3	108.98	107.07	109.32	16256.6	18106.2	17638.5	17499.6	14479.5	15213.9	6812.71	7593.66	7840.3	5940.4	6505.4	6257.5	6887.39	6738.85	6857.3	15172.1477818583	16630.3643414657
5142	5142	PDE4B	3.59	4.48	3.7	12.99	9.88	11.9	13.71	16.12	14.55	14.49	14.98	14.21	14.53	14.06	13.02	5.6	6.87	5.75	19.64	13.32	16.71	18.35	21.78	20.13	19.93	21.44	19.75	20.4	19.28	18.11	261	305	269	871	642	804	897	1080	981	979	1011	953	996	940	900	243.583107034817	280.127084781964
84457	84457	PHYHIPL	0	0	0	0	0	0	0.05	0.03	0.03	0.15	0.15	0.13	0.16	0.22	0.25	0	0	0	0	0	0	0.07	0.04	0.04	0.2	0.22	0.18	0.22	0.29	0.35	0	0	0	0	0	0	3	2	2	9	9	8	10	13	16	0	0
767	767	CA8	0.03	0.01	0.01	0	0.01	0.04	0.01	0	0.01	0.01	0.01	0	0.03	0.03	0	0.04	0.02	0.02	0	0.02	0.05	0.02	0	0.02	0.02	0.02	0	0.04	0.04	0	2	1	1	0	1	3	1	0	1	1	1	0	2	2	0	1.8665372186576	0.918449458301522
1470	1470	CST2	0	0	0	0	0	0	0	0	0.23	0	0	0	0	0	0	0	0	0	0	0	0	0	0	0.31	0	0	0	0	0	0	0	0	0	0	0	0	0	0	2	0	0	0	0	0	0	0	0
54998	54998	AURKAIP1	157.69	153.21	161.87	138.16	195.31	153.9	193.64	176.57	177.55	138.54	128.21	135.9	151.85	160.08	156.87	245.99	235.33	251.23	208.87	263.34	216.13	259.19	238.49	245.74	190.6	183.52	188.91	213.17	219.47	218.15	1525	1428	1533	1324	1880	1471	1910	1713	1776	1390	1269	1325	1573	1595	1623	1423.23462922642	1311.54582645457
338917	338917	VSX2	0	0	0	0	0	0	0	0	0.02	0	0	0	0.02	0	0	0	0	0	0	0	0	0	0	0.03	0	0	0	0.03	0	0	0	0	0	0	0	0	0	0	1	0	0	0	1	0	0	0	0
339327	339327	ZNF546	0.22	0.39	0.3	0.38	0.39	0.45	0.23	0.24	0.21	0.37	0.29	0.24	0.26	0.27	0.25	0.34	0.59	0.46	0.58	0.53	0.63	0.31	0.32	0.29	0.52	0.42	0.34	0.37	0.36	0.34	32	56	44	57	57	67	33	35	31	55	42	35	39	38	37	29.8645954985217	51.4331696648852
8517	8517	IKBKG	24.55	23.93	25.86	17.7	20.54	17.28	13.64	12.62	12.95	13.07	11.95	13.37	13.14	10.69	12.71	38.3	36.75	40.14	26.75	27.7	24.27	18.26	17.04	17.92	17.98	17.11	18.58	18.44	14.66	17.68	796	763	849	575	658	571	423	407	413	415	376	420	429	333	421	742.881813025727	700.776936684061
154075	154075	SAMD3	2.08	1.83	2.08	1.13	1.24	0.89	0.59	0.3	0.52	0.31	0.6	0.23	0.43	0.3	0.32	3.24	2.82	3.23	1.7	1.68	1.25	0.79	0.41	0.71	0.43	0.86	0.33	0.6	0.42	0.44	77	75	77	42	45	28	22	8	18	15	22	9	18	14	13	71.8616829183178	68.8837093726141
79585	79585	CORO7	5.31	5.03	6.1	8.03	8.64	7.9	25.68	20.78	22.18	50.91	45.48	49.94	61.92	62.27	61.41	8.28	7.72	9.47	12.14	11.64	11.09	34.38	28.07	30.7	70.04	65.09	69.41	86.93	85.37	85.39	326.56	303.75	377.34	496.42	520.13	489.96	1531.88	1272.01	1368.46	3077.09	2702.86	2998.87	3844.6	3704.64	3817.72	305.178835250518	279.208635323663
285605	285605	DTWD2	0.9	1.26	1.29	0.53	0.36	0.42	0.5	0.6	0.34	0.51	0.61	0.52	0.45	0.38	0.48	1.4	1.94	2	0.8	0.49	0.59	0.67	0.81	0.47	0.7	0.88	0.72	0.64	0.52	0.67	95	131	137	56.34	38	45	51	62	36.75	53	62	52	48	39	52	88.6605178862362	120.316879037499
27164	27164	SALL3	0	0	0	0	0	0	0	0	0	0	0	0	0	0.01	0	0	0	0	0	0	0	0	0	0	0	0	0	0	0.01	0	0	0	0	0	0	0	0	0	0	0	0	0	0	1	0	0	0
112487	112487	DTD2	4.65	5.67	5.23	5.76	4.97	5.22	3.45	4.36	4.18	3.21	3.29	3.65	3.89	3.22	3.37	7.26	8.72	8.11	8.71	6.7	7.33	4.62	5.89	5.78	4.42	4.71	5.07	5.46	4.42	4.69	218	261	246	271	229.99	247.47	157	203	196.62	148	149	167	184	146	160	203.452556833679	239.715308616697
112755	112755	STX1B	2.03	2.25	1.94	1.44	1.75	1.34	3.56	2.89	3.27	4.32	4.01	3.56	3.61	2.92	3.38	3.16	3.46	3	2.17	2.36	1.88	4.77	3.9	4.52	5.94	5.73	4.95	5.07	4	4.7	170	186	165	121	140	112	293	236	274	358	320	291	304	237	287	158.655663585896	170.831599244083
57728	57728	WDR19	4.13	4.97	4.79	5.47	4.82	4.55	3.84	3.73	3.91	5.32	5.45	5.23	3.92	3.6	3.74	6.45	7.64	7.44	8.27	6.5	6.39	5.14	5.03	5.42	7.32	7.81	7.27	5.5	4.93	5.2	350	411	408	458	381	385	311	309	328	449	450	443	320	286	306	326.644013265081	377.482727361926
148206	148206	ZNF714	0.67	0.76	0.83	0.25	0.24	0.19	0.23	0.36	0.24	0.3	0.45	0.45	0.22	0.22	0.25	1.04	1.17	1.28	0.38	0.32	0.26	0.3	0.49	0.33	0.42	0.64	0.62	0.31	0.3	0.35	109	123	136	41	38	31	36	59	39	49	71	72	37	35	42	101.726278416839	112.969283371087
10043	10043	TOM1	18.89	18.79	19.45	33.87	37.89	32	31.84	31.25	29.4	35.98	33.49	34.59	42.36	45.94	42.27	29.47	28.86	30.18	51.21	51.09	44.93	42.61	42.21	40.69	49.5	47.93	48.08	59.47	62.99	58.78	724	708	749	1306	1437	1239	1189	1190	1134	1357	1243	1296	1643	1705	1644	675.686473154053	650.262216477478
2834	2834	PRLHR	0	0	0	0.03	0.02	0.04	1.76	1.61	2.03	2.31	2.29	2.3	3.38	3.02	3.39	0	0	0	0.05	0.03	0.06	2.35	2.17	2.81	3.18	3.28	3.2	4.74	4.14	4.72	0	0	0	3	2	4	168	158	201	224	219	222	336	288	338	0	0
112858	112858	TP53RK	8.5	7.76	8.37	9.91	10.32	10.98	13.08	14.2	12.5	10.58	10.17	10.82	12.23	11.78	11.35	13.26	11.92	12.99	14.98	13.91	15.42	17.51	19.18	17.3	14.55	14.56	15.04	17.16	16.15	15.78	475	426	470	556	569	621	710	789	702	581	550	591	690	637	642	443.302589431181	391.259469236448
4792	4792	NFKBIA	79.85	84.37	82.12	110.37	119.59	119.71	34.25	36.43	34.22	21.86	24.48	21.6	31.1	34.37	32.07	124.57	129.6	127.45	166.85	161.24	168.13	45.84	49.21	47.37	30.08	35.05	30.03	43.65	47.13	44.59	1961	2029	2020	2713	2902	2963	818	884	844	526	580	516	772	814	798	1830.13974289378	1863.53395089379
92565	92565	FANK1	0.16	0.27	0.05	0.68	0.79	0.31	1.39	1.39	0.73	1.23	2.01	1.6	1.93	1.23	1.61	0.25	0.41	0.08	1.04	1.07	0.44	1.86	1.88	1	1.69	2.87	2.22	2.7	1.69	2.24	3	5	1	13	15	6	26	26	14	23	37	30	37	23	31	2.79980582798641	4.59224729150761
139760	139760	GPR119	0	0	0	0	0	0	0.01	0	0	0.01	0.01	0.01	0.06	0.12	0.06	0	0	0	0	0	0	0.02	0	0	0.02	0.02	0.02	0.09	0.16	0.09	0	0	0	0	0	0	1	0	0	1	1	1	5	9	5	0	0
161247	161247	FITM1	0.24	0.03	0.03	0.14	0.07	0.17	0.18	0.03	0.03	0.03	0.14	0.17	0.07	0.04	0	0.37	0.05	0.05	0.21	0.09	0.24	0.23	0.05	0.05	0.05	0.2	0.24	0.09	0.05	0	7	1	1	4	2	5	5	1	1	1	4	5	2	1	0	6.53288026530162	0.918449458301522
4147	4147	MATN2	12.79	13.71	13.05	21.4	20.2	20.9	16.42	15.31	15.41	7.7	7.07	6.99	7.88	7.94	7.63	19.96	21.06	20.25	32.35	27.23	29.36	21.98	20.68	21.33	10.59	10.12	9.72	11.06	10.88	10.62	941	991	965	1584	1468	1557	1174	1121	1143	558	502	505	585	566	568	878.205761378403	910.183413176808
22995	22995	CEP152	2.34	2.91	2.72	1.24	1.04	1.11	1.16	1.04	0.99	2.42	2.16	2.65	1.29	1.96	1.65	3.64	4.47	4.22	1.87	1.4	1.56	1.55	1.41	1.36	3.33	3.1	3.68	1.82	2.69	2.3	205	263	244.75	94	72	83	88.94	80	84	214	195	224.02	106	140	136	191.320064912404	241.552
11097	11097	NUP42	12.17	13.2	13.1	12.41	11.99	11.94	9.34	11.62	9.02	10.68	11.45	13.38	12.33	10.67	10.81	18.99	20.28	20.33	18.76	16.17	16.77	12.5	15.69	12.48	14.69	16.38	18.6	17.31	14.63	15.04	269	289	302	308	283	299	227	272	225	224	274	298	268	256	262	251.049255909448	265.43189344914
124902605	124902605	LOC124902605	0.01	0	0	0	0	0.01	0.03	0	0.01	0.03	0	0.04	0.11	0.11	0.12	0.02	0	0	0	0	0.02	0.03	0	0.02	0.03	0	0.05	0.15	0.16	0.17	1	0	0	0	0	1	2	0	1	2	0	3	9	9	10.01	0.933268609328802	0
54876	54876	DCAF16	5.97	6.4	6.25	5.84	4.97	5.3	7.51	8.37	8.29	12.5	12.39	11.58	8.56	9.24	9.12	9.31	9.83	9.7	8.83	6.7	7.45	10.05	11.31	11.47	17.2	17.73	16.1	12.02	12.67	12.68	502	536	522	488	402	447	607	698	701	1031	1014	954	714	734	761	468.500841883059	492.288909649616
6770	6770	STAR	0.3	0.3	0.27	0.66	0.62	0.52	3.88	4.62	4.25	0.95	1.18	0.77	0.52	0.54	0.74	0.46	0.46	0.42	0.99	0.84	0.73	5.2	6.24	5.88	1.31	1.68	1.07	0.73	0.74	1.03	13	13	12	29	27	23	166	202	188	41	50	33	23	23	33	12.1324919212744	11.9398429579198
55798	55798	METTL2B	6.96	7.82	7.27	5.47	5.59	5.14	5.85	6.19	6	5.48	5.94	5.58	6.2	6.15	6.24	10.86	12.01	11.28	8.26	7.54	7.22	7.83	8.36	8.3	7.54	8.5	7.76	8.7	8.43	8.68	746.54	824.46	784.92	589.58	592.06	559.34	609.26	662.14	647.42	579.03	617.51	586.27	671.05	638.96	677.5	697.151651168615	757.720803098756
4023	4023	LPL	0	0	0	0.02	0.03	0	1.5	2.38	1.34	2.12	1.55	1.55	1.64	1.81	1.62	0	0	0	0.02	0.04	0	2	3.22	1.85	2.92	2.22	2.16	2.31	2.48	2.26	0	0	0	1	2	0	92	150	85	132	95	96	105	111	104	0	0
4613	4613	MYCN	0	0	0	0	0	0	0	0.05	0.04	0.04	0	0	0	0	0	0	0	0	0	0	0	0	0.06	0.05	0.05	0	0	0	0	0	0	0	0	0	0	0	0	2	1	1	0	0	0	0	0	0	0
2535	2535	FZD2	29.31	29.1	28.77	42.48	42.28	38.16	12.55	11.78	11.6	7.12	7.7	7.34	7.05	8.32	7.15	45.73	44.69	44.65	64.23	57.01	53.6	16.8	15.91	16.06	9.79	11.03	10.2	9.89	11.4	9.94	1977	1928	1951	2879	2814	2608	822	791	787	472	503	484	480	543	488	1845.07204064304	1770.77055560533
2256	2256	FGF11	0.03	0.15	0.18	0.63	0.61	0.6	2.23	1.85	2.43	2.72	2.73	3.36	2.79	3.2	2.83	0.04	0.24	0.27	0.95	0.82	0.85	2.98	2.5	3.36	3.74	3.91	4.66	3.92	4.39	3.94	1	6	7	27	24	27	91	79	103	113	111	144	114	136	122	0.933268609328802	5.51069674980913
160760	160760	PPTC7	6.55	6.19	5.97	3.31	2.73	3.12	3.24	3.64	3.4	4.38	4.1	4.59	3.63	3.21	2.97	10.21	9.5	9.26	5	3.68	4.39	4.34	4.92	4.71	6.03	5.87	6.38	5.09	4.41	4.13	587	553	546	302	238	288	286	330	311	391	361	407	333	283	273	547.828673676007	507.902550440742
100996709	100996709	LOC100996709	1.95	2.11	1.45	1.79	2.15	2.41	1.65	1.55	1.71	1.3	2.28	2.93	0.87	1.31	2.04	3.04	3.25	2.25	2.71	2.9	3.38	2.2	2.09	2.36	1.79	3.26	4.07	1.22	1.79	2.84	142.59	149.9	148.8	192.61	205.42	203.61	170.81	132.95	154.2	136.09	134.3	138.36	94.03	121.11	126.57	133.457411134019	137.767418745228
51506	51506	UFC1	87.01	91.15	93.82	118.21	141.98	133.29	42.06	40.87	45.14	30.41	31.95	28.31	33.63	33.04	30.62	135.74	140.01	145.61	178.71	191.44	187.2	56.3	55.2	62.47	41.84	45.73	39.35	47.21	45.3	42.59	1003	1026	1076	1360	1626	1538	473	460	520	342	353	314	392	364	359	936.068415156789	942.329144217362
3030	3030	HADHA	81.69	79.99	82.46	67.72	69.26	69.24	70.49	73.97	73.58	73.51	70	72.95	81.95	79.9	81.75	127.43	122.87	127.98	102.38	93.39	97.24	94.35	99.91	101.83	101.14	100.19	101.41	115.04	109.54	113.68	4190	4029	4250	3488	3507	3595	3513	3772	3794	3706	3474	3657	4246	3965	4245	3910.39547308768	3700.43286749683
6907	6907	TBL1X	14.53	13.2	13.08	14.43	12.3	13.37	8.38	9.12	9.8	9.38	9.15	9.65	8.4	8.65	8.32	22.67	20.28	20.3	21.81	16.58	18.78	11.21	12.32	13.56	12.9	13.1	13.41	11.8	11.85	11.56	1474	1321	1333	1472	1231	1366	821	917	1000	938	902	962	860	850	854	1375.63793015065	1213.27173441631
9601	9601	PDIA4	196	189.96	193.09	163.29	161.61	182.88	151.96	151.72	155.85	144.67	148.8	146.67	149.08	154.92	148.06	305.77	291.78	299.67	246.87	217.9	256.84	203.41	204.93	215.7	199.03	212.98	203.88	209.29	212.39	205.9	9390	8935	9292	7854	7643	8867	7074	7224	7506	6810	6896	6865	7215	7179	7182	8763.39224159745	8206.3459099241
64319	64319	FBRS	18.86	17.44	17.05	11.46	11.03	10.2	9.47	7.61	7.69	9.5	8.85	8.41	7.19	6.76	7.14	29.42	26.79	26.47	17.33	14.87	14.33	12.68	10.28	10.65	13.08	12.67	11.7	10.09	9.27	9.93	1788	1625	1626	1092	1031	981	871	719	733	886	812	781	688	621	685	1668.6842734799	1492.48036973997
8985	8985	PLOD3	93	88.18	89.31	87.31	91.54	89.43	105.3	98.46	100.09	76.23	72.66	75.06	68.4	69.27	66.38	145.08	135.45	138.62	132	123.42	125.59	140.95	132.99	138.53	104.88	104	104.34	96.01	94.96	92.31	4551	4237	4391	4290	4422	4429	5007	4789	4924	3666	3440	3589	3381	3279	3289	4247.30544105538	3891.47035482355
7134	7134	TNNC1	0.26	0.13	0	1.18	1.31	0.92	0.13	0.54	0.13	0	0	0.14	0.13	0	0	0.4	0.21	0	1.79	1.76	1.29	0.18	0.73	0.18	0	0	0.19	0.18	0	0	2	1	0	9	10	7	1	4	1	0	0	1	1	0	0	1.8665372186576	0.918449458301522
2971	2971	GTF3A	66.45	68.95	66.56	51.42	61.79	56.33	37.45	37.46	38.02	49.93	42.76	45.2	55.75	63.52	57.16	103.67	105.91	103.31	77.74	83.32	79.11	50.13	50.59	52.63	68.69	61.21	62.82	78.27	87.08	79.49	1483	1506	1487	1148	1363	1266	813	825	852	1091	920	980	1258	1366	1293	1384.03734763461	1383.18488420209
55312	55312	RFK	10.92	11.79	10.34	10.97	10.24	11.19	16.66	25.4	21.35	26.37	28.01	27.53	31.28	28.01	26.56	17.04	18.11	16.05	16.59	13.81	15.72	22.3	34.31	29.55	36.28	40.09	38.27	43.91	38.41	36.93	487	516	463	491	451	505	722	1125	957	1155	1208	1199	1409	1208	1199	454.501812743127	473.919920483585
374887	374887	YJEFN3	0.9	0.7	2.07	1.07	1.57	1.19	1.1	1.18	0.82	1.06	0.91	1.39	0.94	0.7	0.85	1.4	1.08	3.22	1.62	2.12	1.68	1.47	1.6	1.13	1.46	1.3	1.94	1.32	0.96	1.18	23	19	34	19	26	23	22	14	16	20	20	29	12	8	10	21.4651780145625	17.4505397077289
197342	197342	EME2	1.72	1.66	1.95	2.08	1.87	1.89	2.63	2.03	2.29	2.9	2.72	2.96	1.12	1.25	1.42	2.69	2.56	3.02	3.14	2.52	2.65	3.52	2.74	3.17	3.99	3.89	4.11	1.57	1.72	1.98	224	213	255	272	240	249	332	263	300	371	343	377	147	158	187	209.052168489652	195.629734618224
138199	138199	CARNMT1	5.83	6.25	5.92	2.59	2.16	2.38	1.75	1.8	1.59	1.98	2.56	2.29	1.87	2.5	1.87	9.1	9.61	9.19	3.91	2.91	3.35	2.34	2.43	2.2	2.73	3.66	3.19	2.63	3.42	2.6	412	428	411	183	161	177	112	121	117	145	167	155	129	154	126	384.506667043467	393.096368153051
22994	22994	CEP131	5.7	4.66	5.7	2.77	3.54	2.87	5.12	3.71	4.33	4.42	4.28	4.84	4.05	3.92	3.94	8.89	7.15	8.85	4.19	4.77	4.03	6.85	5.01	5.99	6.08	6.13	6.73	5.68	5.37	5.49	367	296	369	180	224	187	321	238	279	280	268	305	264	245	257	342.50957962367	271.861039657251
81554	81554	RCC1L	31.11	28.59	28.56	16.46	19.29	16.5	8.32	7.38	7.58	5.9	5.96	5.98	6.48	7.15	6.61	48.54	43.92	44.33	24.89	26.01	23.17	11.14	9.97	10.48	8.12	8.54	8.31	9.09	9.8	9.2	1222	1095	1121	649	746	655	316	288	298	227	226	229	257	269	263	1140.4542405998	1005.70215684017
23788	23788	MTCH2	58.52	58.14	56.22	48.47	49.58	48.62	39.91	43.77	41.39	37.8	40.06	39.25	44.33	47.49	44.61	91.29	89.31	87.26	73.28	66.85	68.28	53.43	59.13	57.28	52	57.34	54.56	62.23	65.1	62.03	2523	2458	2432	2098	2110	2120	1676	1876	1794	1602	1672	1652.06	1931	1982	1947	2354.63670133657	2257.54876850514
112464	112464	CAVIN3	185.12	182.23	173.06	120.4	154.75	129.83	34.32	29.62	28.31	13.48	15.43	15.13	18.04	18.07	18.19	288.79	279.9	268.59	182.03	208.66	182.34	45.94	40.01	39.19	18.54	22.09	21.03	25.32	24.77	25.3	2647	2542	2468	1716	2190	1860	478	415	406	188	212	209	261	248	264	2470.36200889334	2334.69852300247
3198	3198	HOXA1	0.11	0.1	0.05	0.16	0.05	0.07	0.31	0.37	0.53	0.61	0.73	0.71	0.84	0.9	0.93	0.18	0.16	0.08	0.24	0.07	0.11	0.41	0.5	0.73	0.84	1.04	0.99	1.18	1.24	1.29	5	4	2	7	2	3	13	16	23	26	30	30	37	38	41	4.66634304664401	3.67379783320609
4255	4255	MGMT	5.97	5.21	5.22	7.48	9.17	7.76	8.09	7.98	8.75	7.88	7.43	7.88	9.82	9.52	9.2	9.31	8	8.1	11.31	12.36	10.89	10.82	10.77	12.11	10.85	10.63	10.95	13.79	13.05	12.8	506	434	445	638	767	667	666	674	746	658	610	654	841	782	790	472.233916320374	398.607064902861
132430	132430	PABPC4L	0.42	0.5	0.66	0.57	0.38	0.49	0.55	0.62	0.42	0.78	0.67	0.74	0.59	0.53	0.56	0.65	0.77	1.03	0.86	0.51	0.69	0.74	0.84	0.58	1.08	0.95	1.03	0.83	0.73	0.78	36	42	53	49	34	43	47	55	39	58	56	63	50	43	49	33.5976699358369	38.5748772486639
8349	8349	H2BC21	2.75	3.3	3.33	12.39	9.26	11.43	9.32	9.62	9.79	6.97	7.41	8.71	4.84	5.86	5.33	4.3	5.07	5.17	18.74	12.48	16.05	12.48	12.99	13.55	9.59	10.61	12.11	6.8	8.04	7.42	103	121	125	465	342	432	339	357	368	256	268	318	183	212	202	96.1266667608666	111.132384454484
127933	127933	UHMK1	17.13	17.75	17.43	8.77	6.35	7.28	7.38	9.05	8.67	10.56	12.35	12.01	8.91	8.71	8.38	26.73	27.27	27.05	13.26	8.56	10.22	9.88	12.23	12	14.54	17.68	16.69	12.51	11.94	11.65	2688	2726	2746	1366	960	1136	1118	1398	1348	1619	1875	1837	1387	1312	1316	2508.62602187582	2503.69322332995
6385	6385	SDC4	98.3	89.13	93.35	117.54	121.09	122.1	56.89	65.86	64.91	54.31	53.29	50.42	52.2	52.7	50.07	153.35	136.9	144.88	177.7	163.27	171.47	76.15	88.96	89.84	74.72	76.27	70.09	73.28	72.24	69.62	4411	3927	4206	5295	5358	5544	2482	2936	2925	2395	2315	2211	2365	2288	2275	4116.64783574935	3606.75102275008
23276	23276	KLHL18	6.01	6	6	7.18	5.77	5.9	9.02	9.55	9.29	10.55	10.93	10.97	10.51	11.33	10.51	9.37	9.21	9.32	10.86	7.78	8.28	12.07	12.9	12.86	14.51	15.64	15.25	14.75	15.54	14.62	503	496	507	605	477	501	741	798	787	876	891	901	889	919	893	469.434110492388	455.550931317555
51308	51308	REEP2	2.42	3.95	3.3	4.34	6.57	5.45	32.35	27.09	28.67	37.1	34.14	32.41	41.24	46.13	42.73	3.77	6.07	5.13	6.56	8.86	7.65	43.3	36.59	39.68	51.05	48.86	45.05	57.9	63.24	59.42	86	138	118	155	231	196	1119	956	1025	1296	1174	1125	1483	1586	1540	80.261100402277	126.74602524561
23414	23414	ZFPM2	0.03	0.03	0	0.03	0.02	0	0.01	0.01	0.01	0.01	0.01	0	0.03	0.03	0.05	0.05	0.05	0	0.04	0.02	0	0.02	0.02	0.02	0.02	0.02	0	0.04	0.04	0.07	5	5	0	2	2.99	0	2	1	2	1	2	0	2	2	4	4.66634304664401	4.59224729150761
3215	3215	HOXB5	0	0	0	0	0	0.03	0	0.03	0	0.07	0	0.03	0.03	0.03	0.07	0	0	0	0	0	0.05	0	0.04	0	0.09	0	0.05	0.05	0.05	0.09	0	0	0	0	0	1	0	1	0	2	0	1	1	1	2	0	0
2668	2668	GDNF	1.48	1.81	1.4	3.1	2.83	2.45	2.28	2.62	2.88	4.23	4.3	4.01	3.58	3.32	3.08	2.3	2.77	2.17	4.69	3.82	3.44	3.05	3.53	3.99	5.82	6.16	5.58	5.03	4.55	4.29	101	123	99	212	186	168	155	180	205	286	290	271	242	219	212	94.260129542209	112.969283371087
124900476	124900476	LOC124900476	0.01	0.01	0.01	0.03	0	0	0	0.01	0.01	0.01	0	0.01	0.01	0	0.01	0.02	0.01	0.01	0.04	0	0	0	0.01	0.02	0.02	0	0.02	0.01	0	0.02	2	1.02	1.01	5.06	0	0	0	1.02	2	2.03	0	1.97	1	0	2.02	1.8665372186576	1.83689891660304
9577	9577	BABAM2	22.54	23.98	22.16	30.33	30.11	30.29	25.16	27.59	26.6	24.79	23.74	25.39	29.85	31.11	31.29	35.16	36.83	34.39	45.85	40.6	42.54	33.67	37.27	36.81	34.11	33.98	35.29	41.91	42.65	43.52	622	641	611	831	818	836	672	749	730	671	629	679	829	828	872	580.493075002515	588.726102771276
79863	79863	RBFA	3.85	3.62	3.77	2.58	3.25	2.55	2.54	2.4	2.64	3.19	2.89	3.34	3.52	3.77	3.77	6	5.55	5.84	3.9	4.38	3.59	3.4	3.24	3.65	4.38	4.14	4.64	4.94	5.17	5.25	394	364	388	266	328	265	253	245	272	321	287	335	364	374	391	367.707832075548	334.315602821754
64327	64327	LMBR1	8.53	8.86	9.47	7.11	3.91	6.52	8.44	10.6	9.62	12.06	13.5	11.33	11.18	11.57	10.85	13.31	13.61	14.69	10.75	5.27	9.16	11.29	14.32	13.31	16.59	19.32	15.75	15.69	15.86	15.09	618	649	672	573	459	548	721	836	791	885	1006	865	905	911	942	576.76	596.073698437688
55349	55349	CHDH	0.01	0.04	0.04	0.01	0.06	0.03	0.03	0.01	0.03	0.01	0.01	0.01	0	0.02	0.01	0.02	0.07	0.06	0.02	0.08	0.04	0.04	0.02	0.04	0.02	0.02	0.02	0	0.03	0.01	2	6	6	2	8	4	4	2	4	2	2	2	0	3	1	1.8665372186576	5.51069674980913
201931	201931	TMEM192	2.15	2.2	2.08	1.62	1.47	1.34	1.67	1.81	1.8	2.03	1.87	2.05	1.86	1.85	2.2	3.36	3.39	3.23	2.45	1.98	1.88	2.23	2.44	2.5	2.79	2.68	2.85	2.62	2.54	3.06	402	405	391	305	270	254	302	337	339	373.18	339	375	351	335	415	375.173980950179	371.972030612116
164395	164395	TTLL9	0	0	0	0	0	0	0	0	0	0	0	0.02	0	0.02	0	0	0	0	0	0	0	0	0	0	0	0	0.03	0	0.03	0	0	0	0	0	0	0	0	0	0	0	0	1	0	1	0	0	0
390190	390190	OR5B2	0	0.05	0.08	0.03	0	0.03	0	0	0	0	0	0	0	0.06	0	0	0.08	0.12	0.04	0	0.04	0	0	0	0	0	0	0	0.08	0	0	2	3	1	0	1	0	0	0	0	0	0	0	2	0	0	1.83689891660304
8554	8554	PIAS1	5.86	6.37	6.03	4.86	3.86	4.23	3.33	3.62	3.28	4.05	4.35	4.2	3.44	3.56	3.68	9.14	9.78	9.36	7.35	5.21	5.94	4.46	4.89	4.54	5.58	6.22	5.84	4.82	4.88	5.12	735	787	773	599	472	519	395	431	406	487	516	503	421	412	450	685.95242785667	722.819723683298
200504	200504	GKN2	0	0	0	0	0	0	0	0.12	0	0	0	0	0	0	0	0	0	0	0	0	0	0	0.17	0	0	0	0	0	0	0	0	0	0	0	0	0	0	1	0	0	0	0	0	0	0	0	0
64324	64324	NSD1	7.89	7.89	7.7	8.21	6.31	6.59	4.55	4.7	5.09	4.5	4.66	4.84	3.13	3.25	3.29	12.31	12.12	11.95	12.41	8.51	9.26	6.1	6.35	7.04	6.2	6.66	6.73	4.39	4.45	4.58	1839	1814	1815	1921	1444	1556	1033	1094	1192	1035	1057	1110	737	731	772	1716.28097255567	1666.06731735896
91775	91775	NXPE3	8.63	9.18	8.33	8.76	8.2	8.19	6.93	7.86	7.95	9.71	10.17	9.22	8.63	8.47	8.11	13.47	14.1	12.93	13.24	11.06	11.5	9.27	10.62	11.01	13.36	14.55	12.81	12.12	11.61	11.28	1395	1461	1357	1427	1308	1347	1086	1264.03	1294	1544	1591	1457	1407	1326	1325	1301.90971001368	1341.85465857852
22909	22909	FAN1	7.03	7.99	7.92	7.4	6.62	6.95	8.51	7.96	8.63	11.24	9.84	10.61	7.85	8.61	7.24	10.97	12.28	12.29	11.19	8.92	9.76	11.39	10.75	11.95	15.46	14.08	14.74	11.03	11.81	10.07	507	523	554	468	404	429	517	498	564	715	658	674	527	564	489	473.167184929703	480.349066691696
84078	84078	KBTBD7	1.69	1.55	1.57	2.41	1.84	2.16	1.21	1.58	1.9	1.92	2.15	1.97	2.24	1.96	1.97	2.64	2.38	2.43	3.65	2.48	3.03	1.62	2.14	2.63	2.65	3.07	2.73	3.15	2.69	2.74	145.58	131.07	135.55	208.47	156	188	101.31	135.69	164	162.69	178.73	165.35	194.46	163.32	171.36	136.257216962005	121.235328495801
9551	9551	ATP5MF	589.09	591.06	603.92	425.35	553.89	628.09	383.93	375.09	358.22	343.73	330.95	329.24	406.2	399.94	388.8	918.99	907.87	937.29	643.06	746.83	882.09	513.9	506.63	495.79	472.91	473.69	457.67	570.23	548.3	540.67	1639	1546	1578	1128	1525	1620	1014	925	973	865	826	815	1071	986	1065	1529.62725068991	1419.92286253415
9766	9766	SUSD6	5.31	5.27	5.28	13.74	11.19	12.29	38.11	41.39	42.78	66.58	66.6	66.76	57.62	56.92	58.08	8.28	8.1	8.2	20.78	15.09	17.27	51.01	55.91	59.21	91.6	95.33	92.8	80.89	78.04	80.77	523	511	524	1362	1088	1229	3648	4067	4241	6459	6360	6444	5735	5436	5793	488.099482678964	469.327673192078
51778	51778	MYOZ2	0.04	0.05	0.13	0.04	0.12	0.05	0.18	0.02	0.09	0.02	0.05	0.05	0.09	0.05	0.09	0.07	0.07	0.21	0.07	0.16	0.06	0.24	0.03	0.12	0.03	0.07	0.07	0.12	0.06	0.13	1	1	3	1	5	2	5	1	3	1	2	2	2	1	4	0.933268609328802	0.918449458301522
84464	84464	SLX4	2.69	2.77	2.9	1.56	1.43	1.59	1.46	1.18	1.3	1.53	1.62	1.38	1.19	1.03	1.15	4.2	4.25	4.5	2.36	1.93	2.23	1.96	1.6	1.8	2.1	2.32	1.92	1.67	1.41	1.6	364	369	396	211	190	219	192	159	177	205	212	184	163	135	158	339.709773795684	338.907850113262
54790	54790	TET2	1.55	1.66	1.72	2.53	1.56	1.8	1.54	1.87	1.59	2.28	2.32	2.36	1.53	1.41	1.52	2.42	2.54	2.67	3.82	2.1	2.53	2.06	2.52	2.2	3.14	3.32	3.29	2.15	1.93	2.11	268	284	308	447	269	321	264	329	283	395	402	410	273	241	271	250.115987300119	260.839646157632
140691	140691	TRIM69	0.26	0.11	0.07	0.91	0.51	0.63	1.21	0.93	1.29	2.7	2.88	2.22	2.87	2.82	2.9	0.41	0.17	0.11	1.37	0.68	0.89	1.62	1.25	1.79	3.71	4.13	3.09	4.04	3.86	4.04	7	3	2	21	11	16	33	23	33	61	70	56	69	71	70	6.53288026530162	2.75534837490457
79894	79894	ZNF672	7.92	7.11	7.35	8.19	8.3	7.23	8.7	9.09	8.84	10.22	10.65	9.54	11.21	10.44	11.95	12.36	10.92	11.41	12.38	11.2	10.16	11.65	12.28	12.24	14.06	15.24	13.26	15.73	14.31	16.62	429	380	402	446	442	398	459	487	481	543	556	497	611	541	650	400.372233402056	349.010794154578
63877	63877	FAM204A	10.45	15.91	15.22	9.08	8.81	9	7.11	7.8	7.09	7.61	8.19	7.02	8.96	6.65	8.25	16.3	24.43	23.61	13.72	11.88	12.64	9.51	10.54	9.81	10.46	11.72	9.76	12.58	9.12	11.47	464	595	569	473	442	442	318	361	327	327	392	382	386	294	346	433.036634728564	546.477427689406
55072	55072	RNF31	11.72	10.39	10.92	10.98	10.71	9.83	14.62	12.54	12.93	11.63	11.1	11.69	8.9	9.05	8.78	18.28	15.96	16.95	16.6	14.44	13.8	19.57	16.94	17.89	16	15.88	16.25	12.49	12.41	12.21	722	630	678	682	643	611	879	775	804	709	665	710	558	539	552	673.819935935395	578.623158729959
119710	119710	IFTAP	17.68	18.75	20.12	29.08	30.81	29.1	44.83	46.12	38.58	46.32	48.59	45.54	52.18	49.72	51.73	27.58	28.8	31.23	43.96	41.54	40.87	60.01	62.3	53.4	63.73	69.54	63.3	73.25	68.16	71.94	195	201	215	309	338	319	485	513	439	515	531	493	597	527	592	181.987378819116	184.608341118606
79864	79864	JHY	2.07	1.6	2.09	1.66	1.26	1.29	0.85	0.69	1.05	0.98	1.17	0.92	0.54	0.81	0.65	3.24	2.46	3.24	2.5	1.7	1.81	1.14	0.93	1.45	1.35	1.67	1.28	0.76	1.12	0.91	94	93	108	105	95	90	67	57	77	80	80	79	57	51	63	87.7272492769074	85.4157996220415
201895	201895	SMIM14	5.37	5.98	6.06	10.64	9.05	9.36	3.19	4.29	3.83	3.85	4.38	4	4.05	3.64	4.02	8.38	9.19	9.4	16.09	12.21	13.15	4.27	5.79	5.3	5.29	6.26	5.56	5.69	4.98	5.59	619	678	703	1234	1029	1095	357	494	444	437	489	452	472	406	469	577.693269174529	622.708732728432
9219	9219	MTA2	61.85	60.65	60.92	43.35	44.37	45.97	27.46	25.2	28.8	29	25.82	27.78	26.15	27.55	25.63	96.49	93.16	94.55	65.54	59.83	64.56	36.76	34.04	39.87	39.9	36.95	38.61	36.7	37.76	35.64	3281	3171	3249	2301	2284	2432	1426	1336	1544	1526	1349	1464	1410	1430	1400	3062.0543072078	2912.40323227413
57335	57335	ZNF286A	2.75	3.84	3.34	5.45	4.82	4.25	4.31	4.43	5.21	5.7	6.41	5.93	4.38	3.84	4.13	4.29	5.89	5.19	8.24	6.49	5.96	5.76	5.98	7.22	7.84	9.17	8.25	6.15	5.27	5.74	269.37	368.69	331.42	535.03	463.34	420	411.64	433.85	517.42	549.53	611.74	570.27	435.83	367.59	409.24	251.982524518777	338.907850113262
4335	4335	MNT	5.1	5.04	4.99	5.99	5.31	5.3	4.23	3.73	3.95	2.72	2.72	2.68	2.44	2.17	2.22	7.95	7.75	7.75	9.06	7.16	7.45	5.66	5.04	5.47	3.75	3.89	3.72	3.43	2.98	3.09	478	467	469	542	432	452	403	344	379	261	261	257	217	188	206.01	446.102395259168	428.915897026811
8736	8736	MYOM1	0.13	0.13	0.12	0.16	0.14	0.1	0.16	0.2	0.08	0.16	0.18	0.22	0.22	0.23	0.17	0.21	0.21	0.18	0.23	0.19	0.14	0.22	0.26	0.11	0.22	0.25	0.3	0.31	0.31	0.24	17	17	15	20	18	13	20	25	10	20	22	27	29	28	22	15.8655663585896	15.6136407911259
84932	84932	RAB2B	7.16	7.22	7.6	13.37	11.61	13.06	8.59	8.98	8.8	11.53	10.84	11.1	11.37	9.66	10.96	11.16	11.08	11.8	20.21	15.66	18.35	11.5	12.13	12.18	15.86	15.52	15.43	15.96	13.25	15.24	360	356	383	672	570	663	419	450	444	567	528	546	578	469	557	335.976699358369	326.968007155342
112488746	112488746	TAF11L11	0	0.04	0.04	0	0	0	0	0	0	0	0	0	0.12	0	0.04	0	0.06	0.06	0	0	0	0	0	0	0	0	0	0.17	0	0.06	0	1	1	0	0	0	0	0	0	0	0	0	3	0	1	0	0.918449458301522
55074	55074	OXR1	6.82	10.13	9	8.58	6.08	6.99	5.88	7.73	6.46	9.84	11.57	11.2	10.06	8.83	10.07	10.64	15.56	13.97	12.97	8.19	9.82	7.87	10.44	8.94	13.54	16.56	15.56	14.13	12.11	14	447	643	587	490	320	413	371	512	426	667	773	754	633	563	691	417.171068369975	590.563001687879
1968	1968	EIF2S3	58.65	59.35	58.51	47.57	47	45.67	45.48	49.36	48.95	46.68	50.37	48.47	46.77	46.49	47.41	91.5	91.16	90.81	71.92	63.37	64.14	60.88	66.67	67.74	64.22	72.09	67.37	65.66	63.73	65.93	3590.98	3569.31	3600.99	2926	2839.95	2831.99	2704.99	3006.98	3012.99	2809.98	2984.99	2901.98	2891.98	2754.98	2937.97	3351.36757609973	3278.86456613643
51374	51374	ATRAID	91.3	83.82	90.94	118.31	145.48	125.72	102.84	107.4	96.46	71.7	65.87	70.73	91.15	93.38	91.14	142.43	128.75	141.14	178.87	196.16	176.56	137.66	145.06	133.5	98.65	94.28	98.32	127.96	128.02	126.74	1571	1415	1564	2052	2504	2200	1756	1859	1702	1214	1101	1195	1589	1557	1606	1466.16498525555	1299.60598349665
54460	54460	MRPS21	66.78	63.57	65.32	55.77	77.89	69.71	67.84	61.83	63.75	59.56	62.4	57.2	63.82	62.14	62.48	104.18	97.65	101.37	84.32	105.02	97.91	90.81	83.51	88.24	81.94	89.32	79.51	89.59	85.19	86.89	1138	1068	1119	961	1316	1193	1158	1089	1125	1066	1109	1021	1193	1109	1176	1062.05967741618	980.904021466025
64225	64225	ATL2	9.35	9.5	10.04	6.89	6.07	6.37	6.17	7.5	7.2	8.54	8.57	8.37	7.9	8.11	8.61	14.59	14.59	15.58	10.42	8.18	8.95	8.26	10.13	9.97	11.75	12.27	11.64	11.09	11.12	11.98	665	665	720	501	430	458	431	542	527	613	609	610	583	569	630	620.623625203654	610.768889770512
55787	55787	TXLNG	3.79	4.43	3.84	3.89	3.11	3.39	2.16	2.2	2.16	3.19	3.42	3.02	2.52	2.62	2.66	5.91	6.81	5.96	5.89	4.19	4.76	2.89	2.98	2.99	4.39	4.89	4.2	3.54	3.59	3.69	298	343	294	298	228	265	153	169	171	241	249	233	190	192	198	278.114045579983	315.028164197422
114569	114569	MAL2	0	0	0.02	0	0	0	0	0	0.09	0.1	0.18	0.1	0.36	0.36	0.24	0	0	0.03	0	0	0	0	0	0.12	0.14	0.26	0.15	0.51	0.49	0.34	0	0	1	0	0	0	0	0	4	5	8	5	18	17	12	0	0
22837	22837	COBLL1	1.05	1.07	0.9	0.76	0.42	0.56	0.45	0.6	0.69	1.01	1.2	1.19	0.63	0.58	0.52	1.64	1.65	1.39	1.15	0.56	0.78	0.6	0.82	0.95	1.38	1.72	1.66	0.88	0.8	0.72	135	131	118	94	58.24	82	57	79	75	134	147	135	86	70	72	125.991262259388	120.316879037499
23178	23178	PASK	2.63	2.27	2.88	0.79	0.86	0.97	0.73	0.68	0.65	0.95	1.17	0.92	0.68	0.75	0.61	4.1	3.48	4.47	1.2	1.16	1.36	0.98	0.92	0.9	1.31	1.67	1.28	0.95	1.03	0.85	223	189	245	66	68	80	58	55	56	80	96	76	56	61	51	208.118899880323	173.586947618988
440023	440023	KRTAP5-6	0	0	0	0	0	0	0.19	0	0	0	0	0	0	0	0	0	0	0	0	0	0	0.26	0	0	0	0	0	0	0	0	0	0	0	0	0	0	1	0	0	0	0	0	0	0	0	0	0
11000	11000	SLC27A3	3.15	3.18	3.43	4.35	5.62	3.83	6.38	5.97	5.2	3.37	2.73	3.11	2.73	3.09	3.18	4.91	4.88	5.32	6.58	7.57	5.38	8.53	8.06	7.2	4.64	3.9	4.32	3.83	4.24	4.42	122	121	133	168	215	150	240	230	203	128	102	117	107	116	124	113.858770338114	111.132384454484
64864	64864	RFX7	2.56	3.02	2.76	2.81	1.99	2.34	1.39	1.73	1.51	2.16	2.24	2.02	1.35	1.46	1.48	3.99	4.65	4.28	4.24	2.68	3.28	1.86	2.33	2.09	2.97	3.2	2.81	1.89	2.01	2.06	468	540	523	559	386	468	267	340.37	300	418	415	391	267	281.51	294	436.769709165879	495.962707482822
4864	4864	NPC1	10.91	9.88	9.91	12.52	10.41	12.09	14.21	14.11	14.77	16.06	16.12	15.67	17.46	17.35	17.38	17.01	15.18	15.39	18.93	14.04	16.99	19.02	19.06	20.44	22.1	23.07	21.78	24.5	23.78	24.17	960	856	874	1102	904	1083	1206	1228	1298	1391	1363	1350	1541	1471	1538	895.93786495565	786.192736306103
284948	284948	SH2D6	0.03	0.03	0	0.91	0.49	0.64	0.36	0.54	0.13	0.21	0.27	0.14	0.1	0.53	0.08	0.04	0.04	0	1.38	0.66	0.89	0.49	0.73	0.19	0.29	0.38	0.19	0.14	0.72	0.11	1	1	0	21	13	16	7	9	6	4	5	6	2	7	1	0.933268609328802	0.918449458301522
124900389	124900389	LOC124900389	0	0	0	0	0	0.02	0.02	0	0	0	0	0.03	0	0	0	0	0	0	0	0	0.03	0.03	0	0	0	0	0.05	0	0	0	0	0	0	0	0	2	2	0	0	0	0	2	0	0	0	0	0
9693	9693	RAPGEF2	3.84	3.99	4.03	4.38	2.82	3.83	3.29	3.78	3.63	3.83	4.22	4.22	3.55	3.45	3.29	6	6.13	6.25	6.62	3.8	5.38	4.41	5.1	5.03	5.27	6.04	5.87	4.98	4.73	4.58	507	528	534	572	358	501	422	489	489	504	536	546	469	437	430	473.167184929703	484.941313983204
7905	7905	REEP5	32.62	33.68	32.4	39.17	39.81	41.97	22.52	26.45	25.55	26.1	25.43	23.62	30.78	32.49	27.89	50.88	51.73	50.29	59.22	53.68	58.95	30.15	35.73	35.37	35.91	36.4	32.83	43.21	44.54	38.79	1714	1738	1711	2067	2065	2233	1150	1382	1350	1348	1293	1213	1634	1652	1484	1599.62239638957	1596.26515852805
121129	121129	OR2AP1	0.08	0	0.04	0	0	0	0	0	0	0	0	0	0	0	0	0.13	0	0.06	0	0	0	0	0	0	0	0	0	0	0	0	2	0	1	0	0	0	0	0	0	0	0	0	0	0	0	1.8665372186576	0
284402	284402	SCGB2B2	0.15	0.22	0.14	0.24	0.09	0.19	0.16	0.16	0.15	0.21	0.19	0.24	0.29	0.26	0.18	0.24	0.34	0.21	0.36	0.12	0.27	0.22	0.22	0.21	0.29	0.27	0.33	0.4	0.35	0.25	19	27	17	30	11	24	20	20	19	26	23	29	36	31	23	17.7321035772472	24.7981353741411
18	18	ABAT	0.35	0.44	0.5	0.59	0.52	0.6	1.11	1.06	1.03	0.67	0.76	0.61	0.67	0.74	0.79	0.55	0.68	0.77	0.89	0.69	0.84	1.48	1.43	1.42	0.92	1.08	0.85	0.93	1.01	1.11	31	38	43	51	43	54	93	91	87	57	65	53	59	65	75	28.9313268891929	34.9010794154578
51188	51188	SS18L2	5.67	6	5.58	4.28	5.42	4.08	6.48	5.77	4.96	5.03	5.75	5.43	7.13	6.38	7.24	8.85	9.21	8.66	6.47	7.31	5.73	8.67	7.8	6.86	6.92	8.23	7.55	10	8.74	10.06	267	276	264	200	251	194	297	267	233	236	263	249	339	290	346	249.18271869079	253.49205049122
134265	134265	AFAP1L1	7.14	7.24	6.5	8.24	6.98	6.97	8.32	8.49	7.64	7.04	9.78	7.29	7.39	8.21	8.06	11.14	11.12	10.08	12.46	9.41	9.78	11.13	11.47	10.57	9.69	13.99	10.13	10.37	11.25	11.2	677	610	596	791	682	734	787	918	804	761	867	789	735	815	806	631.822848515599	560.254169563928
50846	50846	DHH	0	0	0	0.01	0.01	0	0.06	0.11	0.13	0.16	0.15	0.12	0.26	0.23	0.24	0	0	0	0.02	0.02	0	0.08	0.14	0.18	0.21	0.21	0.17	0.36	0.32	0.34	0	0	0	1	1	0	5	9	11	13	12	10	22	19	21	0	0
2647	2647	BLOC1S1	106.32	106.91	103.68	121.07	151.71	129.95	100.26	95.44	93.39	101.69	84.6	86.81	113.7	116.21	107.75	165.86	164.22	160.91	183.04	204.55	182.51	134.2	128.91	129.25	139.91	121.09	120.67	159.61	159.33	149.84	564	545	539	629	801	674	521	479	494	517	424	433	613	581	583	526.363495661445	500.554954774329
257407	257407	C2orf72	0.02	0	0.02	0.02	0.02	0	0	0.02	0.02	0.05	0.02	0.02	0.02	0.05	0	0.03	0	0.03	0.03	0.03	0	0	0.03	0.03	0.07	0.03	0.03	0.03	0.07	0	1	0	1	1	1	0	0	1	1	3	1	1	1	3	0	0.933268609328802	0
57217	57217	TTC7A	7.04	6.04	6.5	6.14	5.88	5.11	3.61	2.55	3.32	2.49	3.22	2.6	1.81	1.61	1.54	10.98	9.27	10.08	9.28	7.93	7.17	4.83	3.45	4.6	3.43	4.61	3.62	2.54	2.21	2.14	571	493	545	498	463	400	302	211	269	212	246	197	154	136	135	532.896375926746	452.79558294265
2242	2242	FES	6.33	4.96	5.28	4.54	4.87	4.93	1.1	1.11	1.26	0.77	0.53	0.43	0.34	0.72	0.45	9.88	7.62	8.19	6.87	6.57	6.92	1.47	1.5	1.74	1.06	0.76	0.6	0.47	0.98	0.62	276	211	230	203	210	221	45	49	53	33	22	17	16	28	18	257.582136174749	193.792835701621
51805	51805	COQ3	16.13	16.67	16.12	8.37	10.92	9.13	10.24	11.98	10.76	12.65	11.72	11.51	14.16	12.41	14.17	25.16	25.6	25.03	12.65	14.73	12.82	13.71	16.18	14.89	17.41	16.77	16	19.88	17.02	19.7	323	326	320	170	213	181	200	233	214	246	222	218	283	237	282	301.445760813203	299.414523406296
4240	4240	MFGE8	37.25	41.4	38.42	113.29	109.96	105.94	153.15	157.59	154.46	170.99	169.14	167.82	183.06	194.25	195.65	58.12	63.59	59.63	171.28	148.26	148.78	205	212.86	213.77	235.25	242.09	233.28	256.98	266.31	272.08	1200	1298	1232	3632	3431	3401	4763	4981	4963	5345	5201	5229	5846	5943	6277	1119.92233119456	1192.14739687538
653808	653808	ZG16	0	0	0	0	0	0	0	0	0	0	0.02	0	0	0	0	0	0	0	0	0	0	0	0	0	0	0.03	0	0	0	0	0	0	0	0	0	0	0	0	0	0	1	0	0	0	0	0	0
7174	7174	TPP2	12.43	14.61	13.15	10.33	9.27	10.33	9.4	12.67	11.34	11.87	12.42	12.11	8.58	8.28	8.87	19.39	22.44	20.41	15.61	12.5	14.51	12.59	17.11	15.69	16.33	17.77	16.84	12.04	11.35	12.33	1129	1321	1216	1021	899	1019	864	1181	1065	1066	1128	1064	814	767	839	1053.66025993222	1213.27173441631
148741	148741	ANKRD35	4.03	4.08	3.79	4.27	5.39	4.75	1.08	0.82	0.7	0.51	0.31	0.4	0.27	0.29	0.15	6.28	6.27	5.88	6.45	7.27	6.66	1.45	1.1	0.97	0.7	0.45	0.55	0.38	0.39	0.2	219	218	206	232	288	261	57	47	41	29	18	23	16	15	8	204.385825443008	200.221981909732
57634	57634	EP400	8.34	7.67	8.22	4.6	4.1	4.18	3.6	3.57	3.58	4.38	4.12	4.01	2.78	2.86	2.74	13.01	11.78	12.75	6.96	5.52	5.88	4.82	4.83	4.95	6.03	5.9	5.58	3.9	3.92	3.81	1934	1750	1918	1074	937	985	810	827	834	1001	926	912	650	643	642	1804.9414904419	1607.28655202766
5921	5921	RASA1	21.4	23	22.54	14.41	11.1	14.08	7.47	8.12	7.94	11.11	11.56	10.98	8.6	8.95	8.82	33.38	35.34	34.98	21.78	14.96	19.77	9.99	10.97	10.99	15.28	16.55	15.26	12.07	12.28	12.26	1587	1668	1673	1038	759	1001	526	578	588	783	842	800	634	618	636	1481.09728300481	1531.97369644694
5837	5837	PYGM	0.04	0.04	0.06	0.08	0.06	0.06	0.19	0.26	0.2	0.45	0.39	0.55	0.82	0.75	0.65	0.06	0.06	0.09	0.12	0.08	0.08	0.25	0.35	0.28	0.62	0.56	0.77	1.15	1.02	0.91	2	2	3	4	3	3	9	13	11	22	19	27	42	36	33	1.8665372186576	1.83689891660304
10153	10153	CEBPZ	11.65	14.65	14.92	9.72	10.03	9.58	10.58	10.82	10.76	11.26	13.41	12.53	9.85	9.23	8.9	18.17	22.5	23.16	14.7	13.53	13.45	14.16	14.61	14.89	15.49	19.2	17.42	13.83	12.66	12.37	688	850	886	577	585	573	607	636	639	654	767	724	588	528	532	642.088803218216	780.682039556294
60401	60401	EDA2R	10.67	12.02	11.29	19.41	15.87	18.14	12.04	11.97	12.81	15.93	16.39	16.6	11.71	13.25	12.63	16.65	18.46	17.53	29.34	21.4	25.47	16.11	16.16	17.74	21.92	23.46	23.07	16.44	18.17	17.56	575	660	611	1100	834	1014	638	643	698	860	853	814	628	674	628	536.629450364061	606.176642479004
57165	57165	GJC2	0.88	0.82	0.71	0.96	1.31	1.01	1.05	0.61	0.52	0.96	1.28	0.68	1.15	1.31	1.2	1.38	1.25	1.11	1.45	1.77	1.42	1.41	0.83	0.72	1.31	1.84	0.94	1.61	1.8	1.67	32	29	26	35	47	37	37	22	19	34	45	24	42	46	44	29.8645954985217	26.6350342907441
152485	152485	ZNF827	3.02	3.41	3.23	3.9	2.96	3.68	1.85	2.34	2.24	2.06	2.32	2.48	1.87	1.99	1.93	4.71	5.24	5.02	5.89	3.98	5.17	2.48	3.16	3.1	2.83	3.33	3.45	2.63	2.73	2.69	399	400	402	456	318	416	210	269	272	257	274	305	218	224	216	372.374175122192	367.379783320609
23475	23475	QPRT	23.93	25.6	24.39	71.69	80.14	75.03	100.03	98.63	93.93	92.7	86.83	90.08	109.51	117.9	110.9	37.33	39.32	37.85	108.39	108.06	105.37	133.9	133.22	130.01	127.54	124.28	125.22	153.74	161.64	154.23	881	919	901	2652	2914	2795	3580	3599	3476	3346	3078	3238	4067	4196	4133	822.209644818675	844.055052179099
26127	26127	FGFR1OP2	21.17	24.71	23.97	20.82	23.26	22.31	16.04	14.21	15.27	15.19	15.2	16.13	12.76	14.5	13.39	33.02	37.96	37.2	31.47	31.37	31.33	21.47	19.19	21.13	20.9	21.75	22.42	17.91	19.88	18.62	469	563	553	504	494	482	336	341	350	408	437	452	379	363	365	437.702977775208	517.087045023757
9648	9648	GCC2	3.68	4.7	4.43	4.73	3.66	4.19	2	2.25	2.2	3.1	3.57	2.94	1.64	1.88	1.76	5.74	7.22	6.88	7.15	4.93	5.88	2.67	3.04	3.05	4.26	5.11	4.08	2.3	2.57	2.44	464.53	577.89	560.42	596.29	450.48	532.93	245.19	280.59	271.78	370.11	434.83	363.16	210.23	228.93	227.28	433.969903337893	530.86378689828
146223	146223	CMTM4	5.73	6.33	5.68	7.17	6.4	6.28	10.29	10.41	10.98	10.96	11.11	10.58	11.63	10.59	11.71	8.93	9.73	8.81	10.85	8.63	8.82	13.77	14.06	15.2	15.07	15.9	14.71	16.33	14.52	16.29	739	777	723	681	472	558	952	1017	1149	1222	1256	1219	1184	1046	1129	689.685502293985	713.635229100283
4300	4300	MLLT3	2.69	3.66	3.11	4.49	3.8	3.73	3.06	3.48	3.04	6.95	6.85	6.75	5.73	5.35	5.43	4.19	5.62	4.83	6.79	5.12	5.23	4.09	4.7	4.21	9.56	9.8	9.38	8.04	7.34	7.55	334	447	389	561	466	470	369	432	380	850	825	822	719	645	682	311.71171551582	410.54690786078
9583	9583	ENTPD4	15.36	16.52	15.03	16.53	13.9	14.77	15.74	16.98	17.58	20.78	22.36	20.96	17.05	16.9	17.12	23.97	25.37	23.32	24.99	18.75	20.74	21.07	22.94	24.33	28.59	32.01	29.14	23.93	23.16	23.81	1634.95	1729	1609	1770	1460.29	1594.37	1628.01	1803	1883	2178	2306.07	2184.95	1832	1743	1845	1525.89417625259	1587.99911340333
79862	79862	ZNF669	2.16	2.53	3.31	2.42	1.66	1.43	2.65	2.75	2.79	2.83	3.76	3.29	4.14	4.27	3.96	3.38	3.89	5.14	3.66	2.24	2	3.55	3.72	3.86	3.89	5.39	4.58	5.81	5.85	5.51	60	69	94	67.51	45.01	40	73	77	78.01	76	103.28	89	116	115.35	112	55.9961165597281	63.373012622805
6882	6882	TAF11	14.06	14.12	15.57	20.22	23.8	19.82	22.36	26.31	24.52	28.59	24.29	26.44	31.73	32.63	33.32	21.93	21.69	24.17	30.57	32.09	27.83	29.94	35.54	33.94	39.34	34.77	36.76	44.54	44.73	46.33	432	419	471	611	679	594	666	779	749	846	702	748	934	927	986	403.172039230043	384.830323028338
64425	64425	POLR1E	29.79	25.51	26.83	12.19	13.48	13.23	21.3	21.45	21.93	23.5	21.53	22.1	23.7	20.92	25.16	46.48	39.18	41.64	18.42	18.17	18.58	28.51	28.97	30.35	32.33	30.82	30.71	33.27	28.68	34.99	903	758	815	371	403	405	627	643	667	699	631	652	726	612	772	842.741554223908	696.184689392554
353139	353139	LCE2A	0.32	1	0.98	0.16	0.64	0	0.16	0	0	0	0	0	0	0	0	0.5	1.53	1.51	0.25	0.87	0	0.22	0	0	0	0	0	0	0	0	2	6	6	1	4	0	1	0	0	0	0	0	0	0	0	1.8665372186576	5.51069674980913
84826	84826	SFT2D3	2.53	2.53	2.41	2.67	2.73	2.45	2.45	2.99	2.65	2.59	2.58	2.1	3.19	2.92	3.15	3.95	3.88	3.74	4.03	3.68	3.44	3.28	4.04	3.67	3.56	3.7	2.91	4.47	4.01	4.38	169	166	162	179	180	166	159	199	178	170	167	137	215	189	213	157.722394976568	152.462610078053
51596	51596	CUTA	279.78	254.49	275.2	232.42	324.47	274.69	241.91	199.73	208.62	187.1	180.31	177.02	236.96	245.06	239.27	436.46	390.89	427.12	351.38	437.5	385.78	323.8	269.78	288.74	257.41	258.08	246.06	332.64	335.97	332.74	3433	3057	3352	2880	3859	3377	2788	2374	2495	2154	2035	2041	2811	2757	2859	3203.91113582578	2807.69999402775
81856	81856	ZNF611	2.04	2.1	1.94	1.1	0.85	1.01	1.94	2.04	2.01	2.84	3.36	3.18	2.28	2.45	2.17	3.19	3.22	3.01	1.66	1.15	1.42	2.6	2.76	2.78	3.91	4.81	4.42	3.2	3.36	3.02	166	168	158	90	67	81	152	165	162	228	261	251	183	190	177	154.922589148581	154.299508994656
55209	55209	SETD5	14.81	15.25	15.15	19.05	15.4	17.06	12.86	13.54	13.71	18.65	18.86	17.81	11.66	11.66	11.95	23.1	23.43	23.51	28.8	20.77	23.96	17.21	18.28	18.97	25.66	27	24.76	16.37	15.98	16.61	1972	1984	2056	2511	1984	2282	1629	1772	1822	2429	2420	2297	1534	1493	1592	1840.4056975964	1822.20372527022
131831	131831	ERICH6	0.03	0.07	0	0.17	0.07	0.04	0	0	0	0	0.04	0.04	0.03	0.04	0.03	0.05	0.11	0	0.26	0.09	0.05	0	0	0	0	0.05	0.05	0.05	0.05	0.05	1	2	0	5	2	1	0	0	0	0	1	1	1	1	1	0.933268609328802	1.83689891660304
55321	55321	TMEM74B	0	0	0	0.05	0.11	0.05	0.51	0.45	0.46	0.67	0.3	0.24	0.26	0.29	0.27	0	0	0	0.08	0.15	0.08	0.68	0.61	0.64	0.92	0.42	0.34	0.37	0.4	0.37	0	0	0	1	2	1	16	12	15	19	9	8	8	7	8	0	0
10811	10811	NOXA1	0.25	0.49	0.38	2.39	1.89	1.86	3.09	3.11	2.02	2.33	2.12	2.41	0.86	1.27	1.1	0.4	0.75	0.59	3.61	2.55	2.61	4.14	4.2	2.8	3.21	3.03	3.35	1.2	1.75	1.53	11	12	13	91	63	67	100	98	69	84	71	81	23	32.52	31	10.2659547026168	11.0213934996183
343171	343171	OR2W3	0	0	0	0	0.08	0	0	0	0	0	0	0	0	0	0	0	0	0	0	0.11	0	0	0	0	0	0	0	0	0	0	0	0	0	0	1	0	0	0	0	0	0	0	0	0	0	0	0
22809	22809	ATF5	31.74	28.68	29.04	24.57	24.67	22.53	9.98	8.92	9.11	9.52	9.69	9.62	14.66	17.53	16.71	49.51	44.05	45.07	37.15	33.27	31.64	13.36	12.04	12.61	13.1	13.88	13.37	20.58	24.04	23.23	1061	937	972	824	818	759	325	296	307	314	317	314	499	566	568	990.197994497859	860.587142428526
151963	151963	MB21D2	11	10.24	10.34	8.4	6.88	8.22	10.19	12.06	11.73	12.32	11.66	11.85	12.37	12.78	12.16	17.17	15.72	16.05	12.69	9.27	11.54	13.65	16.29	16.23	16.94	16.69	16.47	17.37	17.52	16.91	590	539	557	452	364	446	531	643	632	649	605	621	670	663	660	550.628479503993	495.04425802452
148223	148223	C19orf25	7.94	7.74	8.72	7.75	9.97	7.93	8.23	8.84	7.73	8.97	7.51	7.56	9.29	9.47	8.63	12.38	11.89	13.53	11.72	13.45	11.14	11.01	11.94	10.7	12.34	10.74	10.51	13.04	12.98	12	300	287	331	294	372	303	302	332	294	333	274	279	355	346	330	279.980582798641	263.594994532537
7205	7205	TRIP6	113.24	103.4	110.01	99.86	105.59	98.64	46.44	42.23	45.22	27.58	25.88	27.55	25.22	26.95	28.07	176.66	158.82	170.74	150.97	142.38	138.53	62.17	57.04	62.59	37.95	37.04	38.3	35.4	36.95	39.03	3074	2750	2993	2715	2832	2701	1226	1134	1233	734	678	728	692	706	772	2868.86770507674	2525.73601032919
171017	171017	ZNF384	15.63	15.35	15.58	16.85	14.4	16.88	10.56	9.95	8.75	9.75	10.46	10.41	8.14	9.19	9.13	24.39	23.58	24.18	25.48	19.41	23.7	14.13	13.44	12.11	13.42	14.97	14.47	11.42	12.6	12.7	940	908	951	1007	824	975	608	600	535	589	613	615	495	532	565	877.272492769074	833.952108137782
83716	83716	CRISPLD2	3.25	2.85	3.35	34.3	28.53	31.98	42.16	43.71	45.29	63.06	57.96	59.37	60.22	57.33	57.95	5.07	4.37	5.19	51.85	38.47	44.91	56.43	59.04	62.69	86.76	82.95	82.53	84.54	78.59	80.59	270	233	281	2863	2336	2691	3399	3615	3781	5149	4660	4823	5047	4612	4870	251.982524518777	213.998723784255
284106	284106	CISD3	9.33	9.22	9.77	5.01	6.85	5.83	5.01	4.51	4.39	4.75	4.96	5.36	6.38	6.08	6.21	14.55	14.17	15.16	7.58	9.24	8.19	6.71	6.09	6.08	6.53	7.11	7.45	8.96	8.33	8.63	408	396	429	220	296	258	213	196	193	204	210	229	282	257	275	380.773592606151	363.705985487403
51268	51268	PIPOX	0.03	0	0.03	0.03	0.03	0.03	0	0	0.03	0.03	0.03	0.03	0.03	0.09	0.03	0.04	0	0.04	0.04	0.04	0.04	0	0	0.04	0.04	0.04	0.04	0.04	0.12	0.04	1	0	1	1	1	1	0	0	1	1	1	1	1	3	1	0.933268609328802	0
23473	23473	CAPN7	7.93	8.24	8.82	8.06	7.43	7.83	6.62	8.29	7.47	9.96	11.24	9.45	9.18	8.33	9.55	12.38	12.65	13.69	12.19	10.02	10.99	8.86	11.2	10.34	13.71	16.09	13.14	12.89	11.43	13.28	598	628	684	625	572	601	495	619	572	744	815	708	717	618	743	558.094628378624	576.786259813356
283933	283933	ZNF843	0.18	0.11	0.1	0.46	0.28	0.32	0.82	0.81	0.7	0.52	0.56	0.61	0.59	0.63	0.76	0.27	0.16	0.15	0.7	0.38	0.45	1.1	1.1	0.97	0.72	0.81	0.85	0.83	0.86	1.05	5	3	3	14	8	10	25	23	22	16	17	18	18	19	24	4.66634304664401	2.75534837490457
57544	57544	TXNDC16	1.2	1.64	1.59	1.6	1.2	1.35	2.73	3.58	3.11	4.09	4.63	4.52	4.23	4.21	3.89	1.87	2.52	2.47	2.42	1.61	1.9	3.66	4.83	4.31	5.63	6.63	6.28	5.94	5.77	5.41	99	133	132	132	97	113	219	294	258	332	370	365	348	336	324	92.3935923235514	122.153777954102
1879	1879	EBF1	0.34	0.27	0.51	2.23	1.4	1.64	3.28	4.13	3.85	5.95	7.02	6.3	6.06	6.46	5.98	0.53	0.42	0.79	3.37	1.89	2.3	4.39	5.58	5.33	8.18	10.04	8.76	8.51	8.85	8.31	29	26	40	205	136	161	312	404	375	577	680	595	599	573	593	27.0647896705353	23.8796859158396
267002	267002	PGBD2	2.01	2.61	2.63	3.85	3.51	3.74	2.73	2.4	2.79	2	2.87	2.7	1.73	1.75	1.45	3.13	4.01	4.08	5.82	4.73	5.26	3.66	3.25	3.86	2.75	4.11	3.75	2.43	2.4	2.01	83	100	92	149	125	132	98	81	98	76	99	98	70	75	67	77.4612945742906	91.8449458301522
9788	9788	MTSS1	1.53	1.8	1.7	6.54	5.72	5.56	2.79	3.87	3.3	4.73	5.12	4.9	4.3	4.15	3.99	2.38	2.77	2.63	9.88	7.72	7.81	3.73	5.22	4.57	6.51	7.33	6.81	6.04	5.69	5.56	127	143	137	523	436	436	226	309	266	393	411	391	349	322	331	118.525113384758	131.338272537118
80228	80228	ORAI2	6.84	6.5	6.44	5.67	5.23	5.25	4.54	4.34	4.73	4.3	4.24	4.09	4.59	4.69	4.58	10.67	9.99	9.99	8.57	7.05	7.37	6.08	5.86	6.55	5.91	6.06	5.68	6.45	6.42	6.38	1381	1292	1309	1152	1041.93	1076	891	875	961	855	830	810	937	918	937	1288.84394948308	1186.63670012557
55802	55802	DCP1A	5.81	5.13	5.36	4.83	4.05	4.38	4.35	4.53	4.19	5.79	5.98	6.06	4.89	5.08	4.39	9.06	7.88	8.32	7.3	5.47	6.15	5.82	6.11	5.79	7.96	8.56	8.42	6.86	6.97	6.11	633	548	587	526.78	425	479	458	490	456	618	629	644	533	531	479	590.759029705132	503.310303149234
2894	2894	GRID1	0	0.02	0.01	0.02	0.02	0.02	0.24	0.12	0.17	0.17	0.21	0.26	0.17	0.17	0.19	0	0.03	0.01	0.04	0.02	0.02	0.32	0.17	0.23	0.23	0.3	0.36	0.23	0.24	0.27	0	2	1	2	2	2	26	14	19	19	23	29	19	19	22	0	1.83689891660304
56129	56129	PCDHB7	0.16	0.09	0.25	0.64	0.5	0.71	2.24	2.44	2.42	3.66	3.73	3.92	4.84	4.48	5.02	0.26	0.14	0.39	0.97	0.68	1	3	3.3	3.34	5.03	5.34	5.45	6.79	6.14	6.98	11	6	17	43	33	48	145	162	162	239.85	240.86	255.92	325.88	288.97	338.97	10.2659547026168	5.51069674980913
1317	1317	SLC31A1	18.25	17.83	18.06	13.06	9.74	11.26	8.92	9.83	9.44	9.92	10.32	10.25	10.68	10.68	10.99	28.46	27.39	28.02	19.75	13.14	15.82	11.94	13.28	13.07	13.65	14.77	14.24	14.99	14.64	15.28	1577	1515	1570	1135	831	987	749	847	821	844	864	867	932	894	961	1471.76459691152	1391.45092932681
56660	56660	KCNK12	0	0	0	0.34	0.24	0.27	3	3.38	2.89	5.28	4.92	4.7	4.91	4.72	5.15	0	0	0.01	0.51	0.33	0.38	4.01	4.56	4	7.27	7.04	6.53	6.89	6.48	7.15	0	0	1	87	61	71	746	865	745	1335	1224	1181	1270	1175	1335	0	0
55567	55567	DNAH3	0.02	0.02	0.04	0.01	0	0	0.01	0.01	0	0.01	0.01	0.01	0	0	0	0.04	0.03	0.07	0.02	0.01	0.01	0.01	0.01	0	0.01	0.01	0.02	0	0	0	6	2	7	2.46	1	1	2.13	2.45	0	2	1.99	3.33	0	0	0	5.59961165597281	1.83689891660304
124900752	124900752	LOC124900752	0.04	0.02	0	0	0	0	0.06	0	0	0.02	0.04	0.04	0.1	0.08	0.02	0.06	0.03	0	0	0	0	0.08	0	0	0.03	0.06	0.06	0.14	0.12	0.03	2	1	0	0	0	0	3	0	0	1	2	2	5	4	1	1.8665372186576	0.918449458301522
646960	646960	PRSS56	0	0	0	0	0	0	0.03	0.03	0	0	0	0	0.03	0.03	0	0	0	0	0	0	0	0.04	0.04	0	0	0	0	0.04	0.04	0	0	0	0	0	0	0	1	1	0	0	0	0	1	1	0	0	0
1272	1272	CNTN1	0.01	0.01	0	0.02	0.02	0.07	0	0	0.01	0.08	0.12	0.16	0.42	0.44	0.46	0.01	0.02	0	0.03	0.03	0.1	0	0	0.01	0.11	0.18	0.22	0.59	0.6	0.65	1	2	0	2	2	7	0	0	1	8	11	11	38	38	45	0.933268609328802	1.83689891660304
9772	9772	TMEM94	4.79	4.82	5.29	5.69	5.92	5.95	4.83	4.28	4.68	5.53	4.96	5.64	4.25	4.53	4.58	7.47	7.4	8.22	8.6	7.98	8.36	6.46	5.78	6.48	7.61	7.1	7.84	5.97	6.21	6.38	474	470	527	568	579	597	464	421	466	541	477	547	426	435	459	442.369320821852	431.671245401715
622	622	BDH1	1.24	1.45	1.27	0.66	0.45	0.5	0.44	0.46	0.43	0.31	0.33	0.25	0.33	0.4	0.4	1.94	2.22	1.97	1	0.6	0.71	0.58	0.63	0.59	0.43	0.47	0.34	0.47	0.54	0.56	86	93	82	42	27	34	28	30	28	19	20	16	20	23	26	80.261100402277	85.4157996220415
1991	1991	ELANE	0	0.1	0.08	1.27	0.93	1.02	0.51	0.65	0.25	0.15	0.16	0.29	0.08	0.26	0.35	0	0.15	0.12	1.91	1.26	1.43	0.69	0.88	0.34	0.21	0.23	0.41	0.12	0.36	0.49	0	2	2	23	19	24	7	14	6	5	4	4	1	3	7	0	1.83689891660304
9961	9961	MVP	112.69	106.64	108.52	165.02	174.93	161.62	208.07	190.43	201.74	166.45	154.06	162.36	149.43	158.62	155.37	175.8	163.8	168.43	249.48	235.87	226.99	278.51	257.22	279.21	229.01	220.51	225.68	209.78	217.45	216.07	5523	5127	5351	8132	8464	8007	9915	9267	9943	8027	7318	7781	7399	7520	7718	5154.44252932298	4708.8903727119
79671	79671	NLRX1	4.26	4.3	4.19	5.04	5.28	4.95	1.47	1.2	0.89	0.78	0.83	0.72	0.96	0.95	0.95	6.65	6.6	6.51	7.63	7.12	6.94	1.96	1.62	1.24	1.08	1.19	1	1.34	1.3	1.33	279	281	287	338	342	324	97	81	61	52	55	46	64	63	64	260.381942002736	258.084297782728
84215	84215	ZNF541	0.01	0.01	0	0.01	0	0	0	0	0	0	0.01	0	0.01	0	0	0.02	0.02	0	0.02	0	0	0	0	0	0	0.02	0	0.02	0	0	1	1	0	1	0	0	0	0	0	0	1	0	1	0	0	0.933268609328802	0.918449458301522
8345	8345	H2BC9	3.51	5.23	4.84	3.03	1.76	1.53	0.89	1.91	1.18	0	0.31	1.59	0.86	0.63	0.86	5.47	8.03	7.52	4.58	2.37	2.14	1.19	2.58	1.63	0	0.45	2.21	1.21	0.86	1.19	12	17	16	10	6	5	3	6	4	0	1	5	3	2	3	11.1992233119456	15.6136407911259
26074	26074	CFAP61	0	0	0.03	0	0	0.03	0	0	0.01	0	0.01	0	0.12	0.06	0.06	0	0	0.05	0	0	0.04	0	0	0.02	0	0.02	0	0.17	0.08	0.09	0	0	1	0	0	1	0	0	1	0	1	0	9	4	3	0	0
839	839	CASP6	10.24	10.51	9.84	9.19	9.6	10.1	7.34	8.19	7.67	9.01	9.53	10	10.77	8.98	11.56	15.97	16.14	15.28	13.89	12.94	14.18	9.83	11.06	10.61	12.4	13.64	13.9	15.11	12.31	16.07	268	271	260	248	250	266	189	213	208	241	249	260	283	226	306	250.115987300119	248.899803199712
10436	10436	EMG1	11.39	9.98	10.54	4.65	5.83	6.02	4.72	3.92	3.73	3.67	4.08	3.48	4.65	4.86	4.3	17.76	15.33	16.36	7.03	7.86	8.46	6.32	5.3	5.17	5.05	5.83	4.84	6.53	6.66	5.98	1008	868	938	414	509	540	406	346	332	319	349	301	416	416	385	940.734758203433	797.214129805721
9569	9569	GTF2IRD1	6.86	6.36	6.51	6.98	6.61	6.52	7.33	6.55	6.6	8.85	8.61	10.14	9.51	9.29	9.53	10.7	9.77	10.1	10.56	8.91	9.15	9.81	8.84	9.14	12.18	12.32	14.09	13.35	12.73	13.26	421	380	400	426	396	401	423	403	405	525	500	595	582	533	567	392.906084527426	349.010794154578
8383	8383	OR1A1	0.29	0.26	0.24	0.36	0.19	0.2	0.29	0.26	0.34	0.44	0.26	0.28	0.19	0.11	0.26	0.45	0.41	0.37	0.54	0.26	0.28	0.39	0.35	0.47	0.61	0.38	0.39	0.27	0.15	0.36	19.62	17.45	15.27	24.48	14.04	15	19.01	17.2	22.64	28.24	18.38	19.35	12.43	8	16.98	18.665372186576	16.5320902494274
6586	6586	SLIT3	1.49	1.51	1.43	1.84	1.58	1.79	3.96	3.89	3.69	4.33	4.22	4.46	5.39	5.73	5.31	2.33	2.32	2.22	2.79	2.13	2.51	5.3	5.25	5.11	5.96	6.04	6.2	7.57	7.86	7.39	267	265	252	320	271	314	676	674	652	756	713	765	949	966	934	249.18271869079	243.389106449903
79600	79600	TCTN1	8.79	11.48	10.82	15.01	11.93	13.19	16.77	17.25	16.94	18.05	15.7	15.37	16.76	19	18.09	13.72	17.63	16.79	22.7	16.08	18.52	22.44	23.3	23.45	24.84	22.47	21.37	23.53	26.05	25.15	285	368	360	495	418	452	544.87	578	570	573	511	485	561	593	583	265.981553658709	337.98940065496
112268347	112268347	LOC112268347	0	0.04	0	0	0	0	0.03	0	0	0.01	0	0	0	0	0	0	0.06	0	0	0	0	0.03	0	0	0.02	0	0	0	0	0	0	3	0	0	0	0	2	0	0	1	0	0	0	0	0	0	2.75534837490457
259236	259236	TMIE	0	0	0	0.56	0.54	0.46	1.28	1.69	1.2	0.69	0.43	0.35	0.66	0.35	0.88	0	0	0	0.85	0.72	0.65	1.71	2.28	1.66	0.96	0.61	0.49	0.92	0.47	1.22	0	0	0	17	16	15	45	56	39	20	14	13	19	13	28	0	0
286234	286234	SPATA31E1	0.02	0.04	0	0.07	0.03	0	0	0	0	0.01	0	0	0	0	0	0.04	0.06	0	0.11	0.03	0	0	0	0	0.02	0	0	0	0	0	2	3	0	6	2	0	0	0	0	1	0	0	0	0	0	1.8665372186576	2.75534837490457
1131	1131	CHRM3	0.05	0.07	0.04	0.05	0.04	0.03	0.04	0.05	0.05	0.05	0.06	0.12	0	0.01	0	0.08	0.1	0.07	0.08	0.06	0.04	0.06	0.07	0.07	0.07	0.09	0.16	0	0.01	0	7.98	11	7	9	7.04	5	6.76	9	7.9	8.42	9.96	18.75	0	1	0	7.46614887463042	10.1029440413167
93649	93649	MYOCD	0	0.01	0	0	0.01	0.01	0.01	0	0.01	0	0	0	0	0	0	0	0.01	0	0	0.01	0.01	0.01	0	0.01	0	0	0	0	0	0	0	1	0	0	1	1	1	0	1	0	0	0	0	0	0	0	0.918449458301522
158586	158586	ZXDB	1.69	1.51	1.8	2.66	2.43	2.56	1.13	1.58	1.35	1.36	1.06	1.06	1.46	1.2	1.25	2.63	2.32	2.79	4.01	3.28	3.59	1.51	2.13	1.87	1.87	1.51	1.48	2.05	1.65	1.74	168.82	148.75	181.23	267.14	239.99	259.41	109.73	157.44	135.79	133.61	102.58	104.01	147.5	116.43	126.71	157.722394976568	136.848969286927
57599	57599	WDR48	8.92	10.05	9.51	11.95	9.55	11.04	5.64	7.39	6.73	7.08	7.39	7.76	7.5	7.3	6.76	13.92	15.44	14.76	18.07	12.88	15.5	7.55	9.98	9.31	9.75	10.58	10.78	10.53	10.01	9.4	635	703	680	854	669	795	389	525	481	495	509	539	538	502	488	592.62556692379	645.66996918597
210	210	ALAD	15.68	17.77	15.92	17.14	14.99	14.84	16.72	16.26	15.9	13.43	13.98	12.78	12.57	12.96	12.62	24.46	27.3	24.71	25.91	20.21	20.85	22.38	21.96	22.01	18.48	20.01	17.76	17.65	17.77	17.55	866	968	891	954	817	833	907	893	891	735	757	696	706	692	707	808.210615678743	889.059075635873
8683	8683	SRSF9	188.09	172.43	171.21	143.84	167.5	151.73	123.36	129.36	128.18	114.04	109.65	109.18	131.86	131.71	133.47	293.42	264.86	265.73	217.46	225.84	213.09	165.13	174.72	177.4	156.9	156.95	151.77	185.11	180.57	185.6	3140	2812	2855	2397	2766	2543	2005	2122	2147	1860	1761	1765	2227	2114	2260	2930.46343329244	2582.67987674388
9810	9810	RNF40	21.23	18.41	20.1	16.11	13.61	14.22	17.18	15.73	16.29	19.26	17.47	18.12	18.02	19.38	18.63	33.12	28.28	31.19	24.35	18.35	19.97	23	21.25	22.55	26.5	25.01	25.18	25.3	26.57	25.91	2069	1760	1968	1576	1305	1402	1621	1524	1592	1844	1647	1728	1770	1825	1831	1930.93275270129	1616.47104661068
28965	28965	SLC27A6	0.02	0.02	0.07	0	0	0.02	0	0	0	0	0	0	0	0	0	0.03	0.03	0.1	0	0	0.03	0	0	0	0	0	0	0	0	0	1	1	3	0	0	1	0	0	0	0	0	0	0	0	0	0.933268609328802	0.918449458301522
9365	9365	KL	0	0	0	0	0	0	0.03	0	0	0	0.01	0	0.01	0	0.01	0	0	0	0	0	0	0.04	0	0	0	0.02	0	0.02	0	0.02	0	0	0	0	0	0	2	0	0	0	1	0	1	0	1	0	0
256126	256126	SYCE2	0.43	0.33	0.65	0.05	0.71	0.16	0.06	0.11	0.05	0	0	0.06	0	0	0.05	0.67	0.51	1	0.08	0.96	0.23	0.07	0.15	0.07	0	0	0.08	0	0	0.07	8	6	12	1	13	3	1	2	1	0	0	1	0	0	1	7.46614887463042	5.51069674980913
114785	114785	MBD6	8.53	8.39	8.5	9.23	9.62	8.64	4.6	4.4	4.37	4.64	5.02	5.02	4.28	4.87	4.81	13.3	12.89	13.19	13.95	12.97	12.13	6.15	5.95	6.04	6.38	7.18	6.98	6.01	6.67	6.68	645	619	645	696	701	652	333	329	333	341	365	370	327	353	362	601.958253017077	568.520214688642
124902807	124902807	LOC124902807	0	0	0	0	0	0	0	0.05	0	0	0	0.05	0.05	0	0.05	0	0	0	0	0	0	0	0.07	0	0	0	0.07	0.07	0	0.07	0	0	0	0	0	0	0	1	0	0	0	1	1	0	1	0	0
8837	8837	CFLAR	20.34	18.07	18.55	18.73	16.3	15.27	9.18	9.68	10.78	8.11	7.07	8	6.03	7.63	5.65	31.73	27.76	28.79	28.32	21.98	21.45	12.29	13.08	14.92	11.15	10.12	11.12	8.46	10.45	7.86	1136.03	1076.53	1185.67	1307.35	1133.43	1113.72	629.4	631.5	683.92	606.82	564.45	613.16	388.6	386.32	368.12	1061.12640880685	989.170066590739
51440	51440	HPCAL4	0	0	0	0.01	0	0	0.01	0	0.01	0.03	0.01	0	0.01	0.04	0.01	0	0	0	0.02	0	0	0.02	0	0.02	0.04	0.02	0	0.02	0.05	0.02	0	0	0	1	0	0	1	0	1	2	1	0	1	3	1	0	0
10744	10744	PTTG2	0	0	0	0	0	0	0	0	0	0.12	0	0	0	0	0	0	0	0	0	0	0	0	0	0	0.17	0	0	0	0	0	0	0	0	0	0	0	0	0	0	1	0	0	0	0	0	0	0
100534592	100534592	URGCP-MRPS24	1.15	1.63	0.41	0.2	1.35	0.21	0.2	0	0.02	0.12	0.12	0	0.12	0	0	1.8	2.51	0.64	0.31	1.83	0.3	0.27	0	0.03	0.17	0.16	0	0.17	0	0	11.47	15.76	4.04	2	13.34	2.1	1.97	0	0.21	1.19	1.09	0	1.2	0	0	11.1992233119456	14.6951913328244
284498	284498	C1orf167	0	0	0.02	0.05	0.04	0.04	0	0	0	0	0.02	0	0.02	0	0	0	0	0.02	0.08	0.05	0.06	0	0	0	0	0.02	0	0.02	0	0	0	0	1	4	3	3	0	0	0	0	1	0	1	0	0	0	0
6095	6095	RORA	0.21	0.32	0.27	0.86	0.68	0.8	1.03	1.32	1.07	2.1	2.47	2.28	1.85	1.74	1.81	0.33	0.5	0.42	1.3	0.92	1.12	1.37	1.78	1.48	2.89	3.54	3.18	2.59	2.39	2.52	43	63	55	175	134	163	199	265	220	414	481	450	376	335	363	40.1305502011385	57.8623158729959
64927	64927	TTC23	5.43	5.26	5.47	6.34	7.13	6.9	5.54	5.27	6.18	6.11	5.87	6.02	5.81	5.06	4.63	8.47	8.08	8.48	9.59	9.62	9.69	7.42	7.12	8.56	8.4	8.4	8.37	8.16	6.93	6.43	334	318	348	386	428	431	327	311	378	368	350	368	348	303	276	311.71171551582	292.066927739884
6792	6792	CDKL5	0.59	0.62	0.73	0.63	0.5	0.73	0.66	0.82	0.68	1.04	1.26	1.15	0.75	0.7	0.72	0.93	0.96	1.13	0.96	0.67	1.02	0.88	1.11	0.95	1.43	1.81	1.6	1.05	0.96	1	164	169	203	176	135	199	177	221	190	282	338	311	209	187	200	153.056051929924	155.217958452957
133396	133396	IL31RA	0.13	0.19	0.15	0.21	0.23	0.17	0.01	0.05	0.04	0.04	0.06	0.05	0.07	0.12	0.09	0.2	0.29	0.24	0.32	0.3	0.24	0.02	0.07	0.06	0.06	0.09	0.06	0.1	0.17	0.13	15	14	14	26	17	15	2	7	5	4	7	4	11	7	10	13.999029139932	12.8582924162213
23040	23040	MYT1L	0	0	0	0.02	0.02	0.02	0	0.02	0	0	0	0	0.02	0	0.01	0	0	0	0.03	0.02	0.02	0	0.02	0	0	0	0	0.02	0	0.01	0	0	0	2	2	2	0	2	0	0	0	0	2	0	1	0	0
1	1	A1BG	2.39	2.11	2.8	3.58	4.19	2.73	5.32	5.8	5.56	4.44	4.41	4.4	5.02	4.49	4.92	3.73	3.24	4.34	5.41	5.65	3.83	7.12	7.84	7.69	6.11	6.31	6.11	7.05	6.16	6.85	143	124	168	215	247	165	309	345	334	261	255	257	303	260	298	133.457411134019	113.887732829389
54741	54741	LEPROT	34.97	32.92	37.21	30.61	31.67	33.94	21.59	27.75	27.32	23.04	22.6	22.7	21.54	22.37	22.85	54.56	50.57	57.76	46.28	42.7	47.66	28.9	37.48	37.82	31.7	32.34	31.56	30.23	30.67	31.77	2211.99	2311	2188	2217	1954	2280	1643	1987	1920	1642	1668	1781	1664	1737	1736	2064.39016383531	2122.53669813482
152206	152206	CCDC13	0.25	0.37	0.32	0.28	0.32	0.28	0.64	0.57	0.96	0.47	0.37	0.23	0.4	0.5	0.32	0.39	0.57	0.5	0.42	0.44	0.39	0.86	0.77	1.33	0.65	0.54	0.32	0.56	0.68	0.44	7	9	8	7	8	7	17	14	24	13	9	7	10	13	8	6.53288026530162	8.2660451247137
4318	4318	MMP9	0.03	0	0.03	0.03	0	0	0.16	0.13	0.03	0.1	0.13	0.03	0	0.1	0.05	0.04	0	0.04	0.04	0	0	0.21	0.17	0.03	0.14	0.19	0.04	0	0.14	0.07	1	0	1	1	0	0	6	5	1	4	5	1	0	4	2	0.933268609328802	0
653583	653583	PHLDB3	3.8	3.23	3.65	3.84	4.88	3.88	4.18	2.9	3.91	4.73	3.61	4.31	4.63	4	4.72	5.92	4.96	5.67	5.8	6.58	5.45	5.6	3.92	5.41	6.51	5.17	6	6.51	5.48	6.56	138	109	133	142	176	150	153	106	141	173	128	156	176	146	180	128.791068087375	100.110990954866
26579	26579	MYEOV	0.23	0.23	0.28	0.11	0.1	0.05	0.2	0.27	0.21	0.23	0.08	0.29	0.36	0.51	0.45	0.35	0.35	0.44	0.17	0.13	0.07	0.27	0.37	0.28	0.32	0.11	0.4	0.5	0.69	0.62	9	9	11	4	4	2	8	11	9	9	3	11	15	20	19	8.39941748395922	8.2660451247137
5629	5629	PROX1	0.02	0.01	0.01	0.06	0.01	0.03	0.17	0.26	0.17	0.79	0.72	0.71	0.58	0.5	0.65	0.03	0.01	0.01	0.08	0.02	0.05	0.23	0.36	0.24	1.09	1.03	0.99	0.82	0.69	0.9	3	1	1	8	2	5	25	38	26	116	104	102	86	73	95	2.79980582798641	0.918449458301522
3097	3097	HIVEP2	4.12	4.02	4.16	3.59	2.43	3.12	2.38	2.42	2.75	2.6	2.87	2.91	2.26	2.13	2.28	6.43	6.17	6.46	5.43	3.28	4.38	3.19	3.27	3.81	3.58	4.1	4.05	3.17	2.92	3.18	758	725	769	661	436	579	425	442	508	474	508	525	416	375	422	707.417605871232	665.875857268603
79848	79848	CSPP1	2.67	2.51	2.23	1.88	1.65	1.58	1.88	1.89	2.17	2.01	2.33	2.27	1.41	1.47	1.4	4.16	3.86	3.46	2.84	2.22	2.22	2.52	2.55	3	2.77	3.34	3.16	1.98	2.02	1.94	217	207	186	147	128	130	142	144	170	158	181	182	120	112	118	202.51928822435	190.119037868415
10978	10978	CLP1	14.18	13.68	15.72	10.09	10.17	10.29	7.96	8.18	6.95	7.68	6.48	7.59	8.1	8.67	9.25	22.13	21.01	24.4	15.25	13.72	14.46	10.65	11.05	9.62	10.56	9.27	10.55	11.37	11.88	12.87	422	398	467	300	299	308	229	241	207	224	183	219	242	248	277	393.839353136755	365.542884404006
164153	164153	UBL4B	0.04	0	0	0	0	0	0.13	0	0	0.04	0.13	0.13	0.25	0.18	0.29	0.07	0	0	0	0	0	0.18	0	0	0.06	0.19	0.18	0.35	0.24	0.41	1	0	0	0	0	0	3	0	0	1	3	3	6	4	7	0.933268609328802	0
9344	9344	TAOK2	19.32	18.43	18.74	15.5	14.54	14.34	22.89	19.44	22.31	22.08	21.01	21.98	16.78	18.57	16.4	30.13	28.31	29.09	23.44	19.6	20.14	30.63	26.26	30.87	30.37	30.07	30.55	23.56	25.45	22.8	1649	1543	1601	1348	1247	1262	1943	1696	1956	1890	1775	1872	1493	1579	1455	1538.95993678319	1417.16751415925
9497	9497	SLC4A7	4.34	5.39	4.73	6.08	3.78	5.52	3.51	4.76	4.58	6.28	8.2	7.64	4.52	4.53	4.26	6.77	8.28	7.33	9.19	5.09	7.76	4.7	6.43	6.34	8.64	11.74	10.62	6.34	6.2	5.93	603	715	656	778	482	699	459	629	630	837	1086	1005	619	595	591	562.760971425268	656.691362685588
2584	2584	GALK1	21.56	21.57	21.92	24.13	29.37	26.2	24.93	24.18	23.46	15.64	16.2	15.78	18.37	16.52	18.2	33.64	33.14	34.02	36.48	39.6	36.8	33.36	32.66	32.47	21.51	23.19	21.93	25.79	22.65	25.32	462	453	470	520	624	568	524	513	506	328	336	329	398	341	396	431.170097509907	416.057604610589
9235	9235	IL32	38.96	38.79	41.5	108.62	142.29	116.18	12.33	17.04	12.44	6.73	5.35	5.17	4.4	3.75	3.34	60.79	59.58	64.4	164.21	191.85	163.17	16.5	23.02	17.22	9.26	7.65	7.18	6.17	5.15	4.65	435	418	469	1200	1569	1288	131	177	136	72	54	56	48	37	37	405.971845058029	383.911873570036
151556	151556	GPR155	0.31	0.28	0.37	0.51	0.34	0.38	1.62	2	1.9	3.68	3.61	3.14	2.85	2.88	3.03	0.48	0.43	0.57	0.77	0.46	0.53	2.17	2.7	2.64	5.06	5.17	4.37	4	3.94	4.22	42	38	51	71	47	52	217	277	267	498	484	425	396	385	423	39.1972815918097	34.9010794154578
10991	10991	SLC38A3	0.08	0	0.04	7.37	6.75	7.37	6.5	7.5	6.22	3.92	3.3	3.95	2.9	3.23	2.95	0.12	0	0.06	11.14	9.1	10.35	8.7	10.13	8.61	5.39	4.72	5.5	4.08	4.43	4.11	4	0	2	382	343	386	326	384	322	202	166	199	151	161	154	3.73307443731521	0
7773	7773	ZNF230	0.85	1.17	1.21	1	0.87	0.91	0.89	0.98	0.92	0.98	0.92	1.12	0.9	0.99	0.99	1.33	1.8	1.88	1.51	1.17	1.28	1.2	1.32	1.27	1.35	1.32	1.56	1.26	1.36	1.38	63	85	90	74	63	68	64	72	68	71	66	81	67	71	74	58.7959223877145	78.0682039556294
30816	30816	ERVW-1	0.14	0.06	0.08	0.1	0.2	0.11	0.17	0.1	0.08	0.13	0.26	0.15	0.02	0.09	0.02	0.23	0.1	0.13	0.16	0.28	0.16	0.23	0.14	0.11	0.17	0.37	0.21	0.03	0.12	0.03	7	3	4	5	9.76	6	8	5	4	6	12	7	1	4	1	6.53288026530162	2.75534837490457
3430	3430	IFI35	23.86	25.78	25.49	39.39	48.21	33.11	15.28	17.65	15.51	8.02	7.25	8.45	11.97	10.79	9.55	37.22	39.59	39.56	59.55	65.01	46.5	20.46	23.84	21.47	11.03	10.38	11.75	16.81	14.79	13.28	414	437	442	682	827	577	258	301	270	136	121	142	210	180	168	386.373204262124	401.362413277765
9917	9917	FAM20B	15.11	15.11	14.27	12.7	11.38	11.59	13.69	16.24	16.1	17.05	17.47	16.64	14.6	14.71	14.63	23.58	23.22	22.15	19.2	15.34	16.27	18.33	21.94	22.28	23.46	25.01	23.13	20.49	20.17	20.35	1633	1605	1548	1378	1214	1269	1444	1753	1754	1822	1829	1757	1592	1538	1594	1524.02763903393	1474.11138057394
4690	4690	NCK1	8.05	8.53	8.89	8.22	7.15	7.67	4.62	5.25	4.67	5	5.69	5.33	5.78	5.99	5.79	12.56	13.1	13.8	12.43	9.65	10.78	6.18	7.09	6.47	6.87	8.15	7.41	8.11	8.21	8.06	644	670	714	660	562	620	357	418	375	393	440	416	465	463	468	601.024984407749	615.36113706202
9840	9840	TESPA1	0	0	0	0	0	0	0.01	0	0	0.02	0.02	0.01	0	0.02	0	0	0	0	0	0	0	0.02	0	0	0.02	0.02	0.02	0	0.02	0	0	0	0	0	0	0	1	0	0	1	1	1	0	1	0	0	0
5571	5571	PRKAG1	62.79	63.41	64.07	59.67	59.81	62.35	48.89	53.24	49.32	44.44	44.58	46.04	48.28	50.24	44.8	97.95	97.39	99.44	90.22	80.65	87.57	65.44	71.91	68.27	61.14	63.8	63.99	67.77	68.87	62.3	1674	1658	1712	1589	1571	1667	1267	1400	1324	1157	1143	1194	1298	1288	1208	1562.29165201642	1522.78920186392
1592	1592	CYP26A1	0.03	0.03	0	0	0.03	0.03	0.31	0.63	0.67	3.78	3.32	3.6	6.74	6.37	6.54	0.04	0.04	0	0	0.04	0.04	0.42	0.85	0.92	5.2	4.76	5	9.46	8.74	9.09	1	1	0	0	1	1	11	22	24	131	114	124	241	218	234	0.933268609328802	0.918449458301522
51097	51097	SCCPDH	28.8	28.88	29.56	26.63	26.67	25.02	24	26.67	26.49	31.19	31.62	29.5	37.1	34.55	33.18	44.93	44.35	45.88	40.25	35.96	35.13	32.12	36.03	36.66	42.91	45.26	41	52.08	47.36	46.14	1031	1014	1062	956	943	905	835	947	953	1096	1094	1030	1342	1195	1203	962.199936217995	931.307750717743
285349	285349	ZNF660	0.52	0.6	0.52	0.68	0.48	0.55	0.54	0.67	0.64	0.47	0.38	0.46	0.31	0.39	0.27	0.82	0.92	0.81	1.02	0.65	0.78	0.72	0.91	0.89	0.65	0.54	0.64	0.43	0.53	0.37	56	63	56	73	51	60	56	72	69	50	39	48	33	40	29	52.2630421224129	57.8623158729959
113026	113026	PLCD3	10.49	10.71	10.45	16.68	14.65	15.69	17.46	14.91	17.12	15.34	16.33	16.76	14.96	14.55	14.92	16.36	16.45	16.22	25.21	19.76	22.03	23.37	20.14	23.7	21.11	23.37	23.3	21.01	19.95	20.75	828.01	844	861	1586	1633	1799	1521	1466	1517.74	1346	1284.07	1436	1412	1310	1436	773.679677133577	775.171342806485
7003	7003	TEAD1	17.1	20.01	18.34	15.73	11.88	13.64	14.83	16.89	16.95	20.04	22.53	21.77	12.27	11.6	12.62	26.68	30.73	28.47	23.79	16.02	19.16	19.85	22.82	23.46	27.57	32.25	30.26	17.22	15.91	17.55	3016	3471	3257	2792	2067	2442	2539	2974	3007	3480	3852	3764	2184	1984	2252	2814.73812573567	3187.93806976458
85442	85442	KNDC1	0.01	0.05	0	0	0.02	0.04	0.25	0.18	0.07	0.19	0.15	0.1	0.04	0.01	0.11	0.02	0.08	0	0	0.03	0.05	0.33	0.24	0.09	0.27	0.22	0.14	0.05	0.01	0.16	1	2	0	0	1	2	12	11	6	10	10	6	5	1	9	0.933268609328802	1.83689891660304
85313	85313	PPIL4	15.69	19.2	17.42	13.09	12.99	14.04	8.82	9.39	9.44	10.34	12.12	12.36	11.39	11.33	11.78	24.48	29.48	27.03	19.79	17.52	19.72	11.8	12.68	13.07	14.22	17.34	17.18	15.98	15.54	16.38	663	796	739	555	542	600	362	394	401	429	495	510	486	463	504	618.757087984996	731.085768808011
340527	340527	NHSL2	2.67	3.29	3.13	1.84	1.37	1.49	0.88	0.81	0.83	0.64	0.72	0.68	0.4	0.55	0.4	4.16	5.06	4.85	2.78	1.84	2.1	1.18	1.1	1.15	0.88	1.03	0.95	0.56	0.75	0.56	668	813	780	460	328	377	207	195	204	156	173	161	100	128	89	623.42343103164	746.699409599137
9755	9755	TBKBP1	3.24	2.76	3.08	4.82	5.41	4.49	3.13	2.83	2.82	3.04	2.46	2.31	2.64	2.23	2.48	5.05	4.23	4.78	7.29	7.3	6.31	4.18	3.82	3.9	4.19	3.52	3.2	3.71	3.06	3.45	210	180	197	318	339	287	200	178	183	188	151	144	164	133	149	195.986407959048	165.320902494274
66035	66035	SLC2A11	1.22	1.48	1.63	2.75	2.59	2.6	2.34	2.56	2.54	2.71	2.66	2.55	2.51	2.43	2.41	1.91	2.28	2.53	4.16	3.49	3.66	3.13	3.46	3.52	3.73	3.8	3.55	3.52	3.33	3.35	66	78	88	149	137	141	123	138	138	144	139	135	137	127	132	61.595728215701	71.6390577475187
10443	10443	N4BP2L2	10.31	13.05	12.41	12.87	11.08	11.56	8.35	9.2	9.44	10.74	11.58	12.39	10.05	10.11	10.05	16.08	20.05	19.25	19.45	14.93	16.24	11.17	12.43	13.06	14.77	16.58	17.22	14.11	13.86	13.97	544	706	671	806	788	744	477	548	532.25	650	680	690	517.99	489	558	507.698123474868	648.425317560875
89884	89884	LHX4	0.12	0.09	0.1	1.4	1.06	1.16	3.44	3.8	4.07	4.64	3.99	4.06	3.62	3.83	3.54	0.18	0.15	0.15	2.11	1.43	1.63	4.61	5.13	5.63	6.38	5.71	5.65	5.08	5.26	4.93	12	10	10	151	107	121	359	403	439	490	412	427	392	398	385	11.1992233119456	9.18449458301522
5201	5201	PFDN1	61.94	64.38	61.61	49.5	53.68	51.24	33.79	31.95	30.08	29.39	29.27	29.68	33.19	34.77	33.51	96.63	98.89	95.62	74.84	72.38	71.97	45.22	43.16	41.63	40.43	41.9	41.25	46.59	47.67	46.61	1255	1276.1	1248	1003	1077	1047	668	640	613	583	575	588	682.04	681	688	1171.25210470765	1172.85995825104
166336	166336	PRICKLE2	2.61	2.92	2.7	4.85	4.06	4.62	7.84	8.93	8.88	9.43	10.12	9.37	7.75	7.99	8.15	4.08	4.48	4.2	7.33	5.48	6.48	10.49	12.07	12.29	12.97	14.48	13.02	10.88	10.96	11.34	476	522	493	884	726	849	1387	1626	1625	1689	1787	1673	1424	1413	1503	444.23585804051	479.430617233395
2197	2197	FAU	925.38	903.69	911	1035.66	1269.05	1055.39	1153.78	1178.17	1137.85	1171.98	1117.12	1166.63	1413.62	1507.68	1401.11	1443.6	1388.07	1413.89	1565.72	1711.11	1482.2	1544.37	1591.37	1574.83	1612.42	1598.95	1621.68	1984.44	2066.97	1948.42	3924	3663	3760	4271	5363	4334	4802	4663	4801	4731	4450	4605	6100	5984	6068	3662.14602300622	3364.28036575847
56265	56265	CPXM1	1.58	2.07	1.73	2.69	3.52	3.03	35.3	27.6	31.15	21.81	24.64	21.59	32.43	31.23	32.68	2.47	3.18	2.68	4.07	4.75	4.26	47.25	37.28	43.11	30.01	35.27	30.01	45.53	42.82	45.45	63	82	70	109	139	123	1383	1102	1262	864	961	850	1321	1218	1335	58.7959223877145	75.3128555807248
335	335	APOA1	0.08	0	0.09	0	0.17	0.15	0.26	0.17	0	0.17	0.18	0.18	0.08	0	0	0.13	0	0.13	0	0.23	0.21	0.35	0.23	0	0.24	0.25	0.24	0.12	0	0	1	0	1	0	2	2	3	2	0	2	2	2	1	0	0	0.933268609328802	0
9844	9844	ELMO1	0	0	0	0	0	0	0.02	0	0	0.03	0.02	0.06	0.04	0.02	0.07	0	0	0	0	0	0	0.02	0	0	0.04	0.02	0.09	0.06	0.02	0.09	0	0	0	0	0	0	1	0	0	1	1	3	2	1	6	0	0
10148	10148	EBI3	1.19	1.58	1.55	5.01	4.99	5.21	1.22	1.63	1.54	0.43	0.62	0.61	0.88	0.74	0.7	1.86	2.43	2.4	7.57	6.73	7.32	1.64	2.21	2.13	0.59	0.89	0.85	1.24	1.02	0.98	20	26	26	84	83	88	20	27	26	7	10	10	15	12	12	18.665372186576	23.8796859158396
1857	1857	DVL3	17.83	18.31	19.66	34.69	30.27	32.76	30.04	29.55	27.69	27.88	28.79	27.44	24.14	24.4	24.72	27.82	28.12	30.51	52.44	40.82	46.01	40.21	39.91	38.33	38.35	41.21	38.15	33.89	33.45	34.37	1716	1732	1903	3356	2874	3197	2807	2834	2680	2640	2684	2586	2346	2275	2407	1601.48893360822	1590.75446177824
26157	26157	GIMAP2	0.04	0.18	0.09	0.09	0.18	0.13	0	0	0	0	0	0	0	0	0	0.07	0.28	0.14	0.14	0.24	0.19	0	0	0	0	0	0	0	0	0	1	4	2	2	4	3	0	0	0	0	0	0	0	0	0	0.933268609328802	3.67379783320609
8332	8332	H2AC16	0.53	0.55	0.27	0.27	0.53	0	0	0	0	0	0	0.28	0	0	0.26	0.82	0.85	0.42	0.41	0.71	0	0	0	0	0	0	0.4	0	0	0.36	2	2	1	1	2	0	0	0	0	0	0	1	0	0	1	1.8665372186576	1.83689891660304
26007	26007	TKFC	6.1	5.79	6.44	8.06	7.92	8	8.39	8.84	7.78	8.96	7.69	7.96	8.14	7.99	8.03	9.52	8.89	10	12.19	10.68	11.24	11.24	11.94	10.77	12.33	11.01	11.06	11.42	10.96	11.16	311	317	336	456	461	442	462	527	446	502	430	458	459	436	438	290.246537501258	291.148478281582
84722	84722	PSRC1	39.01	35.09	38.23	13.82	16.01	14.4	2.95	3.25	2.79	3.88	3.48	4.02	3.5	2.96	3.69	60.86	53.9	59.33	20.89	21.59	20.22	3.95	4.4	3.86	5.33	4.98	5.59	4.92	4.06	5.13	1099	973	1081	387	443	408	80	90	80	107	93	108	98	79	103	1025.66220165235	893.651322927381
115948	115948	ODAD3	0.41	0.16	0.33	0.22	0.29	0.39	2.37	1.67	1.5	1.35	1.05	1.35	1.63	1.32	1.42	0.63	0.24	0.51	0.33	0.39	0.55	3.18	2.25	2.08	1.86	1.51	1.87	2.29	1.82	1.98	13	5	11	7	10	14	71	51	46	41	31	40	51	39	45	12.1324919212744	4.59224729150761
342945	342945	ZSCAN22	1.19	1.05	1.11	0.7	0.77	0.53	0.6	0.48	0.68	0.59	0.52	0.64	0.72	0.51	0.46	1.86	1.61	1.72	1.06	1.04	0.74	0.8	0.65	0.93	0.81	0.75	0.88	1.01	0.71	0.64	104	90	96	59.19	65	45	50	41	59	51	45	55.46	63	42	39	97.0599353701954	82.660451247137
8808	8808	IL1RL2	0.11	0.03	0.11	0.03	0.05	0.03	0.09	0.1	0.06	0.02	0.04	0.03	0.03	0	0.03	0.18	0.04	0.18	0.04	0.07	0.04	0.12	0.14	0.08	0.03	0.06	0.04	0.05	0	0.04	6	3	7	2	5	3	4	6	5	2	4	3	2	0	1	5.59961165597281	2.75534837490457
333932	333932	H3C15	0.67	0	0.69	0	0.22	0	0	0	0	0	0	0	0	0	0	1.05	0	1.07	0	0.3	0	0	0	0	0	0	0	0	0	0	3	0	3	0	1	0	0	0	0	0	0	0	0	0	0	2.79980582798641	0
5979	5979	RET	0.09	0.15	0.13	0.27	0.36	0.35	6.31	7.22	6.5	10.6	10.87	10.38	10.83	10.67	10.63	0.14	0.24	0.2	0.41	0.48	0.49	8.45	9.76	9	14.58	15.56	14.43	15.2	14.62	14.78	9	16	14	30	40	35	567	688	648	1055	1008	1023	1021	964	1044	8.39941748395922	14.6951913328244
4298	4298	MLLT1	19.74	17.78	19.61	17.74	19.4	18.18	15.42	13.26	13.2	14.16	14.58	13.26	13.31	13.79	13.78	30.79	27.31	30.43	26.82	26.15	25.53	20.64	17.92	18.26	19.48	20.88	18.43	18.69	18.9	19.16	1606	1423	1600	1443	1537	1477	1217	1067	1074	1138	1144	1050	1080	1072	1114	1498.82938658206	1306.95357916307
55741	55741	EDEM2	15.98	15.93	15.86	28.13	27.99	28.23	76.22	75.97	78.76	53.11	54.56	55.99	60.31	63.54	61.34	24.92	24.47	24.62	42.53	37.74	39.64	102.02	102.61	109.01	73.07	78.1	77.82	84.66	87.11	85.3	491.68	480.85	489.25	866.96	846.64	878.72	2275.4	2313.32	2430.42	1600.68	1620.4	1677.13	1870.48	1882.88	1903.41	459.168155789771	441.774189443032
51115	51115	RMDN1	24.71	23.64	24.82	24.06	21.88	22.73	23.85	27.68	26.21	25.87	29.17	24.5	31.01	24.3	27.14	38.55	36.32	38.52	36.38	29.5	31.92	31.92	37.38	36.28	35.59	41.75	34.06	43.53	33.31	37.74	759	766	785	773	705	725	768	977	910	948	985	918	1006	839	962	708.350874480561	703.532285058966
3592	3592	IL12A	0.76	0.87	0.63	2.46	2.29	3.25	16.06	13.65	14.63	14.15	14.86	13.36	14.35	14.45	12.94	1.19	1.34	0.97	3.72	3.08	4.56	21.5	18.44	20.24	19.46	21.27	18.57	20.14	19.81	18	17	19	14	55	50	73	349	301	328	309	320	290	324	311	293	15.8655663585896	17.4505397077289
26994	26994	RNF11	30.36	32.71	32.89	33.54	27.99	33.12	25.8	34.75	31.47	39.6	43.7	41.85	51.02	47.96	52.23	47.36	50.24	51.05	50.71	37.74	46.52	34.53	46.94	43.56	54.48	62.55	58.18	71.63	65.76	72.63	1634	1729	1779	1813	1487	1805	1349	1860	1703	2095	2276	2202	2774	2498	2846	1524.96090764326	1587.99911340333
329	329	BIRC2	22.19	25.74	25.02	27.82	28.02	26.69	14.15	15.96	14.01	14	16.78	16.68	14.49	13.03	11.74	34.62	39.54	38.83	42.05	37.78	37.48	18.94	21.56	19.39	19.26	24.02	23.19	20.34	17.87	16.33	1278	1454	1461	1431	1292	1390	709	852	758	786	911	899	767	688	641	1192.71728272221	1335.42551237041
374860	374860	ANKRD30B	0	0	0	0	0	0	0.01	0	0.01	0	0	0	0	0	0	0	0	0	0	0	0	0.01	0	0.01	0	0	0	0	0	0	0	0	0	0	0	0	1	0	1	0	0	0	0	0	0	0	0
55450	55450	CAMK2N1	35.56	40.56	39.26	45.06	51.31	39.66	27.47	31.42	29.62	18.08	16.37	16.58	15.48	15.53	14.72	55.47	62.3	60.94	68.12	69.19	55.7	36.76	42.44	40.99	24.87	23.43	23.04	21.74	21.29	20.47	1400	1567	1552	1780	1995	1579	1051	1228	1172	699	623	637	616	591	587	1306.57605306032	1439.21030115848
5423	5423	POLB	11.39	12.11	10.01	12.24	12.83	12.39	11.1	10.95	9.6	14.15	13.78	14.47	15.62	15.97	17.15	17.76	18.6	15.54	18.51	17.3	17.4	14.86	14.79	13.28	19.46	19.72	20.11	21.93	21.9	23.85	214	222	188	234	240	236	204	203	182	259	251	263	295	289	321	199.719482396364	203.895779742938
57453	57453	DSCAML1	0	0	0	0	0.01	0	0	0	0	0	0	0	0	0	0.04	0	0	0	0	0.01	0	0	0	0	0	0	0	0	0	0.05	0	0	0	0	1	0	0	0	0	0	0	0	0	0	1	0	0
56907	56907	SPIRE1	5.58	6.48	6.09	5.79	4.59	5.52	5.1	5.81	5.72	7.43	7.95	7.48	7.25	6.33	6.62	8.71	9.96	9.45	8.75	6.19	7.76	6.82	7.85	7.91	10.22	11.39	10.4	10.18	8.68	9.21	541	609	583	547	414	520	474	540	541	698	738	697	679	577	627	504.898317646882	559.335720105627
4139	4139	MARK1	0.01	0	0.01	0.01	0	0	0.05	0	0.02	0.01	0	0.01	0.04	0.06	0.06	0.02	0	0.02	0.02	0	0	0.07	0	0.03	0.01	0	0.02	0.05	0.08	0.09	1	0	1	1	0	0	3	0	1	1	0	1	3	4	4	0.933268609328802	0
718	718	C3	49.92	55.17	54.87	367.77	310.27	355.52	753.69	714.04	785.43	507.01	505.26	499.01	308.61	325.82	319.32	77.87	84.74	85.16	556	418.35	499.29	1008.84	964.45	1087.06	697.55	723.19	693.65	433.22	446.68	444.05	4767	5179	5272	35312	29233	34429	69896	67966	75435	47649	46744	46664	29758	30144	30858	4448.8914606704	4756.64974454358
25833	25833	POU2F3	0.2	0.22	0.25	0.26	0.11	0.24	0.35	0.36	0.24	0.45	0.55	0.52	0.16	0.39	0.53	0.31	0.34	0.39	0.39	0.15	0.34	0.46	0.48	0.34	0.62	0.79	0.72	0.22	0.53	0.73	10	12	14	15	6	13	17	18	11	19	28	25	8	19	19	9.33268609328802	11.0213934996183
120237	120237	DBX1	0	0	0	0	0	0	0	0	0	0	0	0	0.05	0.06	0	0	0	0	0	0	0	0	0	0	0	0	0	0.08	0.08	0	0	0	0	0	0	0	0	0	0	0	0	0	1	1	0	0	0
2013	2013	EMP2	21.37	22.71	20.37	11.43	11.44	11.48	5.13	4.98	6.07	4.66	4.54	4.84	5.05	5.16	5.35	33.33	34.88	31.62	17.29	15.43	16.13	6.87	6.72	8.4	6.41	6.5	6.72	7.09	7.07	7.44	1985	2074	1904	1068	1049	1082	463	461	567	426	409	440	474	464	503	1852.53818951767	1904.86417651736
163227	163227	ZNF100	0.95	0.93	1.13	0.65	0.56	0.57	0.37	0.36	0.33	0.45	0.45	0.45	0.23	0.28	0.16	1.48	1.43	1.76	0.98	0.75	0.8	0.49	0.48	0.45	0.62	0.64	0.63	0.32	0.38	0.22	98	95	117.97	67	57	60	37	37	34	46	45	45	24	28	17	91.4603237142226	87.2526985386446
23464	23464	GCAT	13.69	14.77	13.99	9.36	10.75	9.13	6.74	6.47	6.06	3.07	3.74	2.94	3.68	3.97	3.93	21.36	22.69	21.72	14.16	14.49	12.83	9.02	8.74	8.39	4.22	5.35	4.09	5.17	5.44	5.46	317	331	325	215	248	212	153	146	141	71	84	66	87	88	93	295.84614915723	304.006770697804
219902	219902	TLCD5	3.1	3.44	2.99	4.11	4.76	4	3.54	3.6	3.51	4.13	4.67	4.26	3.79	3.43	3.58	4.83	5.28	4.64	6.21	6.41	5.62	4.74	4.87	4.86	5.68	6.68	5.92	5.32	4.71	4.98	222	240	216	295	333	288	247	260	258	296	326	303	277	241	266	207.185631270994	220.427869992365
4163	4163	MCC	1.17	1.34	1.16	2.24	1.77	2.08	3.56	3.84	3.58	5.46	6.13	5.68	6.1	5.73	5.55	1.82	2.06	1.79	3.38	2.38	2.91	4.76	5.19	4.96	7.52	8.77	7.9	8.56	7.86	7.72	179	203	179	347	269	325	531	590	554	827	913	856	947	854	863	167.055081069856	186.445240035209
8839	8839	CCN5	0.14	0.05	0	0.21	0.14	0.21	0.16	0.24	0.12	0	0	0.05	0.28	0.11	0.34	0.22	0.08	0	0.32	0.19	0.29	0.22	0.32	0.17	0	0	0.07	0.39	0.15	0.47	3	1	0	4	2	4	4	4	3	0	0	1	5	2	6	2.79980582798641	0.918449458301522
4926	4926	NUMA1	27.31	25.93	27.29	29.8	26.88	26.02	22.2	17.96	21.97	24.65	23.71	23.5	18.57	18.62	18.19	42.61	39.83	42.36	45.06	36.24	36.55	29.72	24.26	30.41	33.91	33.94	32.66	26.07	25.52	25.3	3664	3429	3683	4020	3564	3546	2885	2400	2963	3255	3084	3088	2517	2419	2462	3419.49618458073	3149.36319251592
653820	653820	FAM72B	3.54	3.33	3.21	0.9	0.97	1.03	0.07	0.21	0.03	0.08	0.06	0.08	0.12	0.04	0	5.52	5.12	4.98	1.37	1.31	1.45	0.09	0.28	0.04	0.11	0.08	0.1	0.17	0.06	0	144.05	133.19	131.12	36.59	39	42.32	2.64	8.33	1.22	3.27	2.14	2.99	4.84	1.6	0	135.323948352676	123.072227412404
100129053	100129053	KDM4F	0	0	0	0	0	0	0	0	0	0	0	0	0	0.03	0	0	0	0	0	0	0	0	0	0	0	0	0	0	0.05	0	0	0	0	0	0	0	0	0	0	0	0	0	0	1	0	0	0
10769	10769	PLK2	13.55	14.14	13.16	23.47	22.61	22.67	39.75	42.37	41.25	33.82	35.94	36.14	32.45	32.37	33.5	21.14	21.72	20.42	35.48	30.48	31.83	53.21	57.22	57.09	46.53	51.44	50.24	45.55	44.37	46.59	654	670	638	1137	1077	1107	1864	2032	2001	1604	1678	1704	1582	1511	1637	610.357670501037	615.36113706202
57689	57689	LRRC4C	0	0	0	0	0	0.02	0.07	0.14	0.04	0.16	0.14	0.13	0.18	0.21	0.12	0	0	0	0	0	0.03	0.09	0.19	0.06	0.22	0.2	0.18	0.25	0.28	0.17	1.01	0	0	0	1	2	3	8	2	10	7	7	10	11	7	1.8665372186576	0
2886	2886	GRB7	0.35	0.41	0.24	0.53	0.41	0.47	0.06	0.11	0.2	0.06	0.18	0.06	0.17	0.03	0.11	0.54	0.64	0.37	0.8	0.55	0.66	0.08	0.15	0.28	0.08	0.26	0.08	0.24	0.04	0.15	12	15	9	20	14	17	2	4	7	2	6	2	6	1	4	11.1992233119456	13.7767418745228
375704	375704	ENHO	0.07	0	0.07	0.14	0.07	0.14	0.07	0.29	0	0.22	0.22	0	0.62	0.29	0.28	0.11	0	0.11	0.21	0.1	0.2	0.1	0.39	0	0.3	0.31	0	0.87	0.4	0.38	1	0	1	2	1	2	1	4	0	3	3	0	9	4	4	0.933268609328802	0
10299	10299	MARCHF6	22.81	22.97	21.35	19.24	13.69	15.28	18.41	20.35	19.2	22.46	23.88	23.3	16.86	17.9	18.14	35.59	35.28	33.14	29.09	18.45	21.45	24.64	27.49	26.57	30.9	34.18	32.38	23.67	24.54	25.22	2249	2335	2285	2409	1851	1978	2053	2380	2174	2504	2653	2520	2178	2099	2197	2098.92110238048	2144.57948513405
11105	11105	PRDM7	0	0.02	0	0	0.06	0	0.02	0	0	0.04	0.02	0.02	0	0	0	0	0.03	0	0	0.09	0	0.03	0	0	0.06	0.03	0.03	0	0	0	0	1	0	0	3	0	1	0	0	2	1	1	0	0	0	0	0.918449458301522
51555	51555	PEX5L	0	0	0	0	0	0	0.02	0.05	0.02	0.18	0.26	0.18	0.18	0.25	0.2	0	0	0	0	0	0	0.03	0.07	0.03	0.25	0.38	0.26	0.25	0.34	0.28	0	0	0	0	0	0	3	9	4	30	43	30	31	40	34	0	0
1136	1136	CHRNA3	0	0	0	0	0	0	0.04	0.04	0	1.25	0.78	1	1.09	1.53	1.01	0	0	0	0	0	0	0.05	0.05	0	1.72	1.12	1.39	1.53	2.1	1.41	0	0	0	0	0	0	1	2	0	55	34	48	58	77	54	0	0
107985043	107985043	LOC107985043	0	0	0	0	0	0.22	0	0	0	0	0.23	0	0	0	0.21	0	0	0	0	0	0.31	0	0	0	0	0.32	0	0	0	0.29	0	0	0	0	0	1	0	0	0	0	1	0	0	0	1	0	0
83597	83597	RTP3	0	0	0	0	0	0	0.1	0	0	0	0	0	0	0	0	0	0	0	0	0	0	0.13	0	0	0	0	0	0	0	0	0	0	0	0	0	0	1	0	0	0	0	0	0	0	0	0	0
8874	8874	ARHGEF7	12.93	13.36	12.58	15.43	13.95	15.1	20.04	20.68	22.52	34.21	35.51	36.42	35.51	37.07	38.66	20.17	20.53	19.53	23.33	18.81	21.2	26.83	27.93	31.17	47.06	50.82	50.63	49.85	50.82	53.76	1093	1126	1091	1347	1190	1344	1697	1788	1964	2930	2967	3109	3130	3114	3393	1020.06258999638	1034.17409004751
2339	2339	FNTA	30.36	32.6	31.57	36.54	40.3	37.21	27.4	30.97	27.8	26.08	25.09	27.65	27.14	25.6	24.71	47.37	50.08	49	55.24	54.34	52.26	36.68	41.83	38.48	35.88	35.9	38.43	38.1	35.09	34.36	809	851	843	975	1061	1000	710	816	744	681	645	717	731	658	667	755.014304947001	781.600489014595
55454	55454	CSGALNACT2	12.46	15.76	13.96	16.81	11.62	14.1	15.05	20.17	17.71	19.04	22.25	20.54	17.41	15.52	15.46	19.44	24.2	21.67	25.41	15.67	19.8	20.15	27.24	24.51	26.19	31.85	28.55	24.44	21.27	21.49	827	1034	935	1119	764	941	973	1335	1178	1252	1425	1333	1172	1001	1038	771.813139914919	949.676739883774
139285	139285	AMER1	0.68	0.61	0.73	0.92	0.65	0.84	0.93	0.93	1.08	1.35	1.26	1.43	1.05	0.98	0.89	1.06	0.94	1.13	1.39	0.88	1.17	1.25	1.25	1.5	1.85	1.81	1.99	1.48	1.34	1.24	107	94	115	145	101	133	142	145	171	208	192	220	167	149	141	99.8597411981819	86.3342490803431
7402	7402	UTRN	10.05	11.52	11.32	7.45	6.16	7.28	3.33	4.33	4.14	3.87	4.09	3.83	3.77	3.55	3.33	15.68	17.69	17.57	11.26	8.31	10.23	4.46	5.85	5.73	5.33	5.86	5.32	5.3	4.87	4.63	1441	1584	1602	865	639	815	398	515	529	503	506	493	433	398	388	1344.8400660428	1454.82394194961
1489	1489	CTF1	4.48	6.27	5.47	6.18	7.87	6.59	2.11	1.77	1.32	1.59	1.19	1.3	1.41	1.74	1.96	6.99	9.64	8.49	9.34	10.62	9.25	2.82	2.39	1.82	2.19	1.71	1.81	1.99	2.39	2.72	118	162	144	163	204	175	55	47	35	42	31	34	38	44	52	110.125695900799	148.788812244847
8545	8545	CGGBP1	23.14	25.54	23.55	20.46	18	19.26	10.69	13.64	12.29	15.75	18.26	17.08	16.36	15.17	15.45	36.1	39.23	36.55	30.93	24.27	27.05	14.32	18.42	17.01	21.67	26.14	23.74	22.96	20.79	21.48	1864	2025	1908	1657	1430	1573	836	1094	996	1248	1424	1347	1330	1183	1259	1739.61268778889	1859.86015306058
80775	80775	TMEM177	7.77	7.57	5.99	4.89	5.29	4.99	5.73	6.35	5.91	4.88	4.22	4.4	5.06	5.1	5.09	12.12	11.63	9.29	7.4	7.13	7.01	7.66	8.57	8.17	6.71	6.05	6.12	7.1	6.99	7.08	167	155	129	101	109	104	117	130	126	100	87	91	110	107	108	155.85585775791	142.359666036736
143282	143282	FGFBP3	0.34	0.16	0.23	0.23	0.42	0.25	1.43	1.68	1.68	1.54	1.61	1.47	1.47	1.87	1.42	0.53	0.25	0.35	0.34	0.56	0.35	1.92	2.27	2.33	2.11	2.3	2.05	2.06	2.56	1.98	15	7	10	10	18	11	61	73	74	66	68	63	65	79	63	13.999029139932	6.42914620811065
152	152	ADRA2C	0	0.06	0.11	0.75	1.24	0.91	1.98	1.35	1.67	1.19	1.39	0.92	2.27	2.14	1.96	0	0.09	0.17	1.14	1.68	1.28	2.65	1.83	2.31	1.64	1.98	1.27	3.18	2.93	2.72	0	2	4	27	44	33	69	48	60	42	48	32	82	74	71	0	1.83689891660304
2109	2109	ETFB	94.07	89.41	95.53	116.7	167.27	137.37	126.66	111.21	108.22	84.31	79.79	83.54	99.98	97.24	94.86	146.76	137.33	148.26	176.42	225.54	192.92	169.54	150.21	149.78	116	114.2	116.13	140.35	133.31	131.92	1063	984	1075	1314	1879	1552	1395	1225	1225	927	864	909	1144	1051	1088	992.064531716517	903.754266968698
27075	27075	TSPAN13	4.54	5.33	4.59	21.41	20.6	20.28	52.67	67	61.89	73.34	76.11	75.98	108.86	102.92	103.99	7.08	8.19	7.13	32.36	27.77	28.48	70.5	90.49	85.65	100.9	108.94	105.61	152.82	141.1	144.61	139	160	141	657	623	627	1568	2032	1904	2203	2251	2267	3369	3043	3226	129.724336696704	146.951913328244
400566	400566	LIAT1	1.5	1.22	1.36	1.56	2.09	2.05	1.54	1.92	1.89	1.9	1.73	1.74	2.34	1.76	2.37	2.34	1.88	2.11	2.36	2.82	2.87	2.06	2.59	2.62	2.62	2.47	2.43	3.29	2.41	3.29	45	36	41	47	62	62	45	57	57	56	50	51	71	51	72	41.9970874197961	33.0641804988548
64968	64968	MRPS6	67.6	66.5	62.96	74.48	90.7	83.89	37.25	40.38	37.02	41.4	41.37	44.93	66.46	63.83	57.95	105.46	102.15	97.71	112.61	122.3	117.81	49.85	54.54	51.23	56.96	59.21	62.45	93.29	87.5	80.59	839.94	805	779	921	1116	1042	451	490	461.01	501	493	538	836	760	731	783.945631836194	739.351813932725
24144	24144	TFIP11	16.82	14.69	15.87	12.64	12.72	13.62	9.88	9.17	9.55	10.62	9.65	10.11	11.01	10.68	11.11	26.23	22.56	24.63	19.11	17.15	19.13	13.22	12.39	13.22	14.61	13.81	14.06	15.46	14.64	15.45	1058	908	1005	798	789	869	604	574	604	658	587	622	700	650	708	987.398188669873	833.952108137782
401387	401387	LRRD1	0	0.02	0.06	0	0.1	0.07	0.06	0.08	0	0.06	0.06	0.1	0.06	0.02	0.09	0	0.03	0.09	0	0.14	0.1	0.08	0.11	0	0.08	0.09	0.13	0.08	0.03	0.12	0	1	3	0	2.79	1.93	3	4	0	2	2	3	2	1	3	0	0.918449458301522
5585	5585	PKN1	64.76	58.38	60.39	68.47	80.38	68.62	86.56	79.28	79.94	86.33	79.53	82.46	97.99	96.38	98.83	101.03	89.67	93.73	103.51	108.37	96.37	115.86	107.08	110.64	118.77	113.84	114.63	137.55	132.13	137.43	3397	2987	3163	3596	4159	3607	4463	4133	4199	4479	4051	4207	5147	4818	5199	3170.31346588994	2743.40853194665
10300	10300	KATNB1	10.33	10.46	9.62	9.58	8.66	9.75	14.86	12.3	12.84	16.08	16.51	16.08	18.63	18.24	16.83	16.11	16.06	14.93	14.49	11.68	13.69	19.89	16.61	17.77	22.12	23.64	22.35	26.15	25	23.4	465	462	435	433	385	444	650	550	581	711	719	707	847	794	767	433.969903337893	424.323649735303
143458	143458	LDLRAD3	3.88	3.74	3.71	9.51	8.07	9.24	6.39	8.37	8.58	12.36	12.62	13.11	13.34	13.64	13.16	6.05	5.74	5.76	14.38	10.88	12.98	8.55	11.3	11.88	17.01	18.06	18.22	18.73	18.7	18.3	264	248	254	636	534	637	420	564	582	824	832	869	910	895	904	246.382912862804	227.775465658777
29919	29919	RMC1	10.16	10.17	10.42	9.7	9.45	10.11	19.1	19.03	20.16	25.22	24.23	25.04	27.49	26.34	25.55	15.85	15.62	16.17	14.66	12.74	14.2	25.56	25.71	27.91	34.69	34.68	34.81	38.59	36.1	35.54	365	356	378	355	303	344	656	657	714	891	845	854	980	887	922	340.643042405013	326.968007155342
23322	23322	RPGRIP1L	3.68	4.41	4.3	2.47	2.98	3.66	2.89	2.61	1.94	2.14	2.33	2.49	2.75	2.15	2.31	5.74	6.77	6.67	3.74	4.01	5.13	3.87	3.52	2.69	2.94	3.33	3.46	3.86	2.95	3.22	293	338	315	196	184	226	152	170	153	195	187	193	172	136	149	273.447702533339	310.435916905914
8555	8555	CDC14B	8.44	10.13	9.5	10.62	7.88	8.62	6.72	7.26	6.84	7.39	8.28	7.49	6.11	6.72	6.02	13.16	15.56	14.74	16.05	10.63	12.1	9	9.8	9.47	10.17	11.85	10.41	8.58	9.22	8.37	689	847	815	909	654	736	468	545	509	593	649	601	486	492	478	643.022071827545	777.926691181389
93663	93663	ARHGAP18	23.3	27.7	25.41	17.21	14.76	16.31	5.33	7.17	5.91	7.91	7.95	7.9	7.04	6.75	7.67	36.34	42.55	39.43	26.02	19.9	22.91	7.14	9.68	8.18	10.88	11.38	10.97	9.89	9.25	10.67	1857	2170	2037	1379	1161	1318	413	569	474	620	614	616	567	521	619	1733.07980752359	1993.0353245143
1742	1742	DLG4	7.66	6.9	7.82	9.55	8.93	9	20.8	16.9	17.77	21.27	20.6	21.18	19.5	21.36	19.96	11.94	10.6	12.13	14.44	12.04	12.64	27.84	22.82	24.6	29.26	29.49	29.45	27.38	29.28	27.76	631	567	643	775	710	741	1619	1343	1448	1713	1623	1689	1601	1676	1636	588.892492486474	520.760842856963
5782	5782	PTPN12	33.57	39.49	35.77	30.01	28.36	32.26	17.23	19.68	16.91	16.01	19.51	18.23	14.27	13.37	13.91	52.37	60.66	55.51	45.36	38.24	45.31	23.06	26.59	23.41	22.03	27.92	25.34	20.03	18.33	19.34	1940	2225	2073	1644	1420	1718	889	1068	946	899	1078	1003	806	696	748	1810.54110209788	2043.55004472089
29924	29924	EPN1	11.23	10.36	11.2	10.28	12.33	10.79	9.65	8.36	8.21	7.39	6.72	7.26	7.8	8.54	8.35	17.53	15.91	17.39	15.54	16.62	15.16	12.92	11.3	11.37	10.16	9.61	10.1	10.95	11.7	11.61	3456.36	3139.14	3473	3185	3742	3374	2883	2571	2542	2239	2004.07	2193	2424	2548	2599	3226.30958244967	2883.93129906678
92703	92703	TMEM183A	21.88	20.45	19.73	24.33	24.32	26.58	17.42	19.64	20.1	20.43	21.59	20.41	27.4	24.97	25.51	34.13	31.4	30.62	36.78	32.8	37.34	23.31	26.53	27.82	28.11	30.9	28.37	38.47	34.23	35.47	1155	1061	1048	1292	1271	1425	895	1031	1068	1062	1105	1055	1464	1276	1365	1077.92524377477	974.474875257915
10169	10169	SERF2	110.37	111.73	110.5	169.34	222.81	181.71	217.67	213.67	220.81	144.84	154.61	163.92	193.13	173.62	196.1	172.17	171.63	171.5	256.01	300.42	255.19	291.36	288.6	305.6	199.27	221.3	227.86	271.11	238.02	272.7	4879	4873	4909	7484	9698	8111	9327	9350	9796	6270	6601	7070	8598	7401	8779	4553.41754491523	4475.60421030332
5261	5261	PHKG2	8.87	8.77	9.48	7.52	8.53	8.01	8.33	8.38	7.5	8.25	8.1	8.2	9.76	8.82	9.45	13.84	13.48	14.71	11.36	11.5	11.25	11.15	11.32	10.38	11.35	11.6	11.4	13.7	12.1	13.14	420	404	452	374	421	402	392	412	361	395	377	376	457	427	467	391.972815918097	371.053581153815
84292	84292	WDR83	7.54	7.19	8.4	7.31	9.27	6.69	7.1	6.46	5.82	6.23	6.65	6.78	7.84	8.09	8.07	11.77	11.05	13.04	11.06	12.5	9.39	9.5	8.72	8.05	8.57	9.52	9.43	11.01	11.09	11.23	166	156	166	153	172	130	155	131	127	137	144	148	178	175	181	154.922589148581	143.278115495037
6173	6173	RPL36A	432.54	486.76	427.13	512.43	749.97	589.64	591.68	555.73	594.01	616.25	582.04	615.83	745.16	676.17	717.84	674.77	747.67	662.92	774.69	1011.21	828.09	791.98	750.63	822.13	847.85	833.09	856.04	1046.06	927	998.25	3953.88	4318.65	3871.51	4641.59	6798.69	5356.36	5278.55	4919.7	5434.99	5462.77	5081.82	5389.41	6903.79	5896.64	6670.73	3690.14408128608	3966.78321040427
119016	119016	AGAP4	3.81	3.7	4.5	4.68	4.85	3.68	4.17	3.76	3.92	4.7	4.19	4.56	1.74	1.67	1.9	5.95	5.68	6.98	7.08	6.54	5.17	5.58	5.08	5.43	6.47	6	6.34	2.45	2.29	2.64	218.33	197.1	226.02	235.32	230.21	197.27	214.95	191.98	205.32	237.56	218.5	247.04	95.86	94.28	97.77	204.385825443008	181.852992743701
989	989	SEPTIN7	94.66	119.94	109.39	96.16	80.99	92.05	49.32	63.09	57.78	60.38	67.25	63.28	70.97	68.89	68.94	147.67	184.23	169.78	145.38	109.2	129.27	66.01	85.22	79.97	83.07	96.26	87.97	99.62	94.45	95.87	3634	4516	4277	3760	3141	3573	1878	2408	2255	2264	2494	2374	2788	2583	2711	3391.49812630087	4147.71775368967
6787	6787	NEK4	6.74	8.31	7.72	4.89	2.78	4.65	2.74	3.39	3.06	3.94	4.24	3.9	3.7	3.39	3.97	10.51	12.76	11.97	7.39	3.75	6.53	3.66	4.58	4.24	5.42	6.07	5.43	5.19	4.65	5.52	479	565	572	390	253	377	184	242	227	294	298	282	270	251	283	447.035663868496	518.92394394036
91734	91734	IDI2	0	0	0	0	0	0.05	0	0	0.05	0	0	0	0	0	0	0	0	0	0	0	0.07	0	0	0.07	0	0	0	0	0	0	0	0	0	0	0	1	0	0	1	0	0	0	0	0	0	0	0
55521	55521	TRIM36	0.19	0.17	0.1	0.33	0.29	0.45	0.82	1.19	0.58	1.48	1.17	1.34	2.07	1.74	1	0.29	0.27	0.15	0.5	0.39	0.63	1.09	1.61	0.8	2.03	1.67	1.87	2.9	2.39	1.4	14	12	5	25	21	32	59	68	44	84	84	89	81	68	76	13.0657605306032	11.0213934996183
3770	3770	KCNJ14	0.51	0.31	0.46	0.26	0.19	0.27	0.4	0.31	0.38	0.44	0.33	0.34	0.2	0.36	0.26	0.79	0.48	0.72	0.39	0.26	0.38	0.54	0.41	0.52	0.61	0.47	0.47	0.28	0.49	0.36	35	21.03	32	18	13	19	27	21	26	30	22.07	23	14	24.06	18	32.6644013265081	20.2058880826335
2959	2959	GTF2B	14.05	16.49	15.76	22.91	20.98	21.85	19.16	21.01	21.11	17.32	20.26	16.68	16.99	17.89	18.39	21.93	25.32	24.46	34.64	28.28	30.69	25.65	28.38	29.22	23.83	28.99	23.18	23.85	24.52	25.57	356	409	400	581	525	558	472	526	537	430	495	411	435	437	472	332.243624921054	375.645828445322
64221	64221	ROBO3	8	8.23	7.05	11.34	11.18	7.89	12.99	11.86	11.08	8.61	8.03	7.12	5.2	5	5.66	12.47	12.65	10.94	17.15	15.07	11.09	17.39	16.01	15.34	11.85	11.49	9.89	7.3	6.86	7.87	202	211	178	296	287	207	336	305	294	231	212	188	141	133	158	188.520259084418	193.792835701621
26112	26112	CCDC69	0.87	0.9	0.58	1.51	1.35	1.46	4.27	4.27	4.55	4.82	4.78	4.46	5.22	5.31	5.15	1.35	1.38	0.9	2.28	1.82	2.05	5.71	5.76	6.3	6.64	6.84	6.2	7.33	7.28	7.16	52	53	35	91	80	89	249	255	275	285	278	262	317	309	313	48.5299676850977	48.6778212899807
4435	4435	CITED1	0	0	0.2	0.3	0.2	0.06	0.13	0.2	0.31	0.2	0.51	0.41	0.19	0.52	0.44	0	0	0.31	0.45	0.27	0.09	0.17	0.27	0.43	0.28	0.73	0.57	0.27	0.71	0.61	0	0	2	3	2	1	2	2	5	2	6	4	2	6	6	0	0
11014	11014	KDELR2	203.56	201.19	205.55	205.35	197.5	202.44	167.67	185.5	175.79	152.15	156.48	156.71	173.46	171.56	173.66	317.56	309.02	319.02	310.45	266.3	284.31	224.43	250.56	243.3	209.33	223.97	217.84	243.51	235.2	241.49	9821	9530	9964	9949	9406	9885	7859	8895	8526	7212	7303	7387	8452	8006	8482	9165.63101221817	8752.8233376135
6242	6242	RTKN	5.29	5.15	5.05	8.49	9.99	9.19	8.61	8.34	8.72	6.96	6.9	7.17	5.83	6.32	5.48	8.26	7.9	7.83	12.84	13.48	12.9	11.52	11.27	12.07	9.57	9.87	9.97	8.18	8.66	7.62	212	208	207	337	392	370	338	337	354	274	265	283	231	236	217	197.852945177706	191.037487326717
6695	6695	SPOCK1	11.13	11.82	11.33	20.66	16.26	19.46	30.98	36.82	35.95	79.07	85.2	82.33	69.53	70.5	71.12	17.36	18.15	17.59	31.23	21.93	27.33	41.47	49.73	49.75	108.78	121.94	114.45	97.61	96.66	98.9	975	1018	999	1820	1406	1729	2637	3215	3168	6818	7232	7064	6153	5985	6307	909.936894095582	934.981548550949
27238	27238	GPKOW	29.58	27.11	28.2	22.75	27	24.46	19.74	16.66	17.72	15.88	16.64	15.49	18.43	20.68	20.36	46.15	41.64	43.77	34.39	36.4	34.35	26.42	22.5	24.52	21.85	23.82	21.53	25.87	28.35	28.31	793	711	751	607	713	656	511	438	471	413	428	401	494	529	547	740.08200719774	653.017564852382
23217	23217	ZFR2	0	0	0	0	0	0	0	0	0.09	0.09	0.27	0.09	0.17	0	0.34	0	0	0	0	0	0	0	0	0.12	0.12	0.39	0.13	0.24	0	0.48	0	0	0	0	0	0	0	0	1	1	3	1	2	0	4	0	0
8886	8886	DDX18	26.95	28.75	27.44	18.3	17.5	18.99	16.58	18.86	17.75	21.77	22.16	21.93	20.16	18.95	20.6	42.04	44.16	42.59	27.67	23.59	26.67	22.19	25.48	24.57	29.95	31.71	30.48	28.3	25.98	28.65	1804	1891	1847	1231	1156	1288	1078	1257	1195	1433	1436	1436	1363	1228	1396	1683.61657122916	1736.78792564818
100505591	100505591	LRRC3C	0	0	0	0	0	0	0.1	0.05	0.05	0	0.05	0.05	0.05	0	0.05	0	0	0	0	0	0	0.14	0.07	0.07	0	0.08	0.07	0.07	0	0.07	0	0	0	0	0	0	2	1	1	0	1	1	1	0	1	0	0
22865	22865	SLITRK3	0	0	0	0	0	0	0	0	0	0	0.01	0	0	0.05	0.01	0	0	0	0	0	0	0	0	0	0	0.02	0	0	0.07	0.02	0	0	0	0	0	0	0	0	0	0	1	0	0	4	1	0	0
29068	29068	ZBTB44	2.11	2.87	2.67	3.03	2.68	2.96	0.74	1.1	0.97	0.98	1.41	1.28	0.76	0.78	0.86	3.29	4.4	4.15	4.58	3.61	4.15	0.99	1.48	1.35	1.35	2.02	1.78	1.07	1.08	1.2	381	509	469	517	444	509	124	181	171	174	225	215	137	133	157	355.575340154274	467.490774275475
196740	196740	VSTM4	2.85	3.42	2.97	11.26	10.08	10.14	8.64	8.7	9.4	9.98	9.84	10.41	9.33	9.11	9.55	4.45	5.25	4.61	17.02	13.59	14.24	11.57	11.75	13.01	13.73	14.08	14.46	13.09	12.49	13.28	332	393	349	1289.99	1122.92	1192.18	984	1002	1091	1148.05	1120.12	1195.02	1096.99	1036.04	1136	309.845178297162	360.950637112498
104	104	ADARB1	1.52	1.43	1.78	2.48	2.7	2.24	2.63	2.11	2.75	3.08	3.89	3.39	3.01	3.49	2.66	2.37	2.2	2.76	3.75	3.65	3.15	3.52	2.86	3.81	4.23	5.56	4.72	4.23	4.79	3.7	132.39	122	149	231	234	194	252	197	252	320	400	337	292	308	275	124.124725040731	112.050833912786
6204	6204	RPS10	2132.55	2165.46	2150.38	2605.2	3209.45	2608.51	3307.38	3238.83	3085.61	3427.71	3188.59	3377.94	3792.35	4230.56	3794.92	3326.81	3326.16	3337.42	3938.58	4327.43	3663.4	4427.06	4374.71	4270.6	4715.87	4563.88	4695.53	5323.71	5799.9	5277.31	12450	12164.7	12335.8	14893.5	18572.7	14905.2	18822.8	17907	17910	19138	17556.5	18533.5	22396.6	23230.7	22493.2	11620.1274547529	11172.937660238
9001	9001	HAP1	0.03	0	0	0.08	0.08	0.01	0.73	0.65	0.63	1.29	1.31	1.35	1.11	1.02	1.18	0.05	0	0	0.12	0.11	0.02	0.97	0.88	0.88	1.78	1.87	1.87	1.55	1.4	1.64	2	0	0	2	4	1	47	39	44	82	75	83	67	65	77	1.8665372186576	0
202500	202500	TCTE1	0	0.03	0.02	0.06	0.08	0.03	0.26	0.16	0.15	0.28	0.38	0.3	0.09	0.16	0.17	0	0.05	0.03	0.09	0.11	0.04	0.35	0.21	0.2	0.38	0.55	0.42	0.12	0.23	0.24	0	2	1	3	5	2	16	10	10	18	21	18	6	11	11	0	1.83689891660304
80233	80233	FAAP100	11.71	10.19	11.52	13.33	13.24	12.56	13.72	13.16	12.73	13.49	13.28	13.47	11.67	12.94	12.33	18.27	15.66	17.87	20.16	17.86	17.65	18.36	17.78	17.61	18.56	19	18.72	16.38	17.73	17.15	709	613	695	799	785	765	804	776	767	799	775	783	699	750	738	661.687444014121	563.009517938833
51409	51409	HEMK1	7.88	6.96	5.76	7.36	7.5	7.17	10.13	10.57	11.18	8.83	8.9	10.97	9.62	11.77	9.01	12.29	10.69	8.95	11.13	10.12	10.07	13.55	14.28	15.48	12.15	12.73	15.25	13.51	16.14	12.53	398	415	404	474	492	433	553	547	605	558	543	572.08	400	423	428	371.440906512863	381.156525195132
1789	1789	DNMT3B	2.82	2.61	2.34	1.7	1.19	1.47	1.39	1.49	1.8	1.43	1.53	1.49	1.11	1.16	1.03	4.4	4.01	3.63	2.57	1.6	2.07	1.87	2.01	2.49	1.96	2.19	2.07	1.56	1.59	1.44	207	186	171	125	85	109	96	108	128	101	106	105	81	80	75	193.186602131062	170.831599244083
11253	11253	MAN1B1	40.86	38.5	38.77	53.25	59.51	55.44	48.83	43.34	46.6	37.33	37.93	35.9	39.92	39.84	39.57	63.74	59.14	60.17	80.5	80.25	77.86	65.36	58.55	64.5	51.36	54.3	49.91	56.04	54.61	55.03	1906	1764	1818	2495	2744	2618	2215	2011	2187	1713	1713	1637	1884	1799	1871	1778.8099693807	1620.14484444388
412	412	STS	3.66	3.89	3.57	11.88	9.92	10.75	12.9	15.8	14.12	10.6	11.87	10.83	9.38	8.93	8.86	5.71	5.97	5.55	17.96	13.37	15.1	17.26	21.34	19.54	14.59	17	15.06	13.17	12.24	12.32	446	464	438	1432	1142	1288	1503	1906	1724	1264	1396	1286	1131	1048	1084	416.237799760646	426.160548651906
284110	284110	GSDMA	0.07	0	0.11	0	0	0	0	0	0	0	0	0	0	0	0	0.11	0	0.16	0	0	0	0	0	0	0	0	0	0	0	0	2	0	3	0	0	0	0	0	0	0	0	0	0	0	0	1.8665372186576	0
11020	11020	IFT27	12.66	11.63	11.36	17.66	21.46	18.02	38.79	39.57	36	28.91	29.79	26.51	34.21	32.61	33.42	19.75	17.86	17.63	26.7	28.93	25.3	51.93	53.45	49.83	39.78	42.64	36.85	48.02	44.7	46.47	169	148	161	230	275	246	511	524	477	391	383	353	466	446	467	157.722394976568	135.930519828625
6100	6100	RP9	9.1	10.13	9.36	11.2	14.33	13.15	20.08	15.55	19.55	22.14	20.77	23.35	25.06	24.22	24.34	14.2	15.57	14.53	16.94	19.32	18.47	26.88	21.01	27.06	30.47	29.73	32.46	35.19	33.2	33.84	149	162	153	183	232	216	320	250	321	354	327	370	415	381	404	139.057022789992	148.788812244847
54776	54776	PPP1R12C	28.44	29.98	29.43	27.62	29.86	25.66	55.29	42.38	44.97	50.19	48.97	49.15	48.67	50.73	53.02	44.37	46.05	45.67	41.76	40.27	36.04	74.01	57.25	62.23	69.05	70.1	68.32	68.32	69.55	73.73	1487	1539	1546	1450	1541	1358	2808	2203	2363	2579	2477	2511	2570	2566	2806	1387.77042207193	1413.49371632604
83953	83953	FCAMR	0	0	0	0	0	0	0	0	0	0.05	0	0	0	0	0	0	0	0	0	0	0	0	0	0	0.07	0	0	0	0	0	0	0	0	0	0	0	0	0	0	2	0	0	0	0	0	0	0
59336	59336	PRDM13	0	0.02	0.02	0	0	0	0	0	0	0.04	0.02	0.04	0.02	0.11	0.18	0	0.03	0.03	0	0	0	0	0	0	0.05	0.03	0.05	0.03	0.15	0.25	0	1	1	0	0	0	0	0	0	2	1	2	1	6	10	0	0.918449458301522
4241	4241	MELTF	3.64	3.87	3.85	3.3	3.32	3.37	15.09	11.91	13.37	13.86	14.1	13.34	12.79	12.72	13.59	5.67	5.94	5.98	4.98	4.48	4.73	20.2	16.08	18.51	19.06	20.18	18.54	17.96	17.43	18.9	176	176	187	171	176	170	838	683	766	846	858	823	833	818	911	164.255275241869	161.647104661068
84274	84274	COQ5	21.82	22.52	22.42	18.17	20.21	18.76	12.87	14.03	12.76	17.97	17.7	16.25	19.03	19.6	21.43	34.05	34.59	34.79	27.47	27.24	26.35	17.22	18.95	17.66	24.72	25.33	22.59	26.72	26.88	29.8	517	522	530	431	475	450	299	331	304	418	406	376	460	451	515	482.499871022991	479.430617233395
2841	2841	GPR18	0	0	0	0	0	0.05	0	0	0	0	0	0	0	0	0	0	0	0	0	0	0.07	0	0	0	0	0	0	0	0	0	0	0	0	0	0	1	0	0	0	0	0	0	0	0	0	0	0
111089941	111089941	MMP24-AS1-EDEM2	0.58	0.16	0.14	0.37	0.34	0.08	0.32	0.39	0.31	0.47	0.48	0.3	0.31	0.24	0.24	0.91	0.24	0.22	0.57	0.46	0.11	0.43	0.53	0.43	0.64	0.69	0.42	0.43	0.32	0.33	23.32	6.15	5.75	15.04	13.36	3.28	12.6	15.68	12.58	18.32	18.6	11.87	12.52	9.12	9.59	22.3984466238913	6.42914620811065
25925	25925	ZNF521	2.94	3.06	2.83	3.96	3.17	2.96	2.3	2.33	2.14	3.25	3.65	3.75	2.64	2.85	2.67	4.58	4.7	4.39	5.99	4.27	4.16	3.08	3.15	2.96	4.47	5.22	5.22	3.71	3.9	3.72	260	267	252	354	275	267	198	206	191	285	314	327	237	245	241	242.649838425489	245.226005366506
27148	27148	STK36	4.38	5.56	5.08	5.9	5.04	4.83	3.64	3.49	3.94	4.56	4.26	4.54	2.21	2.72	2.29	6.84	8.54	7.89	8.93	6.79	6.79	4.87	4.72	5.45	6.28	6.1	6.31	3.1	3.73	3.19	373	451	424	498	428	416	295	297	339	378	343	369	193	225	198	348.109191279643	414.220705693986
107987478	107987478	LOC107987478	0.1	0.13	0.05	0.15	0.19	0.14	0.44	0.24	0.41	0.34	0.33	0.35	0.02	0.02	0.06	0.15	0.2	0.07	0.23	0.26	0.19	0.58	0.32	0.57	0.47	0.47	0.49	0.03	0.02	0.09	4.24	5.59	2.02	6.66	8.47	6.1	18.75	10.34	18.37	14.78	14	15.22	0.91	0.75	2.91	4.66634304664401	5.51069674980913
89796	89796	NAV1	14.02	14.38	13.5	10.09	8.04	9.25	14.41	15.6	15.12	20.69	21.15	19.53	16.93	16.84	17.64	21.88	22.08	20.95	15.25	10.85	12.99	19.28	21.07	20.93	28.47	30.28	27.14	23.76	23.09	24.54	3246	3249	3138	2272	1754	2094	3181	3487	3448	4701	4694	4405	3810	3654	3977	3029.38990588129	2984.04229002164
8520	8520	HAT1	52.29	65.86	61.59	21.26	24.61	23.63	16.31	17.18	15.38	16.69	18.21	15.97	17.81	18.62	18.08	81.57	101.16	95.59	32.14	33.19	33.19	21.82	23.2	21.28	22.96	26.06	22.19	25	25.52	25.14	1364	1680	1607	554	634	620	413	442	402	426	458	405	469	467	477	1272.97838312449	1542.99508994656
114118903	114118903	ARHGAP11A-SCG5	0	0.1	0.11	0	0	0	0.06	0	0	0.13	0.12	0	0.06	0.05	0	0	0.16	0.18	0	0	0	0.08	0	0	0.18	0.17	0	0.08	0.06	0	0	5.45	6.2	0	0	0	3.09	0	0	7.14	6.34	0	3.16	2.47	0	0	5.51069674980913
259290	259290	TAS2R31	0.07	0	0.07	0.21	0.07	0.07	0.14	0.22	0	0.14	0.44	0.29	0.07	0.15	0.35	0.11	0	0.11	0.32	0.1	0.1	0.19	0.29	0	0.2	0.63	0.41	0.1	0.2	0.48	1	0	1	3	1	1	2	3	0	2	6	4	1	2	5	0.933268609328802	0
2196	2196	FAT2	0	0.01	0.01	0.02	0.01	0.01	0.01	0.01	0	0	0.01	0.01	0	0	0	0	0.02	0.01	0.03	0.02	0.01	0.01	0.01	0	0.01	0.02	0.02	0	0	0	0	4	2	4	4	2	1	1	0	1	2	3	0	0	0	0	3.67379783320609
9100	9100	USP10	33.59	35.4	34.39	19.37	15.9	18.47	18.85	19.45	19.81	21.97	22.97	21.73	20.55	19.66	19.69	52.41	54.38	53.38	29.28	21.44	25.94	25.23	26.27	27.42	30.22	32.88	30.21	28.85	26.95	27.38	1977	2045	2033	1143	922	1099	1077	1137	1170	1269	1306	1250	1221	1119	1171	1845.07204064304	1878.22914222661
9616	9616	RNF7	24.93	26.08	26.4	30.31	37.27	29.09	23.19	23.35	22.24	18.83	16.12	17.25	21.46	24.01	21.82	38.88	40.05	40.97	45.82	50.26	40.85	31.04	31.54	30.78	25.91	23.07	23.98	30.13	32.92	30.35	1146	1177	1219	1399	1692	1353	1036	1067	1028	851	717	775	997	1068	1016	1069.52582629081	1081.01501242089
10253	10253	SPRY2	9.67	8.53	9.51	7.41	5.91	6.09	11.96	11.53	11.88	10.92	12.13	11.88	13.5	12.24	12.07	15.08	13.11	14.76	11.2	7.97	8.55	16.01	15.58	16.44	15.02	17.36	16.52	18.94	16.78	16.78	376	333	374	291	229	244	462	449	470	423	457	454	531	455	476	350.90899710763	305.843669614407
79658	79658	ARHGAP10	13.17	13.29	13.22	18.73	20.29	20.22	11.61	11.79	12.22	11.86	12.61	12.16	12.13	13.32	11.93	20.54	20.41	20.52	28.31	27.35	28.4	15.54	15.93	16.91	16.32	18.05	16.91	17.03	18.27	16.59	720	696	711	1016	1044	1090	603	635	667	635	662	647	659	699	650	671.953398716738	639.240822977859
54856	54856	GON4L	6.33	6.31	6.15	5.6	4.7	4.83	4.79	4.35	5.32	4.83	4.57	5.25	2.99	3.07	3.27	9.87	9.69	9.54	8.47	6.34	6.79	6.4	5.87	7.37	6.65	6.54	7.3	4.19	4.21	4.54	918.94	888.4	898.65	814.91	674.29	716.84	665.91	604.6	737.16	681.39	642.05	746.14	436.03	421.98	464.02	857.673851973169	816.501568430053
166863	166863	RBM46	0	0	0	0	0	0.03	0	0	0	0	0	0.02	0	0	0	0	0	0	0	0	0.04	0	0	0	0	0	0.02	0	0	0	0	0	0	0	0	2	0	0	0	0	0	1	0	0	0	0	0
91392	91392	ZNF502	1.48	1.49	1.6	1.57	1.48	1.5	1.12	1.66	1.53	1.95	1.88	1.77	1.39	1.42	1.4	2.31	2.29	2.48	2.38	2	2.1	1.49	2.24	2.12	2.69	2.68	2.47	1.96	1.95	1.95	82	81	89	89	83	84	60	92	86	107	102	97	80	77	80	76.5280259649618	74.3944061224233
513	513	ATP5F1D	144.19	134.91	162.19	156.17	196.67	157.88	208.59	181.06	165.75	175.07	154.46	173.78	194.74	205.95	192.52	224.94	207.22	251.72	236.1	265.18	221.73	279.2	244.57	229.4	240.86	221.08	241.56	273.38	282.35	267.72	1342	1220	1493	1460	1851	1517	1961	1703	1592	1588	1381	1533	1868	1891	1886	1252.44647371925	1120.50833912786
81552	81552	VOPP1	61.89	58.66	58.75	102.39	110.35	102.02	115.11	125.33	120.52	165.51	157.08	155.37	174.5	172.53	173.17	96.55	90.11	91.18	154.8	148.79	143.28	154.07	169.28	166.81	227.7	224.83	215.98	244.96	236.53	240.82	3081	2877	2948	5069	5334	5101	5536	6147	6012	8130	7560	7580	8758	8263	8670	2875.40058534204	2642.37909153348
51611	51611	DPH5	19.9	21.02	20.51	24.73	27.44	24.55	26.64	27.64	27.35	27.17	28.81	26.75	31.79	32.71	33.08	31.05	32.28	31.83	37.38	37	34.48	35.66	37.34	37.86	37.38	41.23	37.18	44.62	44.85	46.01	562	582	581	700	761	698	735	775	778	756	786	735	914	898	948	524.496958442787	534.537584731486
1040	1040	CDS1	0	0	0	0	0.01	0.03	0.01	0.07	0.04	0.25	0.27	0.26	0.38	0.31	0.36	0	0	0	0	0.02	0.04	0.02	0.09	0.06	0.34	0.38	0.35	0.54	0.43	0.5	0	0	0	0	1	2	1	5	3	19	20	19	30	23	28	0	0
645191	645191	LINGO3	0	0	0	0	0.02	0.01	0.11	0.08	0.13	0.19	0.22	0.17	0.39	0.36	0.34	0	0	0	0	0.03	0.02	0.14	0.11	0.18	0.26	0.31	0.23	0.55	0.49	0.48	0	0	0	0	2	1	9	7	11	16	18	14	34	30	30	0	0
23232	23232	TBC1D12	1.87	2.24	1.86	2.28	1.9	2.24	1.59	2.37	1.95	3.05	3.04	2.93	2.46	2.59	3.08	2.91	3.43	2.88	3.45	2.57	3.15	2.13	3.2	2.7	4.2	4.34	4.08	3.46	3.55	4.29	168	195	180	202	157	202	135	190	174	238	243	235	227	222	246	156.789126367239	179.097644368797
7270	7270	TTF1	6.1	5.75	5.84	5.99	5.85	5.21	5.6	4.83	4.63	5.21	5.17	6.59	5.44	5.62	5.92	9.52	8.82	9.07	9.06	7.89	7.32	7.5	6.52	6.41	7.17	7.39	9.16	7.63	7.7	8.23	267	260.01	267	255	214	211	214	203	198	234	254	275	241	219	255	249.18271869079	239.715308616697
3622	3622	ING2	5.14	5.02	5	3.4	3.57	3.99	2.26	2.5	2.18	1.68	2.49	1.81	1.99	2.23	1.92	8.01	7.71	7.76	5.14	4.81	5.6	3.02	3.37	3.01	2.31	3.57	2.51	2.79	3.06	2.67	214	205	208	142	145	166	92	103	91	69	100	74	84	90	81	199.719482396364	188.282138951812
55153	55153	SDAD1	12.88	15.38	14.5	12.77	10.71	11.72	10.45	11.89	10.76	12.06	12.41	12.09	11.59	11.32	12.1	20.1	23.62	22.5	19.3	14.44	16.46	13.99	16.06	14.89	16.6	17.76	16.81	16.27	15.52	16.83	677	794	768	626	496	597	513	586	560	624	632	610	606	563	606	631.822848515599	729.248869891409
1182	1182	CLCN3	9.39	10.38	9.48	7.89	6.88	8	7.09	8	7.56	10.72	11.13	10.34	10.5	11.35	11.18	14.64	15.94	14.71	11.92	9.28	11.24	9.49	10.8	10.47	14.74	15.93	14.37	14.74	15.56	15.54	1143	1239	1162	960	797	979	828	964	925	1280	1316	1221	1288	1326	1364	1066.72602046282	1137.95887883559
91646	91646	TDRD12	0	0	0.02	0.03	0.01	0.04	0.04	0	0.01	0.01	0.01	0	0	0	0.08	0	0	0.03	0.04	0.01	0.05	0.05	0	0.01	0.02	0.01	0	0	0	0.11	0	0	2	3	1	3	4	0	1	1	1	0	0	0	2	0	0
7917	7917	BAG6	73.05	69	70.37	62.56	60.49	58.63	63.78	59.74	61.64	70.48	66.6	67.23	72.83	76.6	73.97	113.96	105.99	109.22	94.58	81.56	82.33	85.37	80.7	85.31	96.96	95.33	93.45	102.24	105.01	102.87	4760	4425	4621	4115	3908	3878	4050	3890	4051	4516	4215	4296	4781	4841	4889	4442.3585804051	4064.13885298423
6905	6905	TBCE	6.12	6.06	6.09	5.33	5.64	4.75	4.61	5.29	4.81	4.05	3.63	3.94	4.85	4.17	4.46	9.55	9.31	9.45	8.06	7.6	6.66	6.17	7.14	6.66	5.57	5.2	5.47	6.82	5.72	6.21	602	586	602	527	548	473	440	518	476	392	346	379	482	398	444	561.827702815939	538.211382564692
80167	80167	ABHD18	1.66	1.81	1.62	1.95	1.36	1.56	1.51	1.66	1.11	1.48	1.86	1.9	1.37	1.16	1.38	2.59	2.78	2.52	2.96	1.84	2.19	2.02	2.25	1.54	2.04	2.66	2.63	1.92	1.6	1.92	127	150	142	155	109	131	106	131	104	129	153	150	98	91	107	118.525113384758	137.767418745228
90317	90317	ZNF616	1.86	2.11	2.04	1.72	1.48	1.56	1.71	2.43	2.33	2.28	3.02	2.55	1.83	1.84	1.94	2.9	3.23	3.16	2.6	2	2.19	2.28	3.28	3.22	3.13	4.33	3.54	2.56	2.52	2.7	147	163	162	136	115	124	131	191	184	177	230	197	145	140	155	137.190485571334	149.707261703148
22877	22877	MLXIP	9.14	8.48	8.74	8.43	7.22	7.4	12.95	11.82	12.68	14.76	14.64	14.39	10.64	10.71	10.47	14.26	13.02	13.56	12.75	9.73	10.39	17.34	15.97	17.55	20.31	20.95	20.01	14.93	14.68	14.56	1420	1307	1370	1329	1116	1178	1970	1849	1997	2272	2223	2205	1685	1621	1660	1325.2414252469	1200.41344200009
2932	2932	GSK3B	10.96	11.57	11.54	10.53	8.16	9.51	10.4	11.9	10.76	13.53	15.74	14.04	11.79	11.33	11.53	17.1	17.77	17.91	15.92	11.01	13.35	13.93	16.07	14.89	18.62	22.53	19.52	16.55	15.53	16.03	1579	1639	1673	1525	1160	1390	1455	1710	1559	1920	2198	1982	1715	1582	1680	1473.63113413018	1505.33866215619
654463	654463	FER1L6	0.01	0.02	0.02	0.21	0.08	0.15	0.66	0.48	0.67	1.21	1.35	0.98	0.92	0.86	0.87	0.02	0.04	0.04	0.31	0.1	0.21	0.89	0.65	0.93	1.67	1.93	1.36	1.29	1.17	1.21	1	2	2	17	5	10	50	41	46	94	101	76	68	65	70	0.933268609328802	1.83689891660304
84189	84189	SLITRK6	0.03	0.17	0.1	1.74	1.35	1.64	2.79	2.57	2.78	3.25	3.79	3.5	4.61	4.08	4.36	0.04	0.27	0.16	2.63	1.82	2.3	3.73	3.47	3.85	4.48	5.43	4.86	6.47	5.59	6.07	2	13	8	134	102	127	207	196	214	245	281	262	356	302	338	1.8665372186576	11.9398429579198
220064	220064	LTO1	9.58	8.78	9.21	4.98	6.6	6.36	6.11	5.93	6.51	5.3	5.86	5.63	3.97	3.94	4.5	14.95	13.48	14.29	7.53	8.9	8.93	8.18	8.01	9.01	7.29	8.39	7.82	5.57	5.4	6.26	396	354	368	208	255	258	246	246	263	214	237	230	170	154	179	369.574369294206	325.131108238739
472	472	ATM	8.1	8.21	6.82	7.11	5.57	6.95	6.05	5.68	5.3	5.51	6.51	6.61	3.11	4.41	4.63	12.63	12.61	10.59	10.75	7.51	9.75	8.1	7.67	7.34	7.58	9.32	9.19	4.37	6.05	6.44	1136	1277	1240	1139	698	872	662	741	717	829	937	866	455	447	442	1060.19314019752	1172.85995825104
389197	389197	C4orf50	0	0	0	0	0	0	0	0	0.01	0.04	0.05	0.05	0.06	0.05	0.04	0	0	0	0	0	0	0	0.01	0.02	0.06	0.08	0.07	0.09	0.07	0.06	0	0	0	0	0	0	0	1	1	12	14	13	17	13	12	0	0
56978	56978	PRDM8	25.83	25.15	24.12	15.04	12.02	14.84	13.1	14.29	12.55	16.77	17.5	18	16.27	14.38	15.33	40.3	38.63	37.43	22.74	16.21	20.84	17.54	19.3	17.37	23.07	25.05	25.02	22.83	19.71	21.32	1496	1416	1399	865	665	849	715	800	707	924	948	986	912	773	863	1396.16983955589	1300.52443295496
128989	128989	TANGO2	7.32	7.28	6.81	7.25	6.58	7.14	9.95	8.87	8.95	10.04	9.25	10.57	9.88	10	10.92	11.41	11.19	10.57	10.96	8.87	10.03	13.31	11.99	12.39	13.81	13.24	14.69	13.87	13.7	15.19	437	427	416	438	390	419	538	536	526	573	523	614	566	537	631	407.838382276687	392.17791869475
5319	5319	PLA2G1B	0	0.2	0	0	0	0	0	0	0	0	0.21	0	0	0	0	0	0.31	0	0	0	0	0	0	0	0	0.3	0	0	0	0	0	1	0	0	0	0	0	0	0	0	1	0	0	0	0	0	0.918449458301522
79412	79412	KREMEN2	0	0	0.03	2.16	2.25	1.74	10.29	9.6	8.5	4.69	5.91	5.83	4.07	3.59	4.21	0	0	0.05	3.26	3.03	2.44	13.77	12.97	11.76	6.46	8.46	8.11	5.72	4.92	5.86	0	0	1	70	72	56	324	312	278	151	184	187	134	113	139	0	0
7008	7008	TEF	6.77	5.75	6.39	13.39	12.32	12.33	11.59	10.6	10.91	14.27	13.45	14.06	16.6	16.49	16.94	10.55	8.83	9.92	20.25	16.61	17.32	15.52	14.32	15.11	19.63	19.24	19.54	23.3	22.6	23.56	535	444	508	1047	941	969	877	821	854	1092	1014	1069	1303	1242	1333	499.298705990909	407.791559485876
286753	286753	TRARG1	0.02	0	0	0	0	0	0	0	0	0	0	0	0	0	0	0.02	0	0	0	0	0	0	0	0	0	0	0	0	0	0	1	0	0	0	0	0	0	0	0	0	0	0	0	0	0	0.933268609328802	0
124903407	124903407	LOC124903407	0	0	0	0.01	0	0.01	0	0.01	0.01	0.01	0	0.01	0	0	0	0	0	0	0.02	0	0.01	0	0.01	0.01	0.02	0	0.01	0	0	0	0	0	0	3	1	3	1	2	2	4	0	2	1	1	0	0	0
498	498	ATP5F1A	97.11	92.57	94.61	114.93	124.98	120.13	118.1	132.55	132.99	132.79	133.38	128.93	156.9	154.14	156.99	151.49	142.19	146.84	173.75	168.52	168.71	158.08	179.03	184.07	182.7	190.92	179.22	220.26	211.31	218.31	10274	9628	10069	12224	13044	12887.3	12129	13978	14146	13826	13671	13360	16753	15795	16799	9588.40169224412	8842.83138452705
3212	3212	HOXB2	6.97	5.76	5.43	6.19	5.93	5.58	4.51	3.91	4.27	2.36	3.2	3.32	3.18	3.39	2.38	10.88	8.84	8.42	9.36	8	7.84	6.04	5.28	5.91	3.25	4.58	4.62	4.46	4.65	3.31	189	154	148	169	159	154	121	107	118	63	84	88	87	89	66	176.387767163144	141.441216578434
23408	23408	SIRT5	2.47	2.71	3.05	4.37	4.2	3.74	2.81	3.04	2.76	3.35	3.1	3.15	3.07	3.31	3.21	3.85	4.17	4.73	6.61	5.67	5.25	3.76	4.11	3.81	4.6	4.43	4.38	4.31	4.54	4.47	133	130	165	234.06	226	214	162	165	169	181	171	169	166	191	193	124.124725040731	119.398429579198
79661	79661	NEIL1	0.35	0.36	0.32	1.08	1.05	0.67	0.31	0.42	0.25	0.12	0.22	0.28	0.1	0	0.03	0.55	0.55	0.5	1.63	1.42	0.94	0.42	0.56	0.35	0.16	0.32	0.39	0.14	0	0.05	11	10	9	31	30	19	9	12	7	3	6	8	3	0	1	10.2659547026168	9.18449458301522
10486	10486	CAP2	9.18	9.42	9.3	12.26	8.19	11.11	6.41	7.35	6.33	6.85	7.46	7.45	7.27	7.63	7.24	14.32	14.47	14.43	18.53	11.05	15.6	8.58	9.92	8.76	9.42	10.68	10.36	10.2	10.46	10.07	467	470	473	625	412	571	316	370	324	342	366	371	368	376	372	435.836440556551	431.671245401715
203190	203190	LGI3	0	0.02	0	0	0.02	0	0.05	0.04	0	0.12	0.11	0.07	0.09	0.04	0.05	0	0.03	0	0	0.02	0	0.07	0.05	0	0.17	0.16	0.1	0.12	0.05	0.07	0	1	0	0	1	0	3	2	0	7	6	4	5	2	3	0	0.918449458301522
5604	5604	MAP2K1	33.93	30.56	32.5	25.35	25.22	24.99	27.95	33.79	29.33	37.33	36.75	35.54	41.52	41.85	37.57	52.94	46.95	50.44	38.33	34.01	35.1	37.41	45.64	40.6	51.36	52.6	49.4	58.29	57.38	52.25	1303	1155	1258	959	931	938	1023	1281	1126	1413	1360	1324	1587	1543	1481	1216.04899795543	1060.80912433826
27063	27063	ANKRD1	0.14	0.18	0.14	1.2	1.47	1.2	0	0	0.03	0.07	0	0	0.07	0	0.07	0.22	0.27	0.21	1.82	1.98	1.68	0	0	0.05	0.1	0	0	0.1	0	0.09	4	5	4	35	42	35	0	0	1	2	0	0	2	0	2	3.73307443731521	4.59224729150761
261726	261726	TIPRL	43.68	42.14	45.7	33.27	33.41	31.15	32.12	39.39	33.61	34.02	40.45	37.77	37.41	36.87	34.16	68.14	64.72	70.92	50.3	45.05	43.74	43	53.21	46.51	46.8	57.9	52.51	52.52	50.55	47.51	1337	1350	1425	1146	1095	1089	1054	1257	1138	1090	1241	1212	1270	1160	1218	1247.78013067261	1239.90676870705
4489	4489	MT1A	4.44	5.19	2.81	5.17	4.01	5.24	16.17	16.54	12.58	34.41	34.61	42.01	39.16	48.64	36	6.92	7.97	4.36	7.81	5.4	7.35	21.65	22.33	17.42	47.34	49.54	58.39	54.97	66.68	50.06	10	11	6	11	9	11	36	33	28	72	72	85	90	100	83	9.33268609328802	10.1029440413167
80324	80324	PUS1	9.32	9.18	8.74	3.95	4.59	3.83	3.75	3.09	2.72	2.43	2.18	2.04	2.17	1.88	1.81	14.54	14.1	13.57	5.98	6.19	5.38	5.02	4.17	3.77	3.35	3.11	2.83	3.04	2.57	2.51	645	627	613	278	306	270	250	212	195	163	150	141	153	127	127	601.958253017077	575.867810355054
1510	1510	CTSE	0	0	0	0	0	0	0	0	0.03	0	0.03	0	0	0	0	0	0	0	0	0	0	0	0	0.04	0	0.05	0	0	0	0	0	0	0	0	0	0	0	0	1	0	1	0	0	0	0	0	0
83638	83638	C11orf68	78.9	77.77	76.58	59.06	70.94	62.08	18.57	17.16	17.42	16.03	13.7	15.23	15.14	17.8	16.58	123.08	119.46	118.85	89.28	95.66	87.18	24.86	23.18	24.11	22.06	19.61	21.17	21.25	24.41	23.05	1939	1872	1885	1453	1723	1538	444	417	430	386	325	364	376	422	413	1809.60783348855	1719.33738594045
7803	7803	PTP4A1	29.98	31.29	32.4	27.02	22.21	25.38	26.48	35.42	28.18	31.81	34.73	33.6	30.76	29.48	29.79	46.78	48.07	50.29	40.85	29.95	35.65	35.44	47.85	39	43.76	49.7	46.7	43.19	40.41	41.43	2509.44	2575.03	2728.32	2274.05	1835	2154.41	2153.59	2955.31	2372.72	2620.05	2814.99	2753.83	2601.11	2390.53	2523.8	2342.50420941529	2365.92580458472
10346	10346	TRIM22	27.57	30.45	30.4	63.13	49.65	55.98	8.42	12.34	10.36	10.57	11.48	11.23	8.99	8.58	8.91	43.02	46.78	47.17	95.45	66.95	78.62	11.27	16.66	14.33	14.55	16.43	15.6	12.62	11.76	12.39	1385	1502	1534	3184	2462	2846	411	616	523	522	558	551	456	417	453	1292.57702392039	1379.51108636889
3112	3112	HLA-DOB	0.05	0.25	0.05	0.25	0.3	0.3	0.36	0.15	0.35	0.1	0.52	0.15	0.05	0.16	0.2	0.08	0.39	0.08	0.38	0.41	0.42	0.48	0.21	0.48	0.14	0.74	0.21	0.07	0.21	0.27	1	5	1	5	6	6	7	3	7	2	10	3	1	3	4	0.933268609328802	4.59224729150761
10597	10597	TRAPPC2B	9.76	13.22	12.25	16.61	18.42	17.71	22.9	24.4	20.41	15.34	16.05	17.91	20.15	22.85	21.99	15.22	20.3	19.02	25.12	24.83	24.88	30.65	32.96	28.25	21.1	22.97	24.9	28.29	31.33	30.57	86	113	107	145	161	155	197	208	180	131	135	151	180	192	197	80.261100402277	103.784788788072
11153	11153	FICD	3.93	3.53	4.56	3.68	2.88	3.36	7.92	8.91	8.22	10.79	10.38	9.83	9.97	8.94	8.25	6.12	5.43	7.08	5.57	3.88	4.72	10.6	12.03	11.38	14.84	14.86	13.67	13.99	12.26	11.48	225	199	263	212	163	195	441	508	474	608	576	551	577	496	479	209.985437098981	182.771442202003
10073	10073	SNUPN	22.18	21.69	21.32	19.28	25.33	20.89	9.27	9.5	10.38	10.24	8.77	8.62	10.94	9.82	11.14	34.61	33.31	33.1	29.15	34.16	29.34	12.4	12.83	14.37	14.08	12.56	11.98	15.36	13.46	15.49	489	467	474	428	552	463	199	207	228	221	185	185	244	208	247	456.368349961784	428.915897026811
23181	23181	DIP2A	7.46	6.97	7.38	4.13	3.17	3.8	3.41	2.99	3.41	3.95	3.92	3.83	2.89	2.77	3.08	11.64	10.7	11.46	6.25	4.28	5.33	4.57	4.03	4.72	5.43	5.62	5.32	4.05	3.79	4.29	887	825.99	906	522.05	383	494	385	377	410	466	467	449	361	324	382	827.809256474648	758.639252557057
9582	9582	APOBEC3B	52.31	49.41	48.17	16.16	17.13	16.52	0.86	0.64	0.43	0.13	0.04	0.26	0.24	0.25	0.17	81.61	75.89	74.76	24.43	23.1	23.2	1.15	0.86	0.59	0.18	0.06	0.36	0.33	0.34	0.23	1316.03	1216.92	1213.95	406.96	425.86	418.97	21	15.89	10.85	3	1	6	6	6	4	1229.11475848603	1117.75299075295
79094	79094	CHAC1	30.35	29.39	31.02	24.95	29.88	27.52	5.51	5.19	4.56	6.43	6.53	6.96	9.89	10.41	10.32	47.35	45.15	48.15	37.73	40.29	38.64	7.37	7.01	6.31	8.85	9.35	9.67	13.88	14.28	14.35	722	685	739	594	703	660	127	122	109	150	150	161	238	239	249	673.819935935395	629.137878936543
90187	90187	EMILIN3	0.24	0.27	0.31	2.07	1.87	1.72	1.22	1.04	1.18	0.77	0.78	0.63	1.76	1.53	1.52	0.37	0.42	0.48	3.13	2.52	2.42	1.63	1.4	1.63	1.05	1.11	0.88	2.46	2.09	2.11	16	18	21	141	125	118	80	70	80	51	51	42	120	100	104	14.9322977492608	16.5320902494274
158131	158131	OR1Q1	0	0	0	0.08	0	0	0	0	0.16	0	0	0	0	0	0	0	0	0	0.12	0	0	0	0	0.22	0	0	0	0	0	0	0	0	0	1	0	0	0	0	2	0	0	0	0	0	0	0	0
5981	5981	RFC1	12.72	14.28	13.6	10.67	10.34	9.85	7.3	7.96	7.34	9.4	10.09	9.79	9.57	8.85	9.28	19.84	21.93	21.1	16.12	13.94	13.83	9.77	10.76	10.16	12.94	14.44	13.61	13.43	12.13	12.91	1123	1240	1205	948	888	875	627	702	653	816	860	847	853	755	828	1048.06064827625	1138.87732829389
142940	142940	TRUB1	6.91	7.88	7.83	4.69	3.78	4.08	2.79	4.09	2.99	3.85	4.34	4.26	4.11	3.84	3.48	10.77	12.1	12.15	7.1	5.1	5.73	3.73	5.52	4.14	5.3	6.21	5.92	5.77	5.27	4.83	416	466	474	284	225	249	163	245	181	228	253	251	250	224	212	388.239741480782	427.997447568509
1647	1647	GADD45A	41.28	41.5	42.87	37.58	38.87	40.63	97.18	103.76	101.39	107.61	112.96	108.33	121.52	124.71	119.03	64.4	63.75	66.54	56.82	52.41	57.06	130.08	140.15	140.33	148.05	161.69	150.58	170.58	170.97	165.53	846	833	880	769	789	837	1940	2099	2087	2161	2233	2157	2520	2465	2477	789.545243492167	765.068398765168
124905411	124905411	LOC124905411	0	0	0	0	0	0	0	0	0	0	0	0	0.02	0.02	0.02	0	0	0	0	0	0	0	0	0	0	0	0	0.02	0.02	0.02	0	0	0	0	0	0	0	0	0	0	0	0	0.33	0.33	0.33	0	0
79041	79041	TMEM38A	0.11	0.09	0.11	0.4	0.36	0.35	2.46	2.22	2.2	4.81	4.73	4.61	7.41	7.77	7.18	0.17	0.14	0.17	0.6	0.48	0.49	3.29	3	3.04	6.62	6.77	6.41	10.41	10.65	9.98	5	4	5	18	16	16	108	100	100	214	207	204	339	340	329	4.66634304664401	3.67379783320609
129285	129285	PPP1R21	7.94	7.95	7.68	9.71	7.76	7.91	6.34	7.03	6.75	6.83	6.88	7.09	7.09	6.75	6.84	12.38	12.21	11.92	14.68	10.47	11.1	8.49	9.5	9.35	9.4	9.85	9.85	9.95	9.25	9.51	442	435	430	543	427	446	343	389	378	374	370	386	399	364	385	412.504725323331	399.525514361162
140733	140733	MACROD2	0	0.03	0	0.03	0	0.04	0.11	0.1	0.16	0.38	0.31	0.38	0.23	0.21	0.24	0	0.04	0	0.04	0	0.06	0.15	0.13	0.23	0.52	0.45	0.53	0.32	0.29	0.33	0	2	0	2	0	3	8	7	12	27	22	28	18	16	18	0	1.83689891660304
56413	56413	LTB4R2	0.34	0.74	0.68	0.55	0.43	0.57	0.92	0.65	0.85	1.03	0.66	0.92	0.42	0.4	0.28	0.53	1.14	1.06	0.82	0.58	0.8	1.23	0.88	1.18	1.42	0.95	1.28	0.59	0.55	0.39	8	17	16	12.79	10	14	21	15	20	24	15	21.93	10	9	7	7.46614887463042	15.6136407911259
6543	6543	SLC8A2	0.01	0	0	0.08	0.02	0.1	1.16	0.97	0.99	3.89	3.57	3.67	6.13	6.92	6.33	0.02	0	0	0.12	0.03	0.14	1.56	1.31	1.37	5.35	5.11	5.1	8.61	9.49	8.8	1	0	0	7	2	9	102	87	90	345	312	324	559	605	578	0.933268609328802	0
10922	10922	FASTK	39.89	39.64	40.24	50.57	56.56	48.67	36.04	29.12	28.15	26.36	27.51	26.32	26.45	28.79	27.22	62.22	60.89	62.46	76.46	76.27	68.35	48.24	39.33	38.96	36.27	39.38	36.59	37.13	39.47	37.85	1200	1143	1214	1501	1611	1452	1009	822	825	758	778	744	757	788	768	1119.92233119456	1049.78773083864
64778	64778	FNDC3B	20.89	21.86	22.68	21.46	15.88	19.53	10.19	12.87	11.84	12.93	14.34	13.52	12.13	11.75	11.34	32.6	33.58	35.2	32.44	21.41	27.43	13.64	17.38	16.39	17.79	20.53	18.8	17.03	16.1	15.77	3105.04	3196	3338	3197	2286	2907	1472	1905	1772	1884	2055	1971	1811	1683	1704	2898.73230057526	2935.36446873166
57530	57530	CGN	0.05	0.04	0.02	0.05	0.07	0.04	1.32	1.05	1.24	1.7	1.57	1.47	1.84	1.95	2	0.08	0.07	0.03	0.08	0.09	0.06	1.76	1.41	1.72	2.35	2.24	2.05	2.59	2.68	2.78	5	4	2	5	6	4	119	97	116	156	141	134	173	176	188	4.66634304664401	3.67379783320609
124903173	124903173	LOC124903173	0.27	0.25	0.48	0.43	0.1	0.26	0.1	0.12	0.07	0.1	0.18	0.1	0	0	0.02	0.42	0.38	0.75	0.66	0.13	0.37	0.13	0.16	0.1	0.14	0.25	0.14	0	0	0.03	11	10	20	18	4	11	4	5	3	4	7	4	0	0	1	10.2659547026168	9.18449458301522
23185	23185	LARP4B	14.01	14.24	14.06	9.62	8.2	8.52	11.85	12.7	13.19	15.82	15.94	15.03	12.59	11.93	12.61	21.85	21.87	21.82	14.55	11.06	11.97	15.86	17.15	18.25	21.76	22.81	20.89	17.67	16.35	17.53	1579.98	1568	1584	1088.45	908	970	1297.73	1411	1489.02	1766.16	1729.97	1652	1440	1316	1433	1474.56440273951	1440.12875061679
387597	387597	ILDR2	0	0	0	0	0	0	0.01	0	0	0	0	0	0	0	0	0	0	0	0	0	0.01	0.02	0	0	0	0	0	0	0.01	0.01	0	0	0	0	0	1	3	0	0	0	0	0	0	1	1	0	0
146802	146802	SLC47A2	0	0	0	0	0	0	0	0.01	0	0	0	0	0	0	0	0	0	0	0	0	0	0	0.02	0	0	0	0	0	0	0	0	0	0	0	0	0	0	1	0	0	0	0	0	0	0	0	0
22986	22986	SORCS3	0.01	0.01	0	0	0	0	0	0.02	0.04	0.24	0.11	0.15	0.16	0.13	0.15	0.02	0.02	0	0	0	0	0	0.03	0.05	0.33	0.16	0.21	0.22	0.17	0.2	1	1	0	0	0	0	0	2	3	20	9	15	13	12	14	0.933268609328802	0.918449458301522
27152	27152	INTU	0.35	0.4	0.41	0.34	0.28	0.31	0.63	0.57	0.61	0.78	0.95	0.91	0.43	0.35	0.42	0.55	0.61	0.64	0.52	0.37	0.44	0.84	0.77	0.85	1.07	1.37	1.26	0.6	0.48	0.58	87.76	98	104	86.14	68	79	152.7	143	153.48	191.04	231	222	107.45	85	105	82.1276376209346	90.0080469135492
5573	5573	PRKAR1A	80.75	83.92	81.37	79.97	62.23	70.71	73.39	79.28	82.32	79.81	90.05	92.63	102.4	98.09	96.07	125.97	128.9	126.29	120.9	83.91	99.3	98.23	107.09	113.93	109.8	128.89	128.76	143.75	134.47	133.6	6063	6342	6296	6031	4682	5506	4748	5848	5575	5711	6028	6011	6705	6284	6479	5658.40757836053	5824.80646454825
5464	5464	PPA1	101.4	101.48	100.26	106.36	119.18	110.97	138.47	135.28	136.09	112.67	116.47	113.07	141.24	133.98	137.89	158.18	155.87	155.6	160.79	160.7	155.85	185.34	182.73	188.36	155.01	166.7	157.17	198.28	183.67	191.75	1967	1925	1945	2062	2286	2165	2614	2585	2650	2138	2176	2128	2771	2502	2712	1835.73935454975	1768.01520723043
112441426	112441426	TMEM271	0	0	0	0	0.12	0	1.28	1.05	1.04	1.24	1.06	1.15	1.4	0.78	0.84	0	0	0	0	0.17	0	1.71	1.42	1.44	1.7	1.51	1.59	1.96	1.07	1.17	0	0	0	0	5	0	51	43	43	50	42	46	58	31	35	0	0
201780	201780	SLC10A4	0	0.06	0	0	0	0.03	0.03	0.03	0.06	0.03	0.06	0.03	0.11	0.03	0.08	0	0.09	0	0	0	0.04	0.04	0.04	0.08	0.04	0.08	0.04	0.16	0.04	0.12	0	2	0	0	0	1	1	1	2	1	2	1	4	1	3	0	1.83689891660304
230	230	ALDOC	9.16	11.39	12.12	8.94	11.48	10.69	26.65	26.01	23.5	13.04	14.37	15.37	16.34	15.84	15.4	14.29	17.5	18.8	13.51	15.48	15.02	35.68	35.13	32.52	17.94	20.56	21.36	22.94	21.72	21.42	234	286	311	229	292	277	667	662	607	329	355	385	423	392	400	218.38485458294	262.676545074235
3352	3352	HTR1D	0.02	0	0.02	0.44	0.5	0.32	0.11	0.15	0.14	0.02	0.02	0	0.02	0.04	0.02	0.03	0	0.03	0.67	0.68	0.45	0.14	0.21	0.19	0.02	0.03	0	0.02	0.05	0.02	1	0	1	26	29	19	6	9	8	1	1	0	1	2	1	0.933268609328802	0
7371	7371	UCK2	25.53	24.46	24.01	15.96	15.47	16.13	15.2	15.34	14.55	15.17	14.5	13.6	14.82	15.09	13.85	39.83	37.58	37.26	24.13	20.86	22.65	20.34	20.72	20.14	20.87	20.75	18.91	20.8	20.69	19.26	2230	2098	2107	1400	1331	1428	1287	1333	1276	1303	1225	1162	1305	1276	1223	2081.18899880323	1926.90696351659
133022	133022	TRAM1L1	0.42	0.46	0.48	0.45	0.63	0.53	1.9	2.26	1.87	2.61	2.25	2.51	2.78	2.56	3.15	0.65	0.7	0.74	0.67	0.86	0.75	2.55	3.05	2.59	3.6	3.23	3.49	3.9	3.51	4.38	14	15	16	15	21	18	62	75	63	86	73	82	94	83	107	13.0657605306032	13.7767418745228
51016	51016	EMC9	21.57	19.64	23.53	13.54	19.33	15.73	19.46	16.15	15.55	14.79	14.62	14.67	15.74	19.4	16.34	33.64	30.17	36.52	20.47	26.06	22.09	26.05	21.81	21.53	20.36	20.92	20.4	22.09	26.59	22.72	260	247	283	166	227	189	232	202	192	184	175	176	171	213	206	242.649838425489	226.857016200476
8875	8875	VNN2	0.07	0.15	0.04	0.35	0.39	0.22	0.13	0.5	0.34	0.61	0.43	0.79	0.65	0.41	0.51	0.11	0.23	0.06	0.53	0.52	0.3	0.17	0.67	0.48	0.85	0.62	1.09	0.91	0.56	0.71	2	4	1	13	12	7	4	16	12	22	16	26	22	13	18	1.8665372186576	3.67379783320609
8291	8291	DYSF	0.09	0.05	0.08	0.22	0.26	0.12	0.09	0.11	0.11	0.03	0.04	0.07	0.06	0.07	0.03	0.14	0.08	0.13	0.33	0.35	0.17	0.12	0.14	0.16	0.05	0.06	0.1	0.08	0.09	0.04	11	6	10	27	31	15	11	13	14	4	5	9	7	8	4	10.2659547026168	5.51069674980913
5583	5583	PRKCH	0.14	0.18	0.16	0.22	0.14	0.22	0.23	0.24	0.24	0.23	0.19	0.12	0.13	0.13	0.14	0.22	0.28	0.25	0.33	0.19	0.31	0.31	0.33	0.33	0.31	0.27	0.17	0.18	0.17	0.19	7	9	8	11	7	11	11	14	12	11	9	7	7	6	7	6.53288026530162	8.2660451247137
1155	1155	TBCB	105.27	98.74	102.95	84.83	108.7	104.24	94.76	94.64	97.05	89.74	89.1	95.47	111.34	107.12	112.03	164.23	151.66	159.78	128.24	146.57	146.39	126.85	127.83	134.32	123.46	127.53	132.71	156.29	146.86	155.79	1421	1300	1385	1140	1453	1409	1247	1249	1314	1181	1155	1243	1520	1388	1535	1326.17469385623	1193.98429579198
5432	5432	POLR2C	59.68	54.96	56.35	45.19	44.37	50.67	40.18	41.38	41.78	36.98	36.4	37.27	40.07	40.77	38.87	93.11	84.42	87.46	68.31	59.83	71.16	53.78	55.9	57.83	50.87	52.09	51.81	56.25	55.89	54.05	1702	1536	1611	1291	1250	1458	1114	1168	1197	1034	1002	1035	1155	1122	1123	1588.42317307762	1410.73836795114
54902	54902	TTC19	8	7.58	7.68	7.3	7.6	7.64	6.98	8.02	7.94	8.62	9.55	9.34	8.27	8.87	8.41	12.49	11.64	11.92	11.03	10.24	10.73	9.34	10.83	10.99	11.86	13.67	12.99	11.6	12.16	11.7	428	393	412	392	399	412	358	415	420	441	477	489	438	456	449	399.438964792727	360.950637112498
51138	51138	COPS4	47.81	47.56	47.37	37.87	42.46	39.79	28.11	32.09	25.37	31.87	32.32	29.16	34.39	33.94	31.27	74.58	73.05	73.51	57.26	57.25	55.88	37.62	43.35	35.12	43.84	46.26	40.53	48.28	46.54	43.48	1263	1230	1253	1003	1110	1062	725	843	676	827	826	751	920	867	841	1178.71825358228	1129.69283371087
1674	1674	DES	1.23	1.48	1.82	7.73	8.23	7.49	5.53	5.44	5.3	1.38	0.9	0.98	1.07	1.56	1.07	1.92	2.28	2.82	11.69	11.1	10.52	7.4	7.35	7.33	1.9	1.29	1.36	1.51	2.14	1.49	45	55	69	293	307	286	203	204	200	48	33	33	41	57	41	41.9970874197961	50.5147202065837
256471	256471	MFSD8	3.91	5.32	4.99	5.18	3.1	4.7	2.75	3.44	2.74	2.75	2.8	2.3	2.47	2.07	2.25	6.09	8.18	7.75	7.84	4.18	6.6	3.68	4.64	3.8	3.78	4.01	3.19	3.47	2.84	3.13	231	261	259	290	249	290	160	153	142	153	174	164	124	98	110	215.585048754953	239.715308616697
58155	58155	PTBP2	3.48	4.64	4.79	10.07	8.68	8.54	7.64	9.2	8.49	10.46	11.36	12.17	11.26	10.83	10.86	5.42	7.13	7.44	15.22	11.71	11.99	10.23	12.42	11.75	14.39	16.26	16.91	15.8	14.85	15.1	224	286	291	652	544	558	450	557	526	642	688	760	687	657	677	209.052168489652	262.676545074235
350	350	APOH	0	0	0	0	0	0	0.06	0	0	0	0	0	0	0	0	0	0	0	0	0	0	0.08	0	0	0	0	0	0	0	0	0	0	0	0	0	0	1	0	0	0	0	0	0	0	0	0	0
444882	444882	IGFL4	6.82	7.97	7.97	7.95	5.89	6.79	9.4	9.14	9.17	10.86	12.7	12.7	4.89	3.93	4.61	10.64	12.24	12.37	12.02	7.94	9.54	12.59	12.34	12.69	14.95	18.17	17.65	6.86	5.39	6.41	114.8	134.39	136.8	137.9	99.81	119.55	157.74	155.18	159.75	194.55	210.56	218.27	91.2	66.44	89.35	107.325890072812	123.990676870705
10129	10129	FRY	0.81	0.91	1.04	1.23	1.25	1.28	0.48	0.6	0.53	0.97	0.92	0.97	1.03	0.95	1.08	1.26	1.4	1.62	1.85	1.69	1.79	0.65	0.81	0.73	1.33	1.32	1.35	1.45	1.31	1.51	175	212	235	276	256	284	107	124	120	201	192	206	214	192	219	163.32200663254	194.711285159923
201627	201627	DENND6A	3.9	4.05	3.76	3.96	2.94	3.55	2.25	3.07	2.81	3.54	3.53	3.21	3.59	3.83	3.81	6.09	6.22	5.83	5.98	3.97	4.98	3.01	4.15	3.89	4.87	5.06	4.46	5.04	5.25	5.3	328.73	336.67	318	338	245.99	306.06	186.08	259	238.04	294	288	265	305	312	327	307.045372469176	309.517467447613
2303	2303	FOXC2	2.02	1.9	1.87	2.7	2.79	2.45	7.73	8.43	7.69	7.96	8.13	8.15	7.1	6.29	6.62	3.15	2.91	2.91	4.09	3.76	3.44	10.35	11.39	10.64	10.96	11.64	11.33	9.97	8.62	9.2	102	94	95	137	139	125	379	423	390	395	397	402	362	307	338	95.1933981515378	86.3342490803431
390031	390031	SSU72L2	0	0	0	0.07	0.03	0.07	0	0	0	0	0	0	0	0	0	0	0	0	0.1	0.04	0.09	0	0	0	0	0	0	0	0	0	0	0	0	1	0.4	1	0	0	0	0	0	0	0	0	0	0	0
2746	2746	GLUD1	63.28	62.36	63.22	46.72	45.29	49.77	30.82	38.03	34.48	35.67	36.67	36.15	43.94	41.12	42.39	98.71	95.78	98.12	70.63	61.07	69.89	41.26	51.36	47.72	49.08	52.49	50.25	61.69	56.37	58.94	3675.98	3564.73	3700.99	2707.98	2462.98	2844	1718.87	2163.97	1993.87	2027	2038.94	2046	2564.94	2261.08	2431.91	3430.69540789268	3274.27231884493
120356740	120356740	TOMT	0	0.04	0	0	0.1	0	0	0	0	0.05	0	0	0	0	0	0	0.06	0	0	0.13	0	0.01	0	0	0.07	0	0	0	0	0	0	0.84	0	0	2.22	0	0.09	0	0	1.17	0	0	0	0	0	0	0.918449458301522
2235	2235	FECH	3.98	4.34	3.89	4.36	3.88	4.4	2.3	2.64	2.6	2.57	2.43	2.16	2.94	2.73	2.83	6.21	6.67	6.04	6.59	5.23	6.18	3.07	3.57	3.6	3.54	3.48	3	4.13	3.75	3.94	569	611	560	627	547	638	319	377	374	362	337	303	425	379	410	531.029838708089	561.17261902223
3207	3207	HOXA11	12.93	13.71	13.29	17.56	16.65	16.5	25.21	25.91	27.03	22.75	25.69	23.66	23.54	22.75	22.65	20.18	21.06	20.62	26.55	22.45	23.17	33.75	34.99	37.41	31.29	36.77	32.89	33.05	31.19	31.5	595	619	614	811	756	768	1127	1184	1250	1028	1143	1063	1094	1012	1055	555.294822550637	568.520214688642
56994	56994	CHPT1	23.52	21.82	21.41	22.2	24.15	21.27	28.68	33.64	30.59	30.67	32.46	28.46	34.79	30.63	34.81	36.69	33.51	33.23	33.56	32.56	29.88	38.39	45.44	42.33	42.19	46.46	39.56	48.83	41.99	48.41	566	530	526	536	592	532	692	811	729	732	751	649	867	729	873	528.230032880102	486.778212899807
3047	3047	HBG1	0	0	0	0	0	0	0	0	0	0	0	0	0	0.18	0	0	0	0	0	0	0	0	0	0	0	0	0	0	0.25	0	0	0	0	0	0	0	0	0	0	0	0	0	0	1	0	0	0
79774	79774	GRTP1	2.26	2.17	2.31	3.06	3.41	2.34	2.09	2.44	1.71	2.59	2.54	1.86	2.21	2.2	2.17	3.52	3.33	3.59	4.63	4.59	3.29	2.79	3.3	2.37	3.56	3.64	2.58	3.1	3.01	3.02	57	52	58	71	79	61	52	63	47	64	57	44	60	55	58	53.1963107317417	47.7593718316791
391322	391322	LOC391322	1.93	2.15	1.63	1.69	1.47	1.43	0.71	1.16	0.99	0.76	1.14	1.12	0.65	0.41	0.39	3.01	3.3	2.53	2.55	1.98	2.01	0.95	1.56	1.37	1.04	1.63	1.55	0.92	0.56	0.54	18.99	24	16.52	17	16	14	5	12	7.97	7	10	11	5	5	5	17.7321035772472	22.0427869992365
147807	147807	ZNF524	5.04	5.73	6.76	10.46	12.02	10.91	11.26	9.27	8.87	9.8	8.51	8.93	9.15	10.76	10.64	7.86	8.8	10.49	15.81	16.2	15.33	15.07	12.52	12.28	13.48	12.19	12.42	12.84	14.75	14.79	88	97	117	181	206	190	190	158	155	166	142	150	161	180	187	82.1276376209346	89.0895974552476
29988	29988	SLC2A8	4.73	4.76	5.2	3.23	4.34	3.2	8.41	6.55	7.48	6.53	6.95	7.89	8.92	10.01	9.42	7.39	7.32	8.07	4.88	5.85	4.49	11.25	8.84	10.35	8.98	9.94	10.97	12.53	13.73	13.1	152	133	162	102	129	106	256	200	236	210	233	235	288	315	305	141.856828617978	122.153777954102
150468	150468	CKAP2L	17.4	19.37	17.78	3.85	3.16	3.61	1.16	1.15	1.11	0.33	0.42	0.42	0.23	0.17	0.25	27.15	29.75	27.59	5.83	4.26	5.08	1.55	1.55	1.53	0.46	0.61	0.58	0.33	0.23	0.35	1489	1628	1531	332	265	313	96	97	95	28	35	35	20	14	22	1389.63695929059	1495.23571811488
165257	165257	C1QL2	0	0	0	0	0	0	0.4	0.1	0.22	0.69	0.4	0.46	0.95	0.83	0.92	0	0	0	0	0	0	0.53	0.13	0.31	0.94	0.57	0.64	1.33	1.14	1.27	0	0	0	0	0	0	12	3	7	21	12	14	30	25	29	0	0
23569	23569	PADI4	0	0	0	0.05	0	0.1	0	0	0.05	0.09	0	0	0	0	0	0	0	0	0.08	0	0.15	0	0	0.07	0.12	0	0	0	0	0	0	0	0	1	0	2	0	0	1	2	0	0	0	0	0	0	0
26057	26057	ANKRD17	11.01	12.3	11.67	9.53	7.2	8.75	6.97	8.01	7.72	9.17	9.65	9.56	8.08	7.4	7.9	17.17	18.89	18.11	14.4	9.71	12.28	9.32	10.82	10.68	12.61	13.81	13.3	11.34	10.14	10.99	2030	2200	2163	1748	1273	1600	1252	1452	1416	1677	1739	1761	1488	1316	1457	1894.53527693747	2020.58880826335
6876	6876	TAGLN	91.02	86.8	85.16	79.3	96.22	85.67	5.33	5.27	5.03	3.25	3.18	3.57	3.21	3.23	3.03	142	133.32	132.17	119.89	129.73	120.31	7.14	7.12	6.96	4.47	4.55	4.96	4.51	4.43	4.21	6155	5767	5793	5388	6423	5867	353	360	347	224	213	241	220	214	208	5744.26829041878	5296.69802602488
3242	3242	HPD	0	0	0.05	0	0	0	0	0.05	0	0	0	0	0	0.05	0	0	0	0.07	0	0	0	0	0.06	0	0	0	0	0	0.07	0	0	0	1	0	0	0	0	1	0	0	0	0	0	1	0	0	0
10039	10039	PARP3	12.98	12.03	12.52	14.91	15	17.19	4.32	4.27	3.34	2.61	2.34	2.39	2.78	2.54	2.59	20.25	18.47	19.43	22.55	20.22	24.14	5.78	5.77	4.63	3.59	3.35	3.33	3.9	3.48	3.6	540	492	520	614	607	716	171	173	136	104	93	98	116	101	109	503.965049037553	451.877133484349
23327	23327	NEDD4L	5.26	5.37	4.96	1.98	1.94	1.9	5.02	5.89	5.17	11.08	11.11	10.99	12.89	12.81	12.64	8.2	8.25	7.7	3	2.61	2.67	6.73	7.96	7.16	15.25	15.9	15.27	18.09	17.57	17.57	814	816	772	309	296	298	764	919	813	1699	1677	1683	2023	1934	1990	759.680647993645	749.454757974042
1559	1559	CYP2C9	0	0.02	0	0	0	0	0	0	0	0	0	0	0	0	0	0	0.04	0	0	0	0	0	0	0	0	0	0	0	0	0	0	1	0	0	0	0	0	0	0	0	0	0	0	0	0	0	0.918449458301522
28987	28987	NOB1	46.47	46.09	45.2	51.2	54.08	48.86	43.01	41.76	42.43	38.08	36.01	34.66	33.99	35.31	35.13	72.49	70.8	70.15	77.41	72.91	68.62	57.58	56.41	58.73	52.39	51.54	48.18	47.72	48.4	48.85	1282	1246	1250	1415	1474	1360	1154	1140	1176	1030	959	931	948	940	982	1196.45035715952	1144.3880250437
1299	1299	COL9A3	0.08	0.13	0.16	1.24	1.04	1.2	2.03	1.49	1.8	0.43	0.34	0.51	0.19	0.19	0.21	0.13	0.19	0.25	1.87	1.41	1.69	2.71	2.01	2.48	0.59	0.49	0.7	0.26	0.27	0.29	3	5	7	53	44	52	84	63	77	18	14	21	8	8	9	2.79980582798641	4.59224729150761
79809	79809	TTC21B	3.31	3.67	3.65	2.57	2.06	2.12	2.15	2.7	2.76	3.61	4.09	3.9	2.61	2.69	2.69	5.17	5.63	5.66	3.88	2.78	2.97	2.87	3.65	3.82	4.96	5.86	5.43	3.67	3.69	3.74	336	365	365	259	204	214	211	271	279	362	400.04	388	263	261	272	313.578252734478	335.234052280056
100130086	100130086	HSFX2	0	0	0	0.34	0	0.37	0	0	0.49	0.85	0.64	0.47	0	0.64	0.55	0	0	0	0.51	0	0.51	0	0	0.68	1.17	0.91	0.66	0	0.88	0.76	0	0	0	11	0	12	0	0	16	27	20	15	0	20	18	0	0
1798	1798	DPAGT1	24.6	24.29	27.03	20.96	22.52	23.81	20.47	19.74	20.73	19.19	20.1	19	23.04	22.31	22.39	38.38	37.3	41.96	31.68	30.37	33.44	27.4	26.66	28.7	26.4	28.77	26.42	32.34	30.58	31.14	828.64	823.66	910.18	695.61	736.16	797.75	647.91	624.71	656.22	594.86	626.48	595.99	755.76	696.21	721.55	773.679677133577	756.802353640454
5456	5456	POU3F4	0	0	0	0	0	0	0	0	0	0	0.02	0	0	0	0	0	0	0	0	0	0	0	0	0	0	0.02	0	0	0	0	0	0	0	0	0	0	0	0	0	0	1	0	0	0	0	0	0
8479	8479	HIRIP3	13.51	12.58	12.27	5.18	5.87	5.24	3.09	2.41	2.58	4.21	3.54	3.15	4.97	3.89	4.05	21.08	19.33	19.05	7.83	7.91	7.35	4.14	3.26	3.58	5.79	5.07	4.38	6.97	5.34	5.63	557	502	502	212	238	217	120	94	103	164	136	124	195	150	161	519.830615396143	461.061628067364
6602	6602	SMARCD1	29.26	29.71	28.33	30.91	29.13	30.33	15.64	15.57	15.08	15.96	15.71	16.17	13.83	14.69	15.26	45.65	45.63	43.97	46.73	39.27	42.59	20.93	21.03	20.87	21.96	22.49	22.48	19.41	20.14	21.22	1669	1672	1634	1780	1647	1764	873	890	873	905	876	912	805	813	889	1557.62530896977	1535.64749428014
83901	83901	KRTAP9-8	0	0	0	0	0	0	0	0	0	0	0.08	0	0	0	0	0	0	0	0	0	0	0	0	0	0	0.11	0	0	0	0	0	0	0	0	0	0	0	0	0	0	1	0	0	0	0	0	0
171019	171019	ADAMTS19	0	0	0	0	0	0	0	0	0	0	0	0	0	0	0.01	0	0	0	0	0	0	0	0	0	0	0	0	0	0	0.02	0	0	0	0	0	0	0	0	0	0	0	0	0	0	1	0	0
1139	1139	CHRNA7	0	0	0	0	0	0	0.03	0.03	0	0.01	0	0	0	0	0	0	0	0	0	0	0	0.04	0.04	0	0.01	0	0	0	0	0	0	0	0	0	0	0	3	3	0	1	0	0	0	0	0	0	0
10800	10800	CYSLTR1	0	0.02	0.07	0.02	0.05	0.07	0	0	0.02	0.02	0	0	0.02	0	0.02	0	0.03	0.1	0.03	0.06	0.09	0	0	0.03	0.03	0	0	0.03	0	0.03	0	1	3	1	2	3	0	0	1	1	0	0	1	0	1	0	0.918449458301522
79937	79937	CNTNAP3	0	0	0	0	0	0	0	0	0	0	0.01	0	0.01	0	0	0	0	0	0	0	0	0	0.01	0	0	0.02	0	0.01	0.01	0	0	0	0	0	0	0	0	1	0	0	3	0	2	1	0	0	0
160335	160335	TMTC2	0.35	0.27	0.21	0.22	0.15	0.09	0.31	0.38	0.29	0.37	0.6	0.61	0.72	0.62	0.51	0.55	0.42	0.33	0.34	0.2	0.12	0.42	0.51	0.4	0.51	0.86	0.85	1.01	0.85	0.71	30	27	23	15	10	9	28	39	30	38	49	63	73	57	54	27.9980582798641	24.7981353741411
6489	6489	ST8SIA1	0	0	0	0	0	0	0	0	0	0.01	0.01	0.01	0.03	0.02	0.02	0	0	0	0	0	0	0	0	0	0.02	0.02	0.01	0.05	0.02	0.03	0	0	0	0	0	0	0	0	0	2	2	1	6	3	4	0	0
28969	28969	BZW2	49.28	48.19	48.49	46.74	50.17	48.78	71.54	77.6	71.89	79.71	84.41	80.45	84.46	83.83	80.79	76.88	74.02	75.26	70.67	67.65	68.51	95.76	104.82	99.49	109.67	120.81	111.83	118.57	114.93	112.35	1445	1378	1420	1364	1434	1439	2032	2242	2110	2288	2375	2289	2478	2373	2368	1348.57314048012	1265.6233535395
5965	5965	RECQL	22.02	26.32	25.39	18.78	14.82	16.88	10.98	12.63	11.56	11.05	12.06	11.8	10.44	10.06	10.65	34.36	40.42	39.4	28.4	19.98	23.71	14.7	17.06	16	15.2	17.27	16.4	14.66	13.79	14.81	1417	1663	1640	1211	931	1090	682	804	747	703	751	746	678	624	687	1322.44161941891	1527.38144915543
6788	6788	STK3	9.52	10.95	9.94	7.75	6.18	7.31	10.49	11.27	11.37	16.57	17.67	16.17	18.41	17.51	17.65	14.85	16.82	15.43	11.71	8.34	10.27	14.04	15.23	15.73	22.8	25.29	22.48	25.85	24.01	24.54	471	531	492.63	388	302	364	502	545	567	811	850	787	920	836	879	439.569514993866	487.696662358108
26548	26548	ITGB1BP2	0.96	1.3	1.08	0.77	0.42	0.7	0.29	0.07	0.24	0.11	0.15	0.14	0.07	0.07	0	1.5	2	1.67	1.17	0.57	0.98	0.38	0.1	0.33	0.15	0.21	0.2	0.1	0.1	0	17	24	19	13	6	13	4	1	4	2	2	2	1	1	0	15.8655663585896	22.0427869992365
100129924	100129924	TMEM269	0	0.02	0.02	0.02	0.1	0.07	0.21	0.18	0.21	0.12	0.12	0.1	0	0.05	0.07	0	0.03	0.03	0.02	0.14	0.09	0.27	0.25	0.3	0.16	0.17	0.14	0	0.07	0.09	0	1	1	1	6	4	12	11	13	7	7	6	0	3	4	0	0.918449458301522
55661	55661	DDX27	23.81	24.75	24.48	21.09	23.16	19.97	21.1	17.39	19.37	18.63	19.26	18.94	17.3	19.03	18.71	37.14	38.02	37.99	31.88	31.22	28.04	28.25	23.48	26.81	25.64	27.56	26.33	24.28	26.09	26.02	1052	1075	1088	934	1011	895	909	765	861	811	823	817	771	813	836	981.799	987.333167674136
2531	2531	KDSR	11.53	12.91	12.35	6.13	5.96	6.2	3.15	3.85	3.49	4.15	4.37	4.14	4.38	4.51	4.25	17.98	19.82	19.16	9.27	8.04	8.71	4.22	5.2	4.83	5.71	6.25	5.75	6.15	6.19	5.9	1081	1190	1165	578	552	590	287	360	329	383	397	380	415	410	403	1008.86336668444	1092.95485537881
26098	26098	EDRF1	5.41	6.18	6.05	4.73	3.93	4.09	4.69	5.01	5.18	4.96	5.59	4.93	3.65	3.72	3.47	8.44	9.49	9.4	7.15	5.3	5.74	6.28	6.77	7.17	6.83	7.99	6.85	5.13	5.09	4.83	423	445	445	334	263	275	311	354	367	346	382	357	256	253	257	394.772621746083	408.710008944177
57092	57092	PCNP	62.7	77.41	71.94	69.1	59.45	65.2	37.2	47.01	42.09	46.37	51.18	46.61	52.87	49.78	47.75	97.81	118.91	111.65	104.46	80.15	91.57	49.8	63.49	58.26	63.79	73.26	64.79	74.22	68.24	66.4	2426	2938	2795	2678	2270	2551	1400	1804	1635	1761	1915	1760	2066	1864	1871	2264.10964623167	2698.40450848987
54943	54943	DNAJC28	0.22	0.62	0.53	1.12	1.5	1.29	0.86	0.63	0.92	1	0.91	0.54	1.07	0.93	0.98	0.34	0.95	0.82	1.7	2.02	1.81	1.15	0.84	1.28	1.37	1.31	0.75	1.5	1.28	1.36	5	14	12	26	34	30	19	14	22	23	21	12	25	22	23	4.66634304664401	12.8582924162213
64343	64343	AZI2	22.13	23.68	24.78	27.8	22.02	25.58	18.79	24.11	19.61	20.55	20.85	20.78	21.53	20.15	19.13	34.52	36.37	38.45	42.03	29.69	35.92	25.16	32.56	27.14	28.27	29.84	28.88	30.22	27.62	26.6	837	987	996	1268	1147	1187	757	908	797	786	873	869	804	744	776	781.145826008208	906.509615343602
220359	220359	TIGD3	0.06	0.06	0.12	0.33	0.3	0.24	0.83	0.48	0.65	0.39	0.43	0.55	0.79	0.59	0.97	0.09	0.09	0.18	0.49	0.41	0.33	1.11	0.65	0.9	0.54	0.62	0.76	1.12	0.8	1.35	2	2	4	11	10	8	27	16	22	13	14	18	27	19	33	1.8665372186576	1.83689891660304
51310	51310	SLC22A17	7.25	7.26	6.58	14.5	16.99	14.46	73.56	64.19	69.5	53.88	50.88	50.2	56.61	58.28	56.27	11.3	11.15	10.21	21.92	22.9	20.31	98.46	86.7	96.2	74.13	72.83	69.78	79.48	79.9	78.25	294	288	265	588	678	592	2895	2577	2827	2137	1987	1983	2310	2281	2304	274.380971142668	264.513443990838
63976	63976	PRDM16	0	0.02	0.01	0.01	0	0	0	0	0	0	0	0.01	0	0	0.01	0	0.03	0.02	0.01	0	0	0	0	0	0	0	0.01	0	0	0.01	0	3	2	1	0	0	0	0	0	0	0	1	0	0	1	0	2.75534837490457
203447	203447	NRK	0	0	0	0.01	0	0	0.01	0	0	0.01	0.01	0	0	0	0	0	0	0	0.01	0	0	0.01	0	0	0.01	0.01	0	0	0	0	0	0	0	1	0	0	1	0	0	1	1	0	0	0	0	0	0
84069	84069	PLEKHN1	1.04	1.42	0.88	0.26	0.31	0.12	0.19	0.02	0.27	0.18	0.11	0.04	0	0.04	0	1.63	2.18	1.36	0.39	0.42	0.17	0.25	0.02	0.37	0.25	0.16	0.05	0	0.05	0	53	62	50	15	18	7	6	1	9	7	6	2	0	2	0	49.4632362944265	56.9438664146944
3101	3101	HK3	0	0	0	0.05	0.02	0.02	0	0	0	0	0	0	0	0.03	0	0	0	0	0.07	0.03	0.03	0	0	0	0	0	0	0	0.04	0	0	0	0	2	1	1	0	0	0	0	0	0	0	1	0	0	0
79631	79631	EFL1	8.98	8.82	8.87	5.26	5.36	4.98	3.89	3.83	4.52	4.89	5.45	5.71	5.32	4.83	4.96	14.01	13.55	13.77	7.96	7.22	6.99	5.2	5.17	6.26	6.73	7.8	7.94	7.47	6.62	6.89	582	562	579	341	340	327	247	247	299	312	344	365	346	303	326	543.162330629363	516.168595565455
81928	81928	CABLES2	5.88	5.17	5.32	5.5	4.96	7.05	8.67	9.63	7.88	7.54	7.33	7.63	8.73	8.21	7.14	9.17	7.94	8.25	8.31	6.69	9.9	11.6	13.01	10.91	10.37	10.48	10.61	12.26	11.25	9.92	397	336	361	363	310	449	539	607	520	479	458	476	572	506	459	370.507637903535	308.599017989311
64760	64760	FHIP2B	13.07	13.32	13.97	15.34	14.67	14.17	13.49	12.96	12.77	10.92	9.65	10.06	8.63	8.6	7.83	20.39	20.46	21.68	23.2	19.78	19.89	18.06	17.5	17.67	15.02	13.81	13.98	12.12	11.79	10.89	1009	983	1050	1193	1125	1112	1023	1006	996	820	721	759	674	644	613	941.668026812762	902.835817510396
92241	92241	RCSD1	0	0	0	0.04	0	0.09	0.16	0.18	0.08	0.12	0.11	0.1	0.07	0.05	0.1	0	0	0	0.06	0	0.13	0.21	0.24	0.11	0.17	0.15	0.14	0.1	0.07	0.14	0	0	0	4	0	9	15	18	8	12	10	10	7	5	10	0	0
100129842	100129842	ZNF737	1.41	1.48	1.49	2.82	2.6	2.07	3.59	3.39	3.77	5.43	5.79	5.6	3	3.05	3.31	2.2	2.27	2.31	4.27	3.51	2.91	4.8	4.58	5.22	7.48	8.28	7.78	4.21	4.19	4.6	96.8	99.13	101.34	216.34	180.01	156.53	282.34	295.11	301.25	480.26	474.34	474.43	256.7	251.02	278.64	90.5270551048938	91.8449458301522
6929	6929	TCF3	27.29	23.9	27.56	18.92	18.11	17.8	21.66	19.32	21.09	23.2	23.03	24.18	21.22	20.33	22.02	42.58	36.71	42.77	28.6	24.41	24.99	28.99	26.1	29.2	31.92	32.96	33.61	29.79	27.87	30.62	2034	1795	2069	1482	1404	1441	1601	1490	1570	1668	1701	1727	1604	1462	1657	1898.26835137478	1648.61677765123
92979	92979	MARCHF9	1.4	1.76	1.25	3.59	4.17	3.75	7.69	7.04	6.71	8.45	7.81	8.49	8.9	8.84	9.8	2.19	2.7	1.94	5.43	5.63	5.26	10.29	9.51	9.29	11.62	11.17	11.81	12.5	12.11	13.63	73	86	62	183	212	193	384	362	347	430	393	428	466	441	511	68.1286084810026	78.9866534139309
84693	84693	MCEE	4.83	6.85	7.46	17.29	15.98	15.05	20.18	24.72	22.53	13.99	13.72	13	14.35	13.53	14.84	7.53	10.52	11.58	26.14	21.55	21.14	27.02	33.38	31.18	19.24	19.64	18.06	20.15	18.55	20.64	50	69	76	170	162	147	192	244	229	140	120	122	149	134	155	46.6634304664401	63.373012622805
60685	60685	ZFAND3	35.18	36.03	35.05	38.52	34.24	34.74	37.53	34.83	35.79	38.38	37.18	37.08	40.75	41.22	39.73	54.87	55.35	54.4	58.24	46.16	48.79	50.23	47.05	49.53	52.8	53.22	51.54	57.2	56.51	55.24	1929	1943	1937	2123	1858	1932	2003	1903	1975	2070	1974	1991	2258	2191	2208	1800.27514739526	1784.54729747986
3621	3621	ING1	7.21	9.24	8.45	4.79	5.8	6.37	6.93	6.71	6.49	8.28	9.77	8.07	12.04	11.84	11.42	11.24	14.19	13.12	7.24	7.82	8.95	9.28	9.06	8.99	11.39	13.98	11.22	16.9	16.24	15.89	310	363	353	210	246	274	288	296	265	370	388	339	484	459	485	289.313268891929	333.397153363453
22806	22806	IKZF3	0.02	0	0.03	0.05	0.05	0.04	0.04	0.01	0.02	0.02	0.01	0.02	0	0	0.02	0.03	0	0.04	0.08	0.07	0.06	0.05	0.01	0.02	0.02	0.02	0.03	0	0	0.02	3	0	5	9	9	7	6.98	1	3	2.92	2.19	4	0	0	3	2.79980582798641	0
29945	29945	ANAPC4	9.85	12.24	10.82	11.9	12.52	10.84	11.42	11.44	11.17	10.59	9.96	10.39	7.31	7.06	7.51	15.36	18.79	16.8	17.99	16.88	15.22	15.28	15.45	15.45	14.58	14.26	14.44	10.27	9.67	10.44	424	486	450	453	407	407	391	455	422	433	404	411	289	281	320	395.705890355412	446.36643673454
92305	92305	TMEM129	8.76	9.03	9.19	11.92	13.49	11.69	10.62	9.51	10.06	12.11	12.12	12.57	12.95	13.22	12.2	13.66	13.88	14.26	18.02	18.2	16.42	14.22	12.85	13.92	16.66	17.35	17.48	18.18	18.13	16.96	423	431	446	580	644	572	499	457	488	576	566	594	633	620	596	394.772621746083	395.851716527956
124902171	124902171	LOC124902171	0.08	0.14	0.09	0.07	0.11	0.05	0.12	0.26	0.09	0.15	0.26	0.3	0.12	0.08	0.07	0.13	0.22	0.14	0.11	0.14	0.06	0.17	0.35	0.13	0.2	0.37	0.42	0.17	0.11	0.1	5.72	9.74	6.5	4.94	7.38	3.28	8.49	18.02	6.42	9.99	17.54	20.69	8.5	5.41	5.2	5.59961165597281	9.18449458301522
84153	84153	RNASEH2C	12.19	12.46	13.03	6.8	8.94	7.77	8.52	6.9	7.32	6.91	6.88	6.54	7.65	7.2	7.66	19.01	19.14	20.22	10.29	12.06	10.91	11.4	9.32	10.13	9.5	9.85	9.09	10.74	9.87	10.65	555	557	596	311	402	358	377	312	335	309	303	291	352	317	353	517.964078177485	511.576348273948
253152	253152	EPHX4	1.85	2.67	2.16	3.2	3.88	3.45	5.1	5.35	4.45	4.33	4.07	3.67	5.4	5.47	5.6	2.88	4.1	3.36	4.84	5.23	4.84	6.82	7.22	6.15	5.95	5.82	5.1	7.57	7.5	7.79	41	58	48	71	85	77	110	117	99	94	87	79	121	117	126	38.2640129824809	53.2700685814883
26575	26575	RGS17	0.79	0.9	0.82	0.42	0.24	0.29	0.42	0.67	0.5	0.93	0.92	0.94	0.72	0.59	0.62	1.24	1.37	1.27	0.63	0.32	0.41	0.56	0.9	0.7	1.27	1.32	1.31	1.01	0.81	0.87	117	130	122	62	35	44	60	98	75	135	132	136	107	85	93	109.19242729147	119.398429579198
8741	8741	TNFSF13	1.07	2.75	1.7	5.71	6.56	5.44	4.05	4.53	3.36	2.73	2.64	3.72	3.19	3.33	3.11	1.67	4.22	2.63	8.64	8.84	7.64	5.42	6.12	4.65	3.76	3.78	5.17	4.48	4.57	4.32	31.4	76.46	50	167.46	179	152.17	107.56	120.55	95	73	71	95.84	90	88.55	83	29.8645954985217	70.7206082892172
7436	7436	VLDLR	1.05	1.17	1.1	1.14	1.02	1.34	6.29	7.85	7.53	14.65	15.48	14.28	13.87	13.42	14.08	1.64	1.8	1.71	1.72	1.38	1.88	8.42	10.6	10.42	20.16	22.16	19.85	19.47	18.39	19.58	125	125	127	193	173	198	803	1013	925	1568	1596	1645	1698	1544	1673	116.659	114.80618228769
401	401	PHOX2A	0	0	0	0	0	0.04	0.15	0.15	0.15	0.07	0.08	0.08	0.07	0.08	0.04	0	0	0	0	0	0.05	0.2	0.2	0.2	0.1	0.11	0.1	0.1	0.1	0.05	0	0	0	0	0	1	4	4	4	2	2	2	2	2	1	0	0
375607	375607	NAT16	0	0	0	0	0.02	0	0.23	0.25	0.2	0.56	0.74	0.48	0.61	0.63	0.61	0	0	0	0	0.03	0	0.31	0.33	0.27	0.77	1.05	0.67	0.86	0.86	0.84	0	0	0	0	1	0	11	12	10	28	37	24	32	30	32	0	0
4688	4688	NCF2	0.21	0.19	0.18	0.09	0.11	0.06	0.03	0	0	0	0.03	0.03	0.15	0.03	0.24	0.33	0.29	0.28	0.13	0.15	0.08	0.04	0	0	0	0.04	0.04	0.21	0.04	0.33	7	7	6	3	4	2	1	0	0	0	1	1	5	1	8	6.53288026530162	6.42914620811065
124902601	124902601	LOC124902601	0	0	0	0	0.02	0	0	0	0	0	0	0	0	0	0	0	0	0	0	0.03	0	0	0	0	0	0	0	0	0	0	0	0	0	0	1	0	0	0	0	0	0	0	0	0	0	0	0
3385	3385	ICAM3	12.51	10.19	14.05	7.48	9.62	6.38	6.03	4.95	5.09	3.07	2.57	3.01	2.94	4.43	3.42	19.52	15.65	21.81	11.31	12.97	8.96	8.07	6.69	7.04	4.23	3.68	4.18	4.13	6.08	4.75	131	103	146	80	101	68	62	52	53	32	26	31	31	45	38	122.258187822073	94.6002942050568
11309	11309	SLCO2B1	0.01	0	0	0.1	0.06	0.07	0.76	0.68	0.46	1.1	1.07	1.2	0.49	0.64	0.68	0.02	0	0	0.15	0.08	0.09	1.02	0.92	0.63	1.51	1.54	1.67	0.69	0.88	0.95	1	0	0	7	4	5	55	50	34	81	78	87	37	46	51	0.933268609328802	0
23192	23192	ATG4B	15.23	15.72	15.12	14.78	17.19	14.7	19.65	19.14	18.91	23.91	23.21	24.93	26.26	26.83	28.05	23.77	24.15	23.47	22.34	23.18	20.64	26.3	25.86	26.17	32.89	33.23	34.65	36.87	36.78	39.01	774	772	769	759	890	761	965	954	961	1189	1143	1226	1296	1272	1387	722.349903620493	709.042981808775
8111	8111	GPR68	3.05	3.49	3.85	2.58	2.47	2.12	0.08	0.11	0.13	0.02	0.05	0.04	0	0	0.04	4.76	5.37	5.98	3.9	3.33	2.98	0.1	0.15	0.18	0.03	0.06	0.06	0	0	0.06	160	184	208	129	117	107	4	5	6	1	2	2	0	0	2	149.322977492608	168.99470032748
375484	375484	SIMC1	4.87	5.8	5.47	5.4	5.28	5.57	5.35	5.21	4.68	4.71	5.07	4.72	4.55	4.05	4.02	7.59	8.9	8.5	8.17	7.12	7.82	7.17	7.04	6.48	6.48	7.26	6.56	6.39	5.56	5.59	279	314	294	254	255	273	254	248	232	243	264	233	238	186	201	260.381942002736	288.393129906678
124901227	124901227	LOC124901227	0.06	0.03	0.03	0.03	0.06	0	0	0	0.03	0	0	0.03	0	0	0.04	0.1	0.05	0.05	0.05	0.09	0	0	0	0.04	0	0	0.04	0	0	0.05	2	1	1	1	2	0	0	0	1	0	0	1	0	0	1.23	1.8665372186576	0.918449458301522
2323	2323	FLT3LG	8.7	9.92	9.77	12.01	15.12	13.27	5.97	7.43	7.38	4.42	4.49	4.56	5.11	5.68	5.91	13.57	15.24	15.16	18.16	20.39	18.64	7.99	10.04	10.22	6.08	6.43	6.34	7.17	7.79	8.22	113	130	131	157	193	178	80	101	101	59	59	58	72	75	83	105.459352854155	119.398429579198
79850	79850	TLCD3A	23	19.3	20.84	12.5	14.46	13.72	7.67	7.87	9.33	6.1	5.37	5.04	5.1	5.24	4.82	35.88	29.64	32.34	18.9	19.49	19.27	10.26	10.63	12.91	8.39	7.69	7.01	7.15	7.18	6.7	852	706	777	462	515	517	271	292	342	224	192	184	191	187	181	795.14485514814	648.425317560875
285	285	ANGPT2	0.01	0.02	0	0.01	0.01	0	0.26	0.22	0.23	0.78	0.82	0.8	1.02	0.92	0.91	0.02	0.03	0	0.02	0.01	0	0.34	0.3	0.31	1.07	1.17	1.11	1.44	1.26	1.27	1	2	0	1	1	0	24	21	22	74	76	75	99	86	89	0.933268609328802	1.83689891660304
55167	55167	MSL2	5.47	5.66	6.27	4.88	4.64	4.7	2.88	3.1	3.24	3.7	3.67	3.23	2.59	2.6	2.92	8.54	8.69	9.73	7.38	6.26	6.6	3.86	4.19	4.49	5.09	5.25	4.49	3.64	3.56	4.06	448	444	505	372	331	357	213	238	244	282	283	250	200	203	223	418.104336979303	407.791559485876
5144	5144	PDE4D	0.99	0.8	0.9	1.42	1.25	1.36	4.02	4.78	4.34	5.44	6.04	5.54	4.86	4.57	4.64	1.55	1.23	1.4	2.14	1.68	1.91	5.38	6.46	6.01	7.49	8.64	7.7	6.82	6.27	6.45	144	122.08	137.81	213	178.97	192	579	689.85	615	755.79	802.76	799	687.89	638.72	659.38	134.390679743348	112.969283371087
84919	84919	PPP1R15B	13.11	12.98	13.11	14.05	10.91	13.04	11.57	12.54	12.39	14.32	15.93	14.72	12.79	12.61	12.88	20.45	19.94	20.34	21.23	14.71	18.31	15.48	16.93	17.15	19.71	22.8	20.46	17.95	17.29	17.91	1265	1234	1275	1363	1035	1275	1081	1203	1201	1359	1487	1391	1242	1175	1254	1180.58479080094	1133.36663154408
91768	91768	CABLES1	1.34	1.58	1.49	1.13	1.21	1.16	4.89	4.6	4.92	8.56	8.66	8.53	8.64	9.03	8.11	2.09	2.42	2.31	1.7	1.64	1.62	6.54	6.21	6.8	11.77	12.4	11.86	12.13	12.38	11.28	116	131	130	93	98	99	413	388	415	723	717	701	728	717	692	108.259158682141	120.316879037499
166752	166752	FREM3	0	0.02	0.02	0	0	0	0	0	0	0	0	0	0	0	0	0	0.03	0.02	0	0	0	0	0	0	0	0	0	0	0	0	0	2	2	0	0	0	0	0	0	0	0	0	0	0	0	0	1.83689891660304
800	800	CALD1	136.31	147.48	146.51	131.73	111.97	121.57	61.94	72.33	66.34	64.28	74.22	67.58	60.33	59.37	61.4	212.65	226.53	227.38	199.15	150.97	170.73	82.91	97.69	91.82	88.44	106.24	93.94	84.69	81.39	85.38	10093	11019	11196	10005	8379	9338	4528	5438	5042	4687	5308	4927	4582	4303	4636	9419.4800739556	10120.3945810245
6548	6548	SLC9A1	17.94	17.15	17.17	29.71	29.38	29.88	33.17	30.9	32.28	43.23	38.75	41.42	37.82	38.17	37.7	27.99	26.34	26.65	44.91	39.62	41.97	44.4	41.73	44.68	59.47	55.47	57.58	53.09	52.33	52.42	1544	1452	1485	2568	2492	2608	2770	2647	2793	3658	3228	3486	3284	3180	3280	1440.96673280367	1333.58861345381
5345	5345	SERPINF2	0	0	0	0.12	0.09	0.18	0.82	0.27	0.21	0.3	0.09	0.03	0.17	0.21	0.08	0	0	0	0.18	0.12	0.26	1.09	0.36	0.29	0.41	0.13	0.04	0.24	0.29	0.11	0	0	0	4	3	7	31	10	8	10	3	1	6	7	3	0	0
8856	8856	NR1I2	0.06	0.02	0	0.02	0	0.02	0.02	0	0	0	0	0	0	0.02	0	0.1	0.03	0	0.03	0	0.03	0.03	0	0	0	0	0	0	0.03	0	3	1	0	1	0	1	1	0	0	0	0	0	0	1	0	2.79980582798641	0.918449458301522
124901481	124901481	LOC124901481	0	0.85	0.86	0	0.79	0	0	0.95	0.81	2.63	0	0	0.78	0	0	0	1.3	1.34	0	1.07	0	0	1.29	1.12	3.62	0	0	1.09	0	0	0	1	1	0	1	0	0	1	1	3	0	0	1	0	0	0	0.918449458301522
9901	9901	SRGAP3	0.02	0.02	0.06	0.08	0.08	0.02	0.87	0.86	0.86	2.6	2.19	2.7	2.65	2.54	2.44	0.03	0.03	0.09	0.12	0.11	0.03	1.17	1.16	1.19	3.58	3.14	3.75	3.73	3.48	3.39	3	3	9	13	13	4	126	133	118	393	328	401	388	366	359	2.79980582798641	2.75534837490457
8505	8505	PARG	6.54	6.96	6.46	4.4	4.48	4.29	4.3	5.68	5.63	6.27	6.7	6.5	6.38	6.34	5.7	10.2	10.69	10.02	6.65	6.04	6.03	5.75	7.67	7.79	8.62	9.59	9.03	8.96	8.69	7.92	482	501	494	317	280	299	301	385	406	448	452	461	441	422	425	449.835469696483	460.143178609063
5338	5338	PLD2	9.13	8.99	9.69	8.3	8.16	7.35	3.64	3.6	3.98	3.38	3.06	2.61	2.89	2.55	2.4	14.24	13.81	15.04	12.54	11	10.32	4.87	4.86	5.5	4.65	4.37	3.63	4.06	3.49	3.34	550	520	583	485	466	435	206	208	240	190	178	144	173	150	142	513.297735130841	477.593718316791
285331	285331	CCDC66	2.22	2.65	2.34	2.27	2.5	2.07	1.85	1.25	1.32	1.21	1.67	2.02	0.57	0.49	0.63	3.46	4.07	3.63	3.43	3.37	2.91	2.48	1.69	1.83	1.66	2.39	2.81	0.8	0.67	0.88	120	140	129	119	117	104	85	69	72	64	78	95	32	26	36	111.992233119456	128.582924162213
152217	152217	NCBP2AS2	13.87	11.51	11	12.08	11.85	13.36	16.05	16.06	12.42	15.27	14.2	11.65	18.61	20.25	15.23	21.64	17.68	17.07	18.26	15.97	18.77	21.48	21.69	17.2	21	20.33	16.19	26.13	27.77	21.18	156	126	123	135	132	150	176	176	140	167	153	126	212	218	174	145.589903055293	115.724631745992
25791	25791	NGEF	0.44	0.16	0.22	0.15	0.21	0.18	0.16	0.21	0.22	0.19	0.07	0.27	0.02	0.11	0.09	0.69	0.25	0.35	0.23	0.28	0.25	0.22	0.28	0.31	0.26	0.1	0.37	0.03	0.15	0.12	17	7	9	6	8	7	6	10	10	7	3	10	1	4	4	15.8655663585896	6.42914620811065
27013	27013	CNPPD1	25.24	22.72	23.57	26.54	28.13	26.6	22.23	22.22	21.72	20.15	20.55	21.15	20.87	22.68	22.33	39.37	34.9	36.58	40.12	37.93	37.36	29.76	30.01	30.06	27.72	29.41	29.41	29.29	31.09	31.06	842	744	791	889	929	898	722	736	729	660	663	689	704	732	756	785.812169054852	683.326396976332
2972	2972	BRF1	10.28	10.05	9.82	8.02	10.07	8.15	8.15	6.81	7.03	7.95	7.38	7.5	7.91	8.52	8.22	16.04	15.43	15.25	12.13	13.58	11.45	10.9	9.2	9.73	10.94	10.56	10.43	11.1	11.68	11.43	583	568	580	450	515	462	438	385	409	462	398	435	443	448	476	544.095599238692	521.679292315265
57226	57226	LYRM2	6.26	7.96	7.52	5.77	5.42	5.38	4.44	4.88	5.11	4.74	4.86	4.91	4.76	4.86	4.51	9.77	12.23	11.66	8.72	7.31	7.55	5.94	6.59	7.07	6.52	6.95	6.83	6.69	6.66	6.27	612	765	739	567	523	533	421	475	502	456	460	470	470	460	446	571.160388909227	702.613835600664
8861	8861	LDB1	32.11	34.63	30.55	53.11	52.52	50.66	46.71	42.79	45.67	47.64	45.12	45.27	37.52	37.68	37.38	50.09	53.19	47.42	80.3	70.81	71.15	62.52	57.8	63.21	65.55	64.59	62.92	52.67	51.66	51.98	1691	1774	1631	2825	2632	2723	2420	2264	2446	2516	2312	2372	2023	1931	1972	1578.16	1629.3293390269
57148	57148	RALGAPB	8.23	8.64	8.46	7.41	6.02	6.6	7.02	7.69	7.74	9.67	11.03	10.15	8.22	8.75	8.67	12.84	13.26	13.13	11.21	8.11	9.27	9.39	10.39	10.72	13.31	15.79	14.11	11.54	11.99	12.05	1315	1354	1364	1180	924	1048	1083	1220	1232	1521	1713	1592	1317	1345	1391	1227.24822126738	1243.58056654026
1523	1523	CUX1	11.69	12.05	11.73	17.67	18.08	17.44	15.78	15.68	17.18	12.42	12.27	12.26	12.11	11.54	12.33	18.24	18.51	18.21	26.71	24.38	24.49	21.12	21.18	23.78	17.09	17.56	17.04	17	15.83	17.14	955	966	934	1361	1223	1220	1028	1034	1148	886	860	868	810	738	814	891.271521909006	887.22217671927
3910	3910	LAMA4	39.16	43.12	45.82	48.99	41.86	43.44	45.17	52.77	49.34	49.13	49.93	50.39	43.69	41.74	43.21	61.1	66.24	71.12	74.06	56.44	61.01	60.47	71.27	68.29	67.6	71.47	70.04	61.33	57.23	60.09	4766	5136	5100	5859	4697	5186	5212	6446	6191	5829	5881	5928	5177	4920	5182	4447.95819206107	4717.15641783662
1075	1075	CTSC	200.84	210.15	210.1	172.96	174.34	170.61	91.6	89.44	88.49	61.79	56.94	63.16	74.09	71.96	70.02	313.31	322.79	326.07	261.48	235.07	239.6	122.6	120.81	122.48	85.01	81.51	87.79	104.01	98.66	97.37	8220	8387	8564	6583	6657	6510	3357	3374	3357	2431	2167	2435	2931	2711	2809	7671.46796868275	7703.03560677487
53827	53827	FXYD5	198.5	202.91	211.69	208.12	278.43	264.57	156.35	151.5	132.07	79.52	77.75	61.73	96.73	101.41	99.61	309.67	311.68	328.55	314.65	375.42	371.56	209.28	204.63	182.79	109.4	111.28	85.81	135.79	139.03	138.51	2300	2287	2448	2374	3162	3026	1751	1704	1522	892	859	684	1122	1115	1160	2146.51780145625	2100.49391113558
57158	57158	JPH2	2.97	2.65	2.85	1.96	1.95	1.87	0.12	0.16	0.13	0.18	0.17	0.26	0.15	0.21	0.21	4.64	4.07	4.42	2.97	2.63	2.63	0.16	0.21	0.18	0.25	0.25	0.36	0.21	0.28	0.29	456	422	426	306	334	324	15	25	24	30	23	36	21	36	37	425.570485853934	387.585671403242
3899	3899	AFF3	0.69	0.78	0.83	1.26	0.83	1.16	0.35	0.42	0.35	0.6	0.56	0.49	0.57	0.56	0.52	1.07	1.2	1.28	1.91	1.12	1.64	0.47	0.56	0.48	0.83	0.8	0.69	0.8	0.76	0.72	127	140	155	237	143	210	63	77	64	112	100	90	104	96	97	118.525113384758	128.582924162213
550643	550643	NBDY	10.93	12.44	11.11	13.8	18.87	17.7	24.17	23.99	22.37	24.74	24.3	23.32	27.43	27.63	30.68	17.04	19.11	17.24	20.86	25.44	24.86	32.35	32.41	30.96	34.04	34.77	32.41	38.51	37.88	42.66	434	485	443	550	740	711	933	946	893	965	933	904	1101	1061	1234	405.039	445.447987276238
553158	553158	PRR5-ARHGAP8	0	0	0.1	0	0	0.13	0.14	0.1	0	0.31	0.17	0.29	0.36	0.28	0.31	0	0	0.16	0	0	0.19	0.19	0.13	0	0.42	0.24	0.41	0.5	0.38	0.42	0	0	3.76	0	0	4.9	4.95	3.45	0	10.93	5.93	10.35	12.99	9.63	11.16	0	0
126695	126695	KDF1	0.07	0.18	0	0	0.03	0.03	0.04	0	0.03	0	0	0	0	0	0	0.11	0.27	0	0	0.05	0.05	0.05	0	0.05	0	0	0	0	0	0	2	5	0	0	1	1	1	0	1	0	0	0	0	0	0	1.8665372186576	4.59224729150761
55643	55643	BTBD2	38.17	39.45	41.07	44.55	48.27	44.67	27.69	25.03	24.2	25.91	24.1	25.07	31.65	32.94	31.98	59.55	60.6	63.73	67.36	65.08	62.73	37.07	33.81	33.49	35.64	34.5	34.85	44.42	45.16	44.47	1730	1754	1873	2022	2157	2046	1219	1127	1101	1154	1057	1109	1447	1441	1467	1614.55469413883	1610.96034986087
11061	11061	CNMD	0	0	0	0	0	0	0	0	0	0.05	0.05	0.05	0.1	0.09	0.04	0	0	0	0	0	0	0	0	0	0.06	0.07	0.06	0.14	0.13	0.06	0	0	0	0	0	0	0	0	0	1	1	1	2	2	1	0	0
84660	84660	CCDC62	0.06	0.06	0	0.06	0.03	0.04	0.06	0.02	0.1	0.13	0.04	0.11	0.05	0.03	0	0.09	0.09	0	0.09	0.03	0.05	0.08	0.03	0.14	0.17	0.06	0.16	0.07	0.04	0	3	3	0	3	1	2	3	1	4	6	2	6	2	1	0	2.79980582798641	2.75534837490457
7702	7702	ZNF143	6.96	6.51	7.51	5.73	4.4	5.96	4.8	5.43	4.63	6.23	6.74	6.71	7.75	6.8	6.4	10.86	9.99	11.66	8.67	5.93	8.37	6.43	7.33	6.4	8.58	9.64	9.32	10.88	9.33	8.9	350	323	383	291	218	303	241	275	240	317	330	341	402	335	328	326.644013265081	296.659175031392
9478	9478	CABP1	0.11	0.11	0.01	0.04	0.06	0.09	0.18	0.05	0.24	0.11	0.21	0.05	0.17	0.15	0.06	0.17	0.17	0.01	0.07	0.09	0.12	0.24	0.07	0.33	0.14	0.31	0.07	0.24	0.2	0.08	6	5	1	3	2	2	8	6	8	6	5	1	4	5	2	5.59961165597281	4.59224729150761
146664	146664	MGAT5B	0.78	0.8	0.58	2.02	2.02	2.15	2.4	2.26	2.07	3.37	3.44	3.2	4.02	3.83	3.68	1.21	1.23	0.9	3.05	2.73	3.02	3.22	3.05	2.86	4.64	4.93	4.45	5.65	5.25	5.11	47	57	43	147	137	159	164	160	148	256	253	245	314	296	292	43.8636246384537	52.3516191231868
25885	25885	POLR1A	7.88	7.22	7.49	4.57	3.9	4.45	5.28	4.63	5.24	6.07	5.9	6.04	4.82	5	5.16	12.29	11.09	11.62	6.91	5.25	6.25	7.07	6.25	7.25	8.36	8.45	8.4	6.77	6.86	7.17	1856	1673	1776	1084	905	1064	1208	1088	1241	1409	1348	1396	1146	1143	1229	1732.14653891426	1536.56594373845
10767	10767	HBS1L	29.12	30.24	27.5	18.49	16.01	18.04	16.39	18.21	18.15	19.81	19.59	19.25	18.69	19.23	18.72	45.42	46.44	42.69	27.95	21.59	25.34	21.94	24.59	25.12	27.25	28.04	26.76	26.24	26.36	26.03	1418	1481	1424	1033	992	1033	880	999	994	999	1011	999	1053	969	1032	1323.37488802824	1360.22364774455
8228	8228	PNPLA4	2.57	3.19	2.7	4.48	4.76	4	4.78	4.3	4.58	4.81	4.93	4.36	5.47	6.08	5.92	4.01	4.91	4.19	6.77	6.42	5.61	6.4	5.81	6.33	6.61	7.06	6.06	7.68	8.34	8.24	151	183	160	264	275	238	273	251	270	277	280	250	325	346	352	140.923560008649	168.076250869179
54785	54785	BORCS6	4.65	5.08	5.14	8.47	11.47	9.61	12.48	11.14	11.05	11.28	11.05	11.84	12.9	14.27	15.12	7.25	7.81	7.97	12.81	15.47	13.49	16.71	15.05	15.29	15.52	15.81	16.46	18.11	19.56	21.02	139	149	154	254	339	290	363	330	332	331	319	345	390	412	458	129.724336696704	136.848969286927
10842	10842	PPP1R17	0	0	0	0	0	0	0	0	0	0	0	0	0	0	0.04	0	0	0	0	0	0	0	0	0	0	0	0	0	0	0.06	0	0	0	0	0	0	0	0	0	0	0	0	0	0	1	0	0
389421	389421	LIN28B	0	0	0	0	0	0	0.01	0	0	0.04	0.03	0.08	0.04	0.02	0.02	0	0	0	0	0	0	0.01	0	0	0.06	0.04	0.11	0.06	0.03	0.03	0	0	0	0	0	0	1	0	0	4	3	8	4	2	2	0	0
53981	53981	CPSF2	7.48	8.35	8.31	5.38	4.9	5.4	2.66	3.2	3.16	3.6	3.55	3.3	3.19	3.03	3.12	11.67	12.83	12.89	8.13	6.61	7.59	3.56	4.32	4.37	4.95	5.08	4.58	4.48	4.15	4.34	1838	2020	2055	1331	1188	1349.07	635.04	785	781	870	845.02	794	791	721	775	1715.34770394634	1855.26790576907
51510	51510	CHMP5	34.84	37.07	39.1	43.03	42.73	44.49	28.02	33.75	31.16	36.5	35.53	37.82	43	42.79	42.94	54.36	56.93	60.69	65.05	57.61	62.48	37.51	45.59	43.13	50.21	50.86	52.57	60.37	58.66	59.71	1085	1132	1222	1343	1315	1399	849	1042	975	1115	1069	1148	1354	1287	1355	1012.59644112175	1039.68478679732
81573	81573	ANKRD13C	5.64	6.2	6.9	4.79	4.34	4.34	5.06	4.98	4.09	4.8	6.9	6.27	5.56	5.54	5.48	8.79	9.53	10.71	7.23	5.85	6.1	6.77	6.73	5.66	6.6	9.88	8.71	7.8	7.59	7.62	439	537	524	446	360	380	361	433	394	429	529	481	472	415	469	409.704919495344	493.207359107917
26973	26973	CHORDC1	20.31	22.99	18.93	13.97	10.11	11	24.32	23.21	23.75	45.24	58.39	52.4	44.18	40.51	44.72	31.68	35.31	29.37	21.12	13.63	15.45	32.55	31.35	32.87	62.25	83.58	72.83	62.02	55.54	62.19	679	769	816	577	536	519	878	995	954	1692	1916	1953	1696	1519	1668	633.689385734257	706.28763343387
150290	150290	DUSP18	1.91	2.21	2.88	1.7	1.05	1.49	1.13	1.38	1.8	1.53	1.99	1.8	1.73	1.76	1.64	2.99	3.39	4.47	2.58	1.42	2.1	1.51	1.86	2.49	2.1	2.85	2.5	2.42	2.42	2.29	113	120	133	95	66	86	67	85	97	87	116	102	104	84	97	105.459352854155	110.213934996183
942	942	CD86	0	0	0	0	0	0	0	0	0	0	0.03	0	0	0	0	0	0	0	0	0	0	0	0	0	0	0.04	0	0	0	0	0	0	0	0	0	0	0	0	0	0	1	0	0	0	0	0	0
4493	4493	MT1E	772.39	886.88	844.87	690.43	857.19	768.35	101.38	125.15	102.69	41.16	46.15	38.16	59.8	58.3	65.37	1204.94	1362.26	1311.25	1043.8	1155.79	1079.07	135.69	169.04	142.13	56.63	66.05	53.05	83.95	79.93	90.9	1782.01	1923.96	1850.09	1506.04	1971.34	1651.96	231.99	256.99	238	92	99	80	141	123.28	155.95	1664.01793043325	1767.09675777213
84225	84225	ZMYND15	0	0	0	0	0.05	0.07	0	0	0	0	0.06	0	0	0	0	0	0	0	0	0.07	0.1	0	0	0	0	0.09	0	0	0	0	0	0	0	0	2	3	0	0	0	0	2	0	0	0	0	0	0
152815	152815	THAP6	3.11	4	3.87	3.31	2.86	3.11	4.12	3.46	3.38	5.12	4.61	4.44	2.77	3.63	2.98	4.85	6.14	6.01	5.01	3.85	4.37	5.52	4.67	4.68	7.05	6.6	6.18	3.89	4.98	4.14	190	217	210	197	150	183	170	184	189	223	244	227	170	196	143	177.321035772472	199.30353245143
2857	2857	GPR34	0	0	0	0	0.03	0	0.03	0	0	0	0	0	0	0	0	0	0	0	0	0.05	0	0.05	0	0	0	0	0	0	0	0	0	0	0	0	1	0	1	0	0	0	0	0	0	0	0	0	0
11116	11116	CEP43	7.05	8	7.62	3.93	4.01	3.79	2.79	2.6	2.37	2.97	2.49	3.04	2.37	2.22	2.15	11	12.29	11.83	5.95	5.41	5.33	3.73	3.51	3.28	4.09	3.56	4.23	3.33	3.04	3	690	689	715	349	347	335.73	238	252	229	287	232	294	246	215	227	643.955340436874	632.811676769749
10446	10446	LRRN2	0	0	0	0.15	0.03	0.16	2.51	3.26	2.99	6.34	6.24	6.2	5.82	5.75	5.76	0	0	0	0.22	0.04	0.23	3.36	4.4	4.15	8.72	8.93	8.62	8.17	7.88	8.01	0	0	0	9	2	10	150	199	185	383	371	373	361	342	358	0	0
5527	5527	PPP2R5C	41.35	48.79	44.38	37.83	33.6	35.36	29.06	34.13	32.32	35.31	39.08	39	34.22	35.31	35.25	64.5	74.94	68.88	57.19	45.31	49.65	38.9	46.09	44.73	48.58	55.93	54.21	48.04	48.41	49.02	1896	2115	1996	1683	1436	1553	1294	1548	1457	1754	1871	1899	1726	1719	1813	1769.47728328741	1942.52060430772
145483	145483	FAM161B	1.79	1.85	1.83	1.27	1.15	1.03	0.75	1.08	0.65	1.05	0.74	1.14	0.9	1.12	0.93	2.79	2.84	2.85	1.91	1.55	1.45	1	1.46	0.9	1.45	1.05	1.58	1.26	1.54	1.29	128	130	132	91	81	75	52	77	47	74	51	73	65	74	67	119.458381994087	119.398429579198
56949	56949	XAB2	20.43	17.73	19.29	18.6	19.2	17.76	15.02	12.94	15.37	13.91	13.36	13.55	15.66	14.57	14.84	31.87	27.23	29.94	28.12	25.89	24.94	20.1	17.48	21.27	19.14	19.12	18.83	21.98	19.97	20.64	931	793	883	851	864	819	665	586	704	623	589	603	721	642	685	868.873075285115	728.330420433107
80737	80737	VWA7	0.22	0.04	0.18	0.16	0.16	0.16	0.1	0.02	0.04	0	0.08	0.02	0	0	0	0.34	0.06	0.27	0.24	0.22	0.22	0.14	0.03	0.05	0	0.12	0.03	0	0	0	11	2	9	8	8	8	5	1	2	0	4	1	0	0	0	10.2659547026168	1.83689891660304
10903	10903	MTMR11	4.96	6.29	5.73	5.4	3.78	4.84	2.46	1.7	1.94	3.65	3.55	3.01	1.99	2.23	2.48	7.73	9.65	8.9	8.17	5.1	6.8	3.29	2.29	2.69	5.02	5.08	4.19	2.79	3.06	3.45	239	312	289	265	190	243	112	86	102	164	163	148	96	108	114	223.051197629584	286.556230990075
339829	339829	CCDC39	0	0	0	0.01	0	0.01	0.01	0.04	0.03	0.04	0.02	0.01	0.09	0.03	0.04	0	0	0	0.02	0	0.02	0.02	0.06	0.04	0.06	0.02	0.02	0.12	0.04	0.06	0	0	0	1	0	1	1	3	2	3	1	1	6	2	3	0	0
84033	84033	OBSCN	0.18	0.17	0.17	0.31	0.28	0.23	0.53	0.35	0.51	0.96	0.78	0.81	0.46	0.53	0.51	0.28	0.26	0.26	0.46	0.38	0.32	0.71	0.48	0.7	1.32	1.12	1.13	0.64	0.72	0.7	77	75	73	140	122	100	218	151	214	399	318	341	191	212	212	71.8616829183178	68.8837093726141
84911	84911	ZNF382	0.56	0.78	0.57	0.8	0.61	0.59	0.66	0.72	0.74	1.02	1.06	0.95	0.6	0.49	0.48	0.88	1.2	0.89	1.2	0.82	0.82	0.88	0.98	1.03	1.4	1.51	1.31	0.84	0.68	0.67	89	121	91.96	126	96	94	103	116	120	160	166	149.91	97	74	78	83.0609062302634	111.132384454484
63926	63926	ANKEF1	1.26	1.47	1.47	1.12	0.9	1.15	1.49	1.98	1.91	2.3	2.33	2.45	2.55	2.1	2.18	1.96	2.26	2.29	1.7	1.22	1.62	1.99	2.67	2.64	3.17	3.33	3.4	3.58	2.87	3.04	132	150	157	117	99	122	149	211	200	237	234	246	271	217	240	123.191456431402	137.767418745228
390259	390259	BSX	0	0	0	0	0	0	0	0	0	0	0	0	0	0.08	0	0	0	0	0	0	0	0	0	0	0	0	0	0	0.11	0	0	0	0	0	0	0	0	0	0	0	0	0	0	1	0	0	0
2590	2590	GALNT2	74.97	69.87	70.37	116.95	97.02	107.78	114.37	110.94	118.49	94.52	92.72	92.41	83.87	81.94	83.55	116.95	107.32	109.21	176.81	130.82	151.37	153.09	149.85	163.99	130.04	132.72	128.46	117.74	112.34	116.19	5989	5488	5656	9393	7654	8731	8876	8832	9522	7429	7178	7229.06	6768	6340	6755	5589.3457012702	5040.45062715875
64837	64837	KLC2	18.43	17.66	16.16	13.52	12.89	12.45	25.33	21.23	22.97	36.28	34.28	34.37	43.04	44.43	44.12	28.75	27.13	25.08	20.45	17.38	17.49	33.9	28.68	31.79	49.91	49.07	47.77	60.42	60.91	61.36	1075.89	1029.14	981.87	794.3	724.44	742.54	1327.75	1129.63	1235.99	1874.46	1745.66	1764.81	2275.86	2261.14	2340.31	1004.19702363779	946.002942050568
7009	7009	TMBIM6	271	285.85	275.38	298.37	269.84	281.21	196.59	217.83	212.83	203.57	202.11	203.21	252.42	258.09	249.05	422.76	439.06	427.39	451.07	363.84	394.93	263.15	294.22	294.57	280.07	289.29	282.47	354.34	353.83	346.33	13364	13843	13649	14769	13135	14035	9427	10684	10549	9870	9648	9798	12577	12313	12436	12472.2016950701	12714.095851268
8323	8323	FZD6	14.66	16.8	15.53	15.87	12.4	14.63	9.41	11.09	10.33	11.57	12.99	12.55	11.22	12	10.21	22.87	25.81	24.1	23.99	16.72	20.54	12.59	14.98	14.29	15.92	18.59	17.45	15.75	16.46	14.2	974	1097	1037	1018	755	985	598	731	690	747	835	816	753	771	679	909.003625486253	1007.53905575677
1466	1466	CSRP2	55.31	55.36	55.17	85.75	99.71	91.38	103.01	114.79	109	129.44	123.23	114.13	119.86	120.75	118.9	86.29	85.03	85.63	129.64	134.44	128.33	137.88	155.05	150.87	178.08	176.39	158.65	168.27	165.54	165.35	662	644	658	1021	1182	1094	1202	1342	1307	1511	1417	1318	1452	1385	1446	617.823819375667	591.48145114618
159963	159963	SLC5A12	0	0	0	0	0	0	0	0	0	0.03	0.03	0.01	0	0.02	0	0	0	0	0	0	0	0	0	0	0.04	0.05	0.01	0	0.03	0	0	0	0	0	0	0	0	0	0	1	1	1	0	2	0	0	0
388523	388523	ZNF728	0	0	0	0	0.02	0	0	0.05	0.04	0	0	0.02	0	0	0.02	0	0	0	0	0.03	0	0	0.06	0.06	0	0	0.03	0	0	0.03	0	0	0	0	1	0	0	2	2	0	0	1	0	0	1	0	0
51631	51631	LUC7L2	34.18	32.29	34.35	17.72	12.4	14.67	11.93	14.13	12.9	16.69	17.17	14.8	12.83	12.95	12.38	53.32	49.6	53.31	26.78	16.71	20.6	15.97	19.08	17.85	22.96	24.57	20.57	18.01	17.75	17.22	1567.67	1448.96	1575.74	811.63	555.8	678.32	526.09	637.41	595.41	747.02	759.81	663.32	594.19	572.35	575.09	1463.36517942756	1330.83326507891
51061	51061	TXNDC11	15.61	15.2	16.62	13.79	14.56	14.48	15.38	16.04	15.7	14.4	13.69	13.95	13.62	12.35	13.2	24.35	23.35	25.79	20.85	19.64	20.34	20.59	21.66	21.72	19.81	19.59	19.39	19.12	16.93	18.36	830	781	891	705	684	718	748	810	830	734	708	719	703	642	670	774.612945742906	717.309026933489
2619	2619	GAS1	5.67	5.74	5.14	25.58	22.08	25.09	15.89	17.89	17.7	15.39	16.18	15.38	19.01	19.17	18.13	8.85	8.81	7.97	38.67	29.77	35.23	21.27	24.16	24.49	21.17	23.15	21.38	26.69	26.28	25.21	313	311	285	1418	1203	1402	852	982	982	835	864	830	1060	1024	1013	292.113074719915	285.637781531773
27163	27163	NAAA	7.91	9	7.81	8.01	8.1	9.73	3.45	4.08	4.53	1.77	1.93	1.86	1.85	1.75	2.14	12.34	13.83	12.12	12.11	10.92	13.67	4.62	5.51	6.27	2.43	2.76	2.59	2.6	2.39	2.97	245	279	264	261	266	321	113	138	142	62	66	60	63	51	64	228.650809285557	256.247398866125
11267	11267	SNF8	39.85	37.27	38.57	40.06	46.08	46.01	41.39	39.91	41.68	32.04	30.01	32.88	39.17	37.66	35.82	62.17	57.25	59.87	60.57	62.13	64.61	55.4	53.91	57.69	44.09	42.96	45.71	54.99	51.62	49.82	1352	1240	1313	1363	1544	1577	1365	1342	1421	1067	984	1088	1343	1234	1231	1261.77915981254	1138.87732829389
80153	80153	EDC3	15.5	14.88	14.27	13.77	13.47	13.33	13.35	13	13.04	12.36	11.27	12.06	11.93	12.11	12.93	24.19	22.86	22.15	20.81	18.16	18.73	17.87	17.55	18.04	17	16.13	16.77	16.75	16.6	17.98	1044	981	964	931	893	906	871	870	881	816	735	793	810	787	881	974.33242813927	900.998918593793
645359	645359	PRAMEF26	0	0	0.03	0	0	0	0	0	0	0	0	0	0	0	0	0	0	0.05	0	0	0	0	0	0	0	0	0	0	0	0	0	0	1	0	0	0	0	0	0	0	0	0	0	0	0	0	0
1497	1497	CTNS	5.45	5.31	5.79	6.71	6.77	6.34	16.48	12.96	14.32	19.32	17.89	17.33	20.39	20.17	19.23	8.51	8.16	8.98	10.14	9.13	8.9	22.05	17.5	19.82	26.58	25.61	24.09	28.62	27.66	26.74	395	371	420	478	482	465	1113	909	1001	1323	1190	1177	1497	1427	1413	368.641100684877	340.744749029865
3824	3824	KLRD1	0	0.07	0.01	0.08	0.03	0.07	0	0.01	0	0.1	0.05	0.02	0	0.02	0.06	0	0.1	0.01	0.11	0.04	0.09	0	0.02	0	0.14	0.07	0.02	0	0.02	0.08	0	4	2	8	4	1	1	1	0	5	1	3	1	3	2	0	3.67379783320609
65979	65979	PHACTR4	6.56	6.49	6.53	5.54	4.49	4.77	3.05	3.3	3.25	3.52	3.47	3.44	2.5	2.42	2.29	10.23	9.97	10.13	8.37	6.06	6.69	4.09	4.46	4.5	4.84	4.97	4.78	3.5	3.31	3.18	733	713	732	623	494	540	332.02	369	364	387	376	377	281	262	259	684.085890638012	654.854463768985
477	477	ATP1A2	0.04	0.13	0.08	16.93	12.93	15.9	6.2	6.25	6.85	2.24	2.4	2.25	1.43	1.37	1.43	0.06	0.19	0.12	25.59	17.43	22.32	8.3	8.45	9.48	3.08	3.44	3.13	2.01	1.88	1.98	4	10	8	1545	1098	1430	575	581	652	217	222	208	129	126	131	3.73307443731521	9.18449458301522
255919	255919	CNEP1R1	12.67	11.92	10.74	11.01	9.92	10.57	9.01	10.45	10.38	10.42	10.64	10.4	9.55	10.13	8.74	19.76	18.31	16.67	16.65	13.38	14.84	12.07	14.11	14.36	14.33	15.22	14.46	13.41	13.89	12.16	444	410	377	388	343	375	308	364	366	358	361	355	338	343	311	414.371262541988	376.564277903624
2977	2977	GUCY1A2	0.22	0.21	0.27	0.12	0.13	0.13	0.34	0.47	0.42	1.31	1.6	1.52	1.28	1.32	1.14	0.35	0.33	0.42	0.19	0.18	0.19	0.45	0.63	0.57	1.8	2.28	2.11	1.79	1.81	1.59	68	64	83	38	40	41	101	143	128	395	474	456	395	393	354	63.4622654343586	58.7807653312974
7581	7581	ZNF33A	2.2	2.68	2.57	3.44	2.71	3.06	1.16	1.22	1.09	1.39	1.24	1.54	0.78	0.79	0.81	3.43	4.12	3.99	5.2	3.65	4.3	1.55	1.65	1.51	1.92	1.78	2.15	1.1	1.09	1.13	248	298	292	391	302	351	127	138	124	155	136	171	89	87	93	231.450615113543	273.697938573854
4528	4528	MTIF2	13.7	14.46	13.4	10.95	12.37	10.66	8.76	9.45	9.38	8.31	9.18	8.26	8.35	7.26	7.88	21.38	22.21	20.8	16.55	16.67	14.97	11.73	12.76	12.98	11.43	13.14	11.48	11.72	9.95	10.96	577	603	585	463	495	464	355	397	393	357	375	345	361	299	343	538.495987582719	553.825023355818
120379	120379	PIH1D2	0.69	2.01	1.01	1.03	1.04	1.4	1.24	1.29	1.55	0.5	1.05	0.48	0.66	0.34	0.51	1.07	3.09	1.58	1.56	1.4	1.97	1.65	1.74	2.15	0.69	1.5	0.67	0.93	0.46	0.71	10	26	16	15	13	18	15	19	20	8	13	6	10	5	6	9.33268609328802	23.8796859158396
128506	128506	OCSTAMP	0	0	0	0	0	0	0	0	0	0	0	0.03	0.03	0	0	0	0	0	0	0	0	0	0	0	0	0	0.04	0.04	0	0	0	0	0	0	0	0	0	0	0	0	0	1	1	0	0	0	0
440686	440686	H3-7	5.78	5.97	5.69	2.14	2.17	2.03	2.97	2.7	4.14	2.52	2.81	2.04	1.68	1.62	1.53	9.02	9.16	8.84	3.23	2.93	2.86	3.98	3.64	5.73	3.47	4.03	2.83	2.36	2.23	2.13	261.49	264.76	258.56	97	97.02	93	130.64	121.17	146	111.96	104.78	90	76.82	71.01	70	244.516375644146	243.389106449903
92579	92579	G6PC3	57.79	56.97	56.08	58.25	65.79	59.59	51.95	54.94	49.33	37.82	32.01	36.53	38.66	40.38	42	90.16	87.51	87.04	88.06	88.71	83.69	69.53	74.21	68.27	52.03	45.81	50.79	54.27	55.36	58.41	1331	1281	1302	1361	1514	1409	1204	1307	1186	890	737	845	946	937	1030	1242.18051901664	1176.53375608425
2044	2044	EPHA5	0	0	0	0.01	0	0.01	0	0	0	0	0	0	0	0	0	0	0	0	0.01	0	0.02	0	0	0	0	0	0	0	0	0	0	0	0	1	0	1	0	0	0	0	0	0	0	0	0	0	0
170302	170302	ARX	0	0	0	0	0	0	0	0	0.02	0	0	0	0	0.02	0	0	0	0	0	0	0	0	0	0.03	0	0	0	0	0.03	0	0	0	0	0	0	0	0	0	1	0	0	0	0	1	0	0	0
5925	5925	RB1	19.16	22.66	21.05	17.94	15.69	18.17	10.71	13.15	11.82	13.53	16.58	15.9	14.35	13.59	15.48	29.88	34.81	32.67	27.13	21.15	25.52	14.34	17.76	16.36	18.61	23.73	22.1	20.14	18.63	21.53	1443.72	1652.47	1634.94	1190.57	829.42	1082.23	724.85	908.13	812.77	1010.63	1164.67	1105.73	1038.68	967.93	1057.41	1347.63987187079	1518.19695457242
399665	399665	EEIG1	6.39	6.71	6.3	14.32	15.01	15.58	18.42	16.61	16.18	23.95	24.24	23.74	24.86	27.76	27.21	9.97	10.31	9.77	21.65	20.24	21.87	24.66	22.43	22.4	32.96	34.7	33	34.9	38.06	37.83	522	509	520	1071	1060	1129	1351	1259	1270	1863	1831	1847	1890	2073	2072	487.166214069635	467.490774275475
838	838	CASP5	0	0	0	0	0.05	0.07	0	0	0	0	0	0	0	0.07	0	0	0	0	0	0.07	0.1	0	0	0	0	0	0	0	0.1	0	0	0	0	0	1	1	0	0	0	0	0	0	0	1	0	0	0
8337	8337	H2AC18	24.62	27.67	32.96	91.85	95.3	91.46	49.37	41.42	47.33	28.2	31.94	31.94	19.25	25.09	22.48	38.41	42.49	51.16	138.85	128.5	128.45	66.08	55.94	65.5	38.8	45.72	44.39	27.02	34.4	31.26	117	126	153	426	451	423	230	185	224	128	143	142	93	112	109	109.19242729147	115.724631745992
8573	8573	CASK	4.63	4.56	4.76	5.31	4.3	5.04	4.77	5.64	5.78	7.04	7.55	7.33	6.69	6.54	6.25	7.22	7	7.39	8.03	5.8	7.08	6.39	7.61	8	9.68	10.8	10.19	9.39	8.97	8.69	739	718	754	838	659	796	746	887	911	1098	1147	1134	1057	1007	996	689.685502293985	659.446711060493
221749	221749	PXDC1	25.37	24.24	23.53	34.43	35.16	35.63	23.22	23.21	23.65	19.18	19.22	19.19	17.19	17.5	17.86	39.57	37.24	36.52	52.05	47.41	50.03	31.08	31.35	32.73	26.38	27.52	26.68	24.13	23.99	24.84	774	727	724	1058	1057	1101	692	705	727	577	569	574	533	518	555	722.349903620493	667.712756185207
387758	387758	FIBIN	3.66	4.26	4.79	5	4.76	5.02	5.89	6.14	6.78	6.84	6.33	7.27	7.89	7.92	7.72	5.71	6.54	7.44	7.57	6.42	7.05	7.88	8.29	9.38	9.41	9.06	10.11	11.08	10.86	10.74	190	217	250	261	244	264	297	317	354	349	318	369	414	398	406	177.321035772472	199.30353245143
10928	10928	RALBP1	22.27	25.46	24.47	22.6	20.79	21.85	11.68	12.18	12.17	13.6	14.02	13.69	13.84	13.8	12.75	34.74	39.11	37.97	34.17	28.03	30.68	15.63	16.46	16.84	18.72	20.06	19.03	19.43	18.92	17.73	1767	1986	1951	1797	1627	1753	897	962	971	1060	1074	1062	1106	1057	1020	1649.08563268399	1824.04062418682
84102	84102	SLC41A2	1.91	2.24	2.16	2.72	2.47	2.86	1.98	2.31	2.31	2.32	2.7	2.46	2.46	2.4	2.74	2.99	3.44	3.36	4.11	3.33	4.01	2.65	3.12	3.2	3.2	3.87	3.42	3.45	3.29	3.81	141	194	190	262	219	265	168	203	200	183	212	209	213	202	212	131.590873915361	178.179194910495
23373	23373	CRTC1	1.89	1.68	1.85	3.94	4.48	4.08	7.17	5.85	6.47	7.1	6.71	6.82	5.91	5.6	5.89	2.95	2.58	2.87	5.95	6.05	5.73	9.6	7.9	8.95	9.76	9.61	9.48	8.3	7.67	8.19	241	210	237	505	564	528	887	744	829	890	829	852	761	691	759	224.917734848241	192.87438624332
124902050	124902050	LOC124902050	0.1	0.11	0	0.09	0.11	0	0	0	0	0.29	0.1	0.1	0	0	0.1	0.16	0.17	0	0.14	0.15	0	0	0	0	0.39	0.14	0.14	0	0	0.14	1.19	1.21	0	1.07	1.27	0	0	0	0	3.2	1.1	1.11	0	0	1.19	1.8665372186576	1.83689891660304
113263	113263	GLCCI1	2.06	2.13	2.1	3.21	2.83	2.81	4.24	4.9	5.02	5.56	5.87	5.38	3.68	3.95	4.12	3.21	3.27	3.26	4.86	3.81	3.94	5.67	6.62	6.94	7.66	8.4	7.48	5.17	5.41	5.73	177	180	182	278	240	245	354	420	434	471	489	453	320	329	359	165.188543851198	165.320902494274
339416	339416	ANKRD45	0.06	0.14	0.13	0.06	0.02	0	0.04	0.07	0.11	0.07	0.09	0.02	0	0.13	0.13	0.1	0.22	0.2	0.1	0.03	0	0.06	0.09	0.15	0.09	0.13	0.03	0	0.18	0.18	2	4	6	1	1	0	2	4	5	1	4	1	0	2	6	1.8665372186576	3.67379783320609
55759	55759	WDR12	5.68	5.64	6.07	3.41	2.96	3.46	3.21	3.7	3.49	3.7	4.23	3.64	3.82	4.09	4.02	8.85	8.67	9.42	5.16	3.99	4.85	4.3	5	4.83	5.09	6.05	5.06	5.36	5.61	5.59	853	834	918.01	516	439	527	469	555	528	547	615.97	536	579	596	611	796.078123757468	765.986848223469
26032	26032	SUSD5	2.18	2.17	2.01	1.45	0.84	1.37	0.98	1.12	1.07	0.84	0.9	0.96	1.04	0.97	0.85	3.4	3.34	3.13	2.19	1.13	1.93	1.31	1.51	1.49	1.15	1.29	1.34	1.46	1.33	1.19	180	178	168	120	69	116	79	93	90	67	73	78	86	78	72	167.988349679184	163.484003577671
84823	84823	LMNB2	115.59	103.68	105.29	29.41	26.01	27.22	11.11	9.36	9.63	9.04	10.01	9.44	9.03	9.39	9.54	180.32	159.25	163.4	44.46	35.07	38.23	14.87	12.64	13.33	12.44	14.33	13.12	12.68	12.88	13.27	9705	8556	8892	2482	2155	2317	906	783	813	747	814	776	766	764	811	9057.37185353603	7858.25356522782
23476	23476	BRD4	16.41	14.99	15.08	21.96	20.79	19.42	54.87	52.49	53.62	56.05	53.83	54.97	48.7	50.27	50.56	25.6	23.03	23.41	33.2	28.03	27.27	73.45	70.89	74.21	77.11	77.05	76.41	68.36	68.91	70.31	1652	1523	1575	2278.73	2125	2059.76	5152.28	5092	5125.74	5355.63	5082.81	5239.86	4789	4732	4976	1541.75974261118	1398.79852499322
79753	79753	SNIP1	6.38	5.41	5.91	5.3	4.5	5.31	4.7	5.02	4.89	4.55	4.61	4.88	5.23	4.62	5.12	9.96	8.31	9.17	8.01	6.07	7.46	6.29	6.78	6.76	6.26	6.6	6.79	7.34	6.34	7.12	526	438	490	439	366	444	376	412	405	369	368	394	435	369	427	490.89928850695	402.280862736067
22934	22934	RPIA	15.48	15.62	13.57	4.84	5.15	5.56	3.7	4.05	3.38	4.67	5.91	5.74	6.31	6.68	4.96	24.14	23.99	21.07	7.32	6.95	7.81	4.95	5.46	4.68	6.43	8.45	7.98	8.86	9.16	6.9	456	451	401	143	150	160	106	118	100	135	168	155	188	190	148	425.570485853934	414.220705693986
124907776	124907776	LOC124907776	0.06	0.31	0.42	0.18	0.18	0.06	0.12	0.06	0.06	0	0.12	0	0	0.06	0	0.09	0.47	0.65	0.27	0.24	0.08	0.16	0.08	0.08	0	0.18	0	0	0.09	0	1	5	7	3	3	1	2	1	1	0	2	0	0	1	0	0.933268609328802	4.59224729150761
3985	3985	LIMK2	5.43	4.92	5.19	8.13	7.26	7.59	12.2	11.56	11.92	12.35	11.79	12.46	11.28	10.55	10.27	8.47	7.56	8.05	12.29	9.78	10.66	16.33	15.61	16.5	16.99	16.87	17.32	15.84	14.47	14.27	345.05	301	329	523	462	488	755	740	760	786	739	783	734	657	660	322.910938827766	276.453286948758
951	951	CD37	0	0	0	0	0	0	0	0	0	0	0	0	0	0	0.03	0	0	0	0	0	0	0	0	0	0	0	0	0	0	0.05	0	0	0	0	0	0	0	0	0	0	0	0	0	0	1	0	0
145567	145567	TTC7B	1.07	1.14	1.22	0.74	0.73	0.86	0.6	0.76	0.7	0.69	0.76	0.84	0.68	0.69	0.62	1.67	1.76	1.9	1.12	0.98	1.21	0.8	1.03	0.97	0.94	1.09	1.17	0.96	0.95	0.86	398	417	456	277	266	326	216	282	261.37	251	274	305	255	250	233	371.440906512863	382.993424111735
55157	55157	DARS2	19.36	18.49	18.89	6.97	6.5	7.4	5.32	6.37	5.85	5.44	5.67	5.5	6.11	5.19	6.3	30.2	28.39	29.31	10.53	8.77	10.39	7.12	8.6	8.09	7.48	8.11	7.65	8.58	7.12	8.76	1137	1061	1112	410	376	438	304	372	339	306	315	316	357	293	370	1061.12640880685	974.474875257915
29035	29035	HAPSTR1	17.51	17.13	17.56	18.25	17.77	19	12.39	14.94	13.76	13.65	13.86	13.9	13.74	12.58	13.73	27.32	26.32	27.26	27.59	23.96	26.68	16.58	20.18	19.05	18.78	19.84	19.32	19.29	17.25	19.1	1892	1821	1910	1981	1893	2081	1295	1604	1491	1444	1445	1464	1491	1311	1494	1765.74420885009	1672.49646356707
9439	9439	MED23	8.13	8.45	8.72	7.98	5.75	6.81	5.24	6.58	5.28	6.58	6.99	6.31	5.49	5.33	4.95	12.69	12.98	13.53	12.06	7.76	9.56	7.01	8.88	7.3	9.06	10.01	8.76	7.71	7.3	6.88	762	780	828	741	516	643	462	601	499	606	631	577	513	481	474	711.150680308547	716.390577475187
641371	641371	ACOT1	11.3	11.11	9.27	15.99	20.22	15.77	7.58	6.66	6.88	6.9	5.88	5.36	7	6.46	7.19	17.62	17.07	14.38	24.18	27.27	22.15	10.15	9	9.53	9.49	8.41	7.45	9.82	8.86	10	189.17	197.55	172.12	276.92	348.9	275.05	117.71	120.27	132.76	114	100.52	85.07	126.49	119.74	130.67	177.321035772472	181.852992743701
7143	7143	TNR	0	0	0	0	0	0	0	0	0	0	0	0.01	0	0	0	0	0	0	0	0.01	0	0	0	0.01	0	0.01	0.01	0	0.01	0	0	0	0	0	1	0	0	0	1	0	1	2	0	1	0	0	0
100132247	100132247	NPIPB5	6.83	8.46	7.24	8.17	7.04	6.74	8.1	7.36	6.88	7.94	6.68	7.58	2.34	2.38	2.14	10.65	12.99	11.24	12.35	9.49	9.46	10.85	9.94	9.53	10.93	9.56	10.53	3.28	3.26	2.97	687.98	811.77	761.63	769.99	613.69	628.51	781.29	707.57	657.25	786.69	650.1	747.66	213.04	202.9	193.84	642.088803218216	745.780960140836
80013	80013	MINDY3	12.79	15.26	13.32	9.12	7.96	9.49	11.68	11.9	11.45	14.26	15.63	14.84	16.48	16.23	15.05	19.95	23.44	20.67	13.79	10.73	13.33	15.63	16.07	15.85	19.62	22.38	20.63	23.14	22.25	20.92	514	625	567	382	330	404	469	486	461	603	650	641	593	568	574	479.700065195004	574.030911438451
3040	3040	HBA2	0	0	0.37	0	0	1.47	0	0	0.91	0	0	0	0	0	0	0	0	0.57	0	0	2.06	0	0	1.26	0	0	0	0	0	0	0	0	2	0	0	8	0	0	5.07	0	0	0	0	0	0	0	0
56104	56104	PCDHGB1	0.34	0.25	0.24	0.64	0.52	0.71	2.94	2.64	2.46	3.91	4.01	4.02	3.87	4.07	3.81	0.53	0.38	0.38	0.96	0.7	1	3.93	3.56	3.4	5.38	5.75	5.59	5.44	5.58	5.29	22.51	20.94	20.94	55.03	44.35	62.25	245.93	213.57	212.77	317.85	335.06	339.41	336.94	319.83	325.09	21.4651780145625	19.287438624332
23362	23362	PSD3	2.6	3.1	3.53	3.22	2.73	2.73	5.52	5.93	5.74	9.5	10.43	9.49	7.25	6.94	6.99	4.05	4.77	5.48	4.87	3.68	3.84	7.39	8.01	7.94	13.07	14.93	13.19	10.17	9.51	9.73	511	565	566	603	456	529	911	1085	1040	1712	1870	1727	1322	1242	1284	476.900259367018	518.92394394036
441495	441495	CENPVL2	0	0	0	0	0.02	0	0	0	0	0.02	0	0	0	0	0.03	0	0	0	0	0.03	0	0	0	0	0.03	0	0	0	0	0.04	0	0	0	0	0.5	0	0	0	0	0.5	0	0	0	0	0.78	0	0
26512	26512	INTS6	5.59	6.48	5.79	5.7	4.88	5.29	3.95	4.28	4.11	3.26	3.25	3.19	2.57	2.1	2.47	8.72	9.95	8.99	8.61	6.59	7.43	5.29	5.78	5.69	4.48	4.65	4.43	3.6	2.88	3.44	790	885	825	823	656	769	542	609	582	453	444	443	363	275	348	737.282201369754	812.827770596847
124900642	124900642	LOC124900642	0	0.19	0	0.18	0	0	0	0	0	0	0	0	0	0	0	0	0.29	0	0.28	0	0	0	0	0	0	0	0	0	0	0	0	1	0	1	0	0	0	0	0	0	0	0	0	0	0	0	0.918449458301522
8811	8811	GALR2	0.14	0	0.05	0.05	0	0	0.05	0	0	0	0	0	0.05	0.05	0	0.22	0	0.07	0.07	0	0	0.07	0	0	0	0	0	0.07	0.07	0	3	0	1	1	0	0	1	0	0	0	0	0	1	1	0	2.79980582798641	0
54555	54555	DDX49	28.37	24.46	26.55	32.4	36.3	33.22	45.84	41.86	41.25	43.06	38.15	39.97	45.29	47.99	47.11	44.26	37.57	41.2	48.98	48.95	46.66	61.35	56.54	57.09	59.24	54.6	55.56	63.58	65.79	65.52	825	697	774	944	1043	975	1296	1205	1205	1228	1071	1132	1331	1347	1388	769.946602696262	640.159272436161
127343	127343	DMBX1	0	0	0	0	0	0	0	0	0	0.01	0.01	0	0.02	0	0	0	0	0	0	0	0	0	0	0	0.02	0.02	0	0.03	0	0	0	0	0	0	0	0	0	0	0	1	1	0	2	0	0	0	0
124904970	124904970	LOC124904970	0.26	0.35	0.45	0.9	0.84	0.67	0.81	0.76	0.86	0.57	0.74	0.42	0.52	0.7	0.41	0.41	0.53	0.7	1.36	1.13	0.94	1.09	1.03	1.19	0.79	1.06	0.59	0.73	0.96	0.57	7	9	12	24	22	18	21	20	23	15	19	11	14	18	11	6.53288026530162	8.2660451247137
51088	51088	KLHL5	14.94	16.44	16.06	8.9	6.9	8.67	4.96	5.59	4.88	6.81	7.22	7.34	7.95	7.22	7.33	23.3	25.25	24.92	13.46	9.3	12.18	6.64	7.55	6.75	9.36	10.33	10.2	11.16	9.89	10.19	1371.6	1458	1533	853	709	868	460	594	482	652	692	714	739	629	678	1280.44453199912	1339.09931020362
2814	2814	GP5	0	0.02	0	0.13	0.03	0.06	0.03	0	0.02	0	0	0	0.02	0.02	0.03	0	0.03	0	0.19	0.04	0.09	0.04	0	0.02	0	0	0	0.02	0.02	0.04	0	1	0	8	2	4	2	0	1	0	0	0	1	1	2	0	0.918449458301522
1376	1376	CPT2	6.79	6.51	6.83	10.18	8.89	9.93	10.82	11.37	10.34	10.51	9.96	10.3	11.93	12.26	10.99	10.59	10	10.6	15.39	11.99	13.94	14.48	15.36	14.32	14.46	14.25	14.32	16.75	16.8	15.28	316	297	318	475	408	467	489	525	483	479	448	467	560	552	518	294.912880547902	272.779489115552
5300	5300	PIN1	91.66	84.38	87.13	71.13	83.26	77.6	92.48	90.38	89.05	86.45	79.69	81.3	86.13	85.02	92.4	142.99	129.6	135.23	107.53	112.26	108.98	123.79	122.08	123.25	118.94	114.06	113.01	120.91	116.56	128.49	1277	1147	1212	988	1149	1083	1258	1235	1247	1176	1067	1096	1216	1137	1307	1191.78401411288	1053.46152867185
[truncated: 15,918 more rows]
[truncated: 33 more columns]
